# Supplementary material for: Capsicum chinense MYB Transcription Factor Genes: Identification, Expression Analysis, and Their Conservation and Diversification With Other Solanaceae Genomes
Source: Front Plant Sci. 2021 Oct 13;12:721265. doi: 10.3389/fpls.2021.721265 (PMC8548648; doi:10.3389/fpls.2021.721265)
Supplement: Supplementary Figure 1 — Chromosomal distribution of MYB genes across 12 Capsicum chromosomes of (A) C. annuum and (B) C. baccatum. The capsaicinoid QTLs in C. annuum adapted from Han et al., 2018 are shown in shaded blocks. [file Data_Sheet_1.zip]

Archive with 16 entries (16 files):
- Supplementary Figure S1.PDF
- Supplementary Figure S2.PDF
- Supplementary Figure S3.PDF
- Supplementary Figure S4.PDF
- Supplementary Figure S5.PDF
- Supplementary Figure S6.PDF
- Supplementary File S1.PDF
- Supplementary Table S1.XLSX
- Supplementary Table S2.XLSX
- Supplementary Table S3.XLSX
- Supplementary Table S4.xlsx
- Supplementary Table S5.XLS
- Supplementary Table S6.XLSX
- Supplementary Table S7.XLSX
- Supplementary Table S8.XLSX
- Supplementary Table S9.XLSX
