# Supplementary material for: Capsicum chinense MYB Transcription Factor Genes: Identification, Expression Analysis, and Their Conservation and Diversification With Other Solanaceae Genomes
Source: Front Plant Sci. 2021 Oct 13;12:721265. doi: 10.3389/fpls.2021.721265 (PMC8548648; doi:10.3389/fpls.2021.721265)
Supplement: Supplementary Figure 1 — Chromosomal distribution of MYB genes across 12 Capsicum chromosomes of (A) C. annuum and (B) C. baccatum. The capsaicinoid QTLs in C. annuum adapted from Han et al., 2018 are shown in shaded blocks. [file Data_Sheet_1.zip › Supplementary Table S1.XLSX]

## Sheet: Table S1
Table S1. The primer sequences used for qRT-PCR expression analysis of CcMYBs and capsaicinoids biosynthesis genes.
MYB_Name	Forward Primer	Reverse Primer	Reference
CcMYB100	ATGGGAAGAACACCTTGTTGTGAG	AGCATTTTGGGGTAATGACCTCC
CcMYB74	AGCATTTTGGGGTAATGACCTCC	AGCATTTTGGGGTAATGACCTCC
CcMYB82	AGGGCCATGGACACCAGATG	CTCTTTCCACATCTGTTTAAACCTGC
CcMYB1R-1	ATGACGATAACCTACGGCCATAGC	ATGGGGTCCACCTTCACCC
CcMYB16	ATGGCGGCGAGGAAAGATTC	TCCGGATCGACCCGGAAC
CcETC3	CATTTGAGGCCAATAATGAAGAAACTTCG	CTCTCACCAACTAAGTTGAACATTTTAGT
CcMYBR12	ATGCCGCCAGAGCCATTG	TGGTGCGATGCAGGCTCC
CcMYB108	TGAAGTTGATTCAGGACGAGGAGG	TCAACAGTCCATGGACCCCTTC
CcDIV1	TGATGTACACAACGAACAATCGGTG	TTGCTCGAATTGCTTGTCTTCG
CcMYB106	ATGAGCAAACCTGGTTGTGATAAC	TCTCTCCAACAACCTTCACCATG
CcRL3	ATGGCATCAAATTCACTCAGTGCTTG	TCCACCAACGTATCTAGCAATGTTTTG
CcMYB3R-1	TGGACGTGTATTTGGCATCAGG	TGTTGCAACTTTATCGAAGACGG
CcMYB113	AGAGGGATTAAACAAAGGTGCGTG	TGGGAAGATTTCTCCATTTCCCTTC
CcMYB95	ATGGGAAGGCCACCTTGC	AGGGACAGCTCTCCAGTTACC
CcMYB92	ATGGGTAGACTCCCTTGCTGTG	AACTGCCCTCCAATTCCCTGG
CcMYB64	ATGGTGAGAACACCTTGTCATGAC	TTAGGAAGTTGGCGCCAATTCC
CcMYB46	ATGGGGCGCCACTCTGTTTATG	AGGGACTGAACTCCAGCAGC
CcMYB3	TAGTCCGTCGGGTTCGGATA	CGGGAAGCGAAAGGCTAAGA
CcMYB39	TAGCACAACATTTACCTGGAAGAAC	CCAATTTCATGGAAGAAGATGAAGC
CcMYB41	TCTCTCCAACAACCTTCACCATG	TCTCTCCAACAACCTTCACCATG
CcMYB31	ATGGTGAGAACACCTTGCTACG	AGCATACTTGGGAAGTTGGCG
CcMYB102	ATGGGAAGATCACCATGTTGTGAG	AGTCCAGCAGCTTTAGGAAGTGATC
CcMYB52	TTCTTGGAATTTGACTGCAACTTCC	TAGAGCCCATTTCATCACTCCAAC
CcMYB86	TGGACTTAAGAAAGGGCCATGGAC	AAAATGGCTGCGGGTGTAGTATAAG
AT3	GGTTCTCTCATTACGCCACAA	CCTGATTCTTCTGCCACCTTAG	Sarpras et al., 2016
KasI	GGACTAATGGGACCTTGTTACTC	CGTTCCACCTGCTACCATAAT	Sarpras et al., 2016
AMT	GCTGTCCTTGTAAGCCAGAA	CAGGGTGTCCGGAATAAGTAAA	Sarpras et al., 2016
ACS1	ACGCCGTGAGATTGTAGATG	CTCCGGATGGAATTTCCTACTT	Sarpras et al., 2016
BCAT	GCAAATTGGTGCAGAGAGAATG	GGAATCCAGCGCTTGTTAGA	Sarpras et al., 2016
COMT	TCTGCTGATGAGGGACAATTC	CTGGAAGAGCAAGAGCAGTAG	Sarpras et al., 2016
