# Supplementary material for: Capsicum chinense MYB Transcription Factor Genes: Identification, Expression Analysis, and Their Conservation and Diversification With Other Solanaceae Genomes
Source: Front Plant Sci. 2021 Oct 13;12:721265. doi: 10.3389/fpls.2021.721265 (PMC8548648; doi:10.3389/fpls.2021.721265)
Supplement: Supplementary Figure 1 — Chromosomal distribution of MYB genes across 12 Capsicum chromosomes of (A) C. annuum and (B) C. baccatum. The capsaicinoid QTLs in C. annuum adapted from Han et al., 2018 are shown in shaded blocks. [file Data_Sheet_1.zip › Supplementary Table S2.XLSX]

## Sheet: Table_S2A- C. chinense 251 MYBs
Table S2. The characteristics of Capsicum MYBs. (A) C. chinense (CcMYBs) and (B) C. annuum (CaMYBs) genes with RNAseq expression data in three fruit developmental stages, (C) C. baccatum (CbMYBs) along with their genomic coordinates.
A.	C. chinense														Homologous Gene IDs		RNAseq expression (in FPKM) in Fruit tissues
MYB_Name	Locus_ID	Protein_ID	NCBI_Annotation	Exon Count	MYB_Type	pfam family domain	chrName	start	end	strand	Mol. Wt.	Grand average of hydropathicity (GRAVY)	Theoretical pI	Subcellular localisation	C. annuum Homologs	Tomato Homologs	Early Green (EG)	Mature Green (MG)	Breaker (Br)
CcMYB3R-1	BC332_21354	PHU09494.1	Transcriptional activator Myb [Capsicum chinense]	11	3R-MYB	3 Myb_DNA-binding	chr08	163059837	163069990	-	114604	-0.7	5.21	Nuclear	CaMYB3R-1	SlMYB3R-1	3.48278	1.70298	1.8543
CcMYB3R-2	BC332_00348	PHU28255.1	Transcriptional activator Myb [Capsicum chinense]	7	3R-MYB	3 Myb_DNA-binding	chr01	6524478	6532140	+	70367.4	-0.683	9.28	Nuclear	CaMYB3R-2	SlMYB3R-2	4.32059	3.5396	2.95172
CcMYB3R-3	BC332_23333	PHU06844.1	hypothetical protein BC332_23333 [Capsicum chinense]	7	3R-MYB	Myb_DNA-binding/Myb_DNA-bind_6	chr09	34354987	34359612	+	50101.3	-0.663	6.77	Nuclear	CaMYB3R-3	SlMYB3R-3-2	23.5608	33.376	29.9234
CcMYB3R-4	BC332_29224	PHU03973.1	Transcriptional activator Myb [Capsicum chinense]	11	3R-MYB	Myb_DNA-binding/Myb_DNA-bind_6	chr11	250147876	250156283	-	109857	-0.697	5.04	Nuclear	CaMYB3R-4	SlMYB3R-4	23.2486	11.3135	9.13645
CcMYB3R-5	BC332_25921	PHU05099.1	Transcriptional activator Myb [Capsicum chinense]	8	3R-MYB	Myb_DNA-binding/Myb_DNA-bind_6	chr10	174296581	174317749	+	62615.8	-0.621	8.78	Nuclear	CaMYB3R-5	SlMYB3R-3-1	47.324	56.0646	72.431
CcMYB5R	BC332_09390	PHU24283.1	hypothetical protein BC332_09390 [Capsicum chinense]	10	4R-MYB	4 Myb_DNA-binding/Myb_DNA-bind_6	chr03	257728677	257740791	-	111344	-0.83	8.6	Nuclear	CaMYB5R	SlMYB4R-1	13.0999	12.0349	19.7398
CcMYBCDC	BC332_12725	PHU17030.1	Cell division cycle 5-like protein [Capsicum chinense]	4	Atypical MYB	Myb_Cef/Myb_DNA-bind_6	chr05	11257233	11267742	-	128146	-0.842	4.93	Nuclear	CaMYBCDC	SlMYB52	26.7119	26.2182	34.6343
CcMYB10	BC332_11130	PHU19979.1	Transcription factor MYB44 [Capsicum chinense]	2	atypical-R2R3	Myb_DNA-bind_6	chr04	176182994	176184609	-	35895.8	-1.053	9.51	Nuclear	CaMYB10	SlMYB69	0.125959	0.636387	0.856021
CcMYB116	BC332_22985	PHU06496.1	TSL-kinase interacting protein 1 [Capsicum chinense]	13	atypical-R2R3	Myb_DNA-binding	chr09	5931700	5937660	+	90646.4	-0.588	6.51	Nuclear	CaMYB116		120.311	89.8619	105.041
CcMYB119	BC332_09126	PHU24019.1	hypothetical protein BC332_09126 [Capsicum chinense]	2	atypical-R2R3	Myb_DNA-binding	chr03	253724494	253726291	+	57668.5	-0.665	4.64	Nuclear	CaMYB119		69.5106	72.8622	73.1618
CcMYB120	BC332_11642	PHU20491.1	hypothetical protein BC332_11642 [Capsicum chinense]	6	atypical-R2R3	Myb_DNA-binding	chr04	216159659	216165069	-	61972.9	-0.413	9.41	Nuclear	CaMYB120		3.60914	3.7866	5.0804
CcMYB121	BC332_19144	PHU12214.1	Transcription factor TRY [Capsicum chinense]	4	atypical-R2R3	Myb_DNA-binding	chr07	197563984	197565536	-	14820.5	-0.644	4.76	Nuclear	CaMYB121		0.349609	0.0368733	0.0314781
CcMYB15	BC332_12046	PHU20895.1	Transcriptional activator Myb [Capsicum chinense]	2	atypical-R2R3	Myb_DNA-bind_6	chr04	227488618	227493207	-	30512.9	-0.791	8.75	Nuclear	CaMYB15	SlMYB77	3.16974	0.341099	0.766284
CcMYB18	BC332_23339	PHU06850.1	Transcription factor AS1 [Capsicum chinense]	1	atypical-R2R3	Myb_DNA-bind_6	chr09	35908165	35909250	-	41297	-0.886	9.18	Nuclear	CaMYB18	SlMYB91	6.91335	1.96417	3.30075
CcMYB4	BC332_27825	PHU02574.1	hypothetical protein BC332_27825 [Capsicum chinense]	12	atypical-R2R3	Myb_DNA-bind_6	chr11	32488763	32494411	-	53333.6	-0.721	6.06	Nuclear	CaMYB4	SlMYB88	168.98	237.849	161.778
CcMYB58	BC332_32563	PHT98484.1	hypothetical protein BC332_32563 [Capsicum chinense]	3	atypical-R2R3	Myb_DNA-binding	scaffolds	284407	286110	+	39851.3	-0.73	6.46	Nuclear	CaMYB58		1.07823	0	0
CcMYB62	BC332_19189	PHU12259.1	Transcription factor MYB32 [Capsicum chinense]	2	atypical-R2R3	Myb_DNA-binding	chr07	200245005	200245699	+	21906.5	-0.859	6.52	Nuclear	CaMYB62	SlMYB25-2	0	0	0
CcADA1	BC332_14478	PHU18783.1	Transcriptional adapter ADA2, partial [Capsicum chinense]	10	MYB with other domains	Myb_DNA-binding	chr05	236841288	236847872	+	51607.6	-0.771	6.45	Nuclear	CaADA1		8.26843	4.09136	2.84087
CcADA2	BC332_18760	PHU11830.1	Transcriptional adapter ADA2a [Capsicum chinense]	13	MYB with other domains	Myb_DNA-binding/ZZ	chr07	148423949	148442581	-	63200.4	-0.702	6.01	Nuclear	CaADA2		139.735	94.5166	79.0483
CcARR1	BC332_14187	PHU18492.1	Two-component response regulator ARR14 [Capsicum chinense]	6	MYB with other domains	Myb_DNA-binding/Response_regulator_receiver_domain	chr05	230788833	230794556	+	73547.6	-0.573	5.53	Nuclear	CaARR1		140.87	161.261	208.867
CcARR10	BC332_02543	PHU30450.1	hypothetical protein BC332_02543 [Capsicum chinense]	3	MYB with other domains	Myb_DNA-binding/Bromodomain	chr01	196871152	196875839	-	76829.7	-1.15	9.31	Nuclear	CaARR10		12.2696	14.5996	17.7289
CcARR11	BC332_21691	PHU09831.1	hypothetical protein BC332_21691 [Capsicum chinense]	1	MYB with other domains	Myb_DNA-binding/DnaJ	chr08	176152943	176154895	-	74043.4	-0.926	8.47	Nuclear	CaARR11		288.179	502.493	175.781
CcARR12	BC332_02846	PHU30753.1	hypothetical protein BC332_02846 [Capsicum chinense]	20	MYB with other domains	Myb_DNA-binding/DIRP	chr01	225825416	225842774	+	127940	-0.724	8.51	Nuclear	CaARR12		74.4517	60.6401	85.1249
CcARR13	BC332_24051	PHU07562.1	hypothetical protein BC332_24051 [Capsicum chinense]	22	MYB with other domains	HSA/Myb_DNA-bind_6	chr09	205001111	205026436	-	208843	-0.743	8.31	Nuclear	CaARR13		6.9709	6.74325	9.12107
CcARR2	BC332_02094	PHU30001.1	Two-component response regulator ARR1 [Capsicum chinense]	6	MYB with other domains	Myb_DNA-binding/Response_regulator_receiver_domain	chr01	156123343	156127931	+	74333.2	-0.563	5.85	Nuclear	CaARR2		32.3523	31.7192	45.8857
CcARR3	BC332_31526	PHU01739.1	Two-component response regulator ARR12 [Capsicum chinense]	6	MYB with other domains	Myb_DNA-binding/Response regulator receiver domain	chr12	225454845	225458703	-	63789	-0.459	5.44	Nuclear	CaARR3		0.0544623	0	0
CcARR4	BC332_13151	PHU17456.1	Two-component response regulator ARR2 [Capsicum chinense]	5	MYB with other domains	Myb_DNA-binding/Response_regulator_receiver_domain	chr05	43213413	43221277	+	68989.2	-0.352	6.23	Nuclear	CaARR4		4.98243	4.39704	6.21417
CcARR5	BC332_28216	PHU02965.1	Two-component response regulator ARR11 [Capsicum chinense]	5	MYB with other domains	Myb_DNA-binding/Response regulator receiver domain	chr11	102358775	102362626	+	64358.8	-0.472	6.14	Nuclear	CaARR5		53.9183	38.0959	37.7788
CcARR6	BC332_00798	PHU28705.1	putative transcription factor GLK2 [Capsicum chinense]	12	MYB with other domains	Myb_DNA-binding/Response_regulator_receiver_domain	chr01	20167363	20172786	-	62344.1	-0.642	5.78	Nuclear	CaARR6		58.7725	41.5709	54.8139
CcARR7	BC332_15933	PHU14728.1	hypothetical protein BC332_15933 [Capsicum chinense]	11	MYB with other domains	Myb_DNA-binding/Response_regulator_receiver_domain	chr06	193757966	193762406	+	61913.8	-0.594	6.04	Nuclear	CaARR7		11.5151	3.94873	2.22015
CcARR8	BC332_23287	PHU06798.1	hypothetical protein BC332_23287 [Capsicum chinense]	7	MYB with other domains	Myb_DNA-binding	chr09	29910164	29922823	-	48959.8	-0.535	7.18	Nuclear	CaARR8		0.0428058	0.00253292	0
CcARR9	BC332_23270	PHU06781.1	Transcription activator GLK2 [Capsicum chinense]	3	MYB with other domains	Myb_DNA-binding	chr09	27579625	27581268	-	32846.6	-0.742	8.97	Nuclear	CaARR9		0.0248066	0.0648542	0.0392269
CcMYBH1	BC332_28265	PHU03014.1	Telomere repeat-binding factor 1, partial [Capsicum chinense]	5	MYB with other domains	Myb_DNA-binding/Linker_histone	chr11	121715985	121724090	+	32804.4	-0.613	9.43	Nuclear	CaMYBH1		4.52714	4.62674	4.84992
CcMYBH2	BC332_09595	PHU24488.1	hypothetical protein BC332_09595 [Capsicum chinense]	6	MYB with other domains	Myb_DNA-binding/Linker_histone	chr03	260830127	260836063	+	31619.1	-0.431	7.67	Nuclear	CaMYBH2		4.10708	4.19657	3.32907
CcMYBH3	BC332_18613	PHU11683.1	hypothetical protein BC332_18613 [Capsicum chinense]	6	MYB with other domains	Myb_DNA-binding/Linker_histone	chr07	104281258	104308863	-	31310.4	-0.742	8.55	Nuclear	CaMYBH3		9.30752	8.87853	8.26245
CcMYBH4	BC332_03653	PHU25321.1	Single myb histone 1, partial [Capsicum chinense]	5	MYB with other domains	Myb_DNA-binding/Linker_histone	chr02	91837168	91842324	+	31664	-0.369	7.76	Chloroplast	CaMYBH4		9.47573	6.43821	7.36303
CcMYBH5	BC332_32845	PHT98253.1	Telomere repeat-binding factor 2 [Capsicum chinense]	25	MYB with other domains	Myb_DNA-binding/XYPPX repeat/Linker_histone	scaffolds	437968	458977	+	119883	-0.625	5.98	Nuclear	CaMYBH5		37.4752	22.2808	23.9077
CcSWI3A	BC332_08722	PHU23615.1	hypothetical protein BC332_08722 [Capsicum chinense]	7	MYB with other domains	Myb_DNA-binding/SWIRM/SWIRM-assoc_1	chr03	242779171	242784712	-	66487.6	-0.438	5.18	Cytoplasmic	CaSWI3A		16.0054	12.328	18.0778
CcSWI3B	BC332_13234	PHU17539.1	SWI/SNF complex subunit SWI3B [Capsicum chinense]	6	MYB with other domains	Myb_DNA-binding/SWIRM	chr05	67777395	67780617	-	56397.5	-0.578	5.49	Nuclear	CaSWI3B		140.195	128.218	189.857
CcSWI3C	BC332_15732	PHU14527.1	SWI/SNF complex subunit SWI3C [Capsicum chinense]	8	MYB with other domains	Myb_DNA-binding/SWIRM/SWIRM-assoc_1	chr06	172876490	172894856	-	83381.3	-0.469	5.71	Nuclear	CaSWI3C		24.2253	22.4407	28.5107
CcSWI3D	BC332_22454	PHU10594.1	hypothetical protein BC332_22454 [Capsicum chinense]	7	MYB with other domains	Myb_DNA-binding/SWIRM/ZZ/SWIRM-assoc_1	chr08	191213095	191227220	+	103148	-0.706	4.9	Nuclear	CaSWI3D		4.86213	3.71646	5.33792
CcRAP1	BC332_23251	PHU06762.1	hypothetical protein BC332_23251 [Capsicum chinense]	7	MYB with other domains	Myb_DNA-binding/Retroviral aspartyl protease	chr09	23718032	23741314	+	56261.1	-0.506	5.31	Nuclear	-		0.0918477	0	0.0101921
CcAPL1	BC332_07646	PHU22539.1	Myb family transcription factor APL [Capsicum chinense]	8	MYB-related	Myb_DNA-binding/MYB-CC type transfactor, LHEQLE motif	chr03	124758023	124764010	-	42435.7	-0.729	6.9	Nuclear	CaAPL1		7.14014	2.65241	3.27708
CcAPL2	BC332_15958	PHU14753.1	Myb family transcription factor APL [Capsicum chinense]	6	MYB-related	Myb_DNA-binding/MYB-CC type transfactor, LHEQLE motif	chr06	195054353	195056773	+	26021.6	-0.593	8.44	Nuclear	CaAPL2		3.14367	1.27113	1.08708
CcAPL3	BC332_00901	PHU28808.1	Myb family transcription factor APL, partial [Capsicum chinense]	6	MYB-related	Myb_DNA-binding/MYB-CC type transfactor, LHEQLE motif	chr01	23679239	23682102	-	17177.5	-0.78	9.44	Nuclear	CaAPL3		6.18473	1.96816	1.56176
CcAPL4	BC332_31366	PHU01579.1	Myb family transcription factor APL [Capsicum chinense]	6	MYB-related	MYB-CC type transfactor, LHEQLE motif/Myb_DNA-binding domain	chr12	222554639	222561207	-	32110.2	-0.505	6	Nuclear	CaAPL4		8.80727	2.68894	2.25006
CcAPL5	BC332_06463	PHU21356.1	Myb family transcription factor APL [Capsicum chinense]	6	MYB-related	Myb_DNA-binding/MYB-CC type transfactor, LHEQLE motif	chr03	5912615	5918150	+	32127.4	-0.467	5.83	Nuclear	CaAPL5		31.902	5.74024	1.5065
CcAPL6	BC332_12550	PHU16855.1	Myb family transcription factor APL [Capsicum chinense]	6	MYB-related	Myb_DNA-binding/MYB-CC type transfactor, LHEQLE motif	chr05	6131998	6137151	-	35242.5	-0.567	6	Nuclear	CaAPL6		11.256	13.4258	15.3199
CcDIV1	BC332_32995	PHT98081.1	Transcription factor DIVARICATA [Capsicum chinense]	2	MYB-related	2 Myb_DNA-binding	scaffolds	171231	173554	-	29461.9	-0.827	7.03	Nuclear	CaDIV1		5.90191	75.4008	393.632
CcDIV10-1	BC332_15633	PHU14428.1	Transcription factor MYB1R1 [Capsicum chinense]	2	MYB-related	Myb_DNA-binding	chr06	157986961	157989623	-	43405.4	-0.4	5.36	Nuclear	CaDIV10		10.2892	11.6564	12.2573
CcDIV10-2	BC332_15631	PHU14426.1	Transcription factor MYB1R1 [Capsicum chinense]	2	MYB-related	Myb_DNA-binding	chr06	157957125	157959752	-	43747.6	-0.403	5.15	Nuclear	CaDIV10		12.1946	8.66014	8.02452
CcDIV11	BC332_16553	PHU15348.1	Transcription factor MYB1R1 [Capsicum chinense]	2	MYB-related	Myb_DNA-binding	chr06	220155838	220156795	-	14788.5	-0.983	8.67	Extracellular	CaDIV11		0	0	0.0630557
CcDIV13-1	BC332_23075	PHU06586.1	Transcription factor MYB1R1 [Capsicum chinense]	4	MYB-related	Myb_DNA-binding	chr09	10863883	10868697	-	39543.1	-0.609	5.03	Nuclear	CaDIV13		0	0	0
CcDIV13-2	BC332_23074	PHU06585.1	Transcription factor MYB1R1 [Capsicum chinense]	2	MYB-related	Myb_DNA-binding	chr09	10846220	10847970	-	46999.2	-0.403	4.73	Nuclear	CaDIV13		0.0092229	0	0
CcDIV14	BC332_14807	PHU13602.1	Transcription factor DIVARICATA [Capsicum chinense]	2	MYB-related	Myb_DNA-binding	chr06	9374951	9376248	+	25155.6	-1.017	9.63	Nuclear	CaDIV14		0.0591955	0	0
CcDIV2	BC332_07426	PHU22319.1	Transcription factor MYB1R1 [Capsicum chinense]	2	MYB-related	2 Myb_DNA-binding	chr03	73180846	73182030	+	33425.4	-0.64	7.71	Nuclear	CaDIV2		11.5891	4.83759	5.43145
CcDIV3	BC332_13887	PHU18192.1	Transcription factor DIVARICATA [Capsicum chinense]	2	MYB-related	2 Myb_DNA-binding	chr05	217772836	217773933	-	27942.7	-0.698	8.85	Nuclear	CaDIV3		128.386	141.367	146.842
CcDIV4	BC332_23536	PHU07047.1	Transcription factor DIVARICATA [Capsicum chinense]	2	MYB-related	2 Myb_DNA-binding	chr09	70770343	70772002	-	33118.9	-0.798	6.76	Nuclear	CaDIV4		23.2687	8.53855	10.9888
CcDIV5	BC332_17375	PHU16170.1	Transcription factor DIVARICATA [Capsicum chinense]	2	MYB-related	2 Myb_DNA-binding	chr06	244172554	244173998	-	34516.6	-0.796	9.25	Nuclear	CaDIV5		13.2916	6.81284	7.45943
CcDIV6-1	BC332_28756	PHU03505.1	Transcription factor MYB1R1 [Capsicum chinense]	2	MYB-related	Myb_DNA-binding	chr11	235909003	235910919	+	39248.2	-0.338	6.01	Nuclear	CaDIV6		17.5605	17.6517	18.4743
CcDIV6-2	BC332_28750	PHU03499.1	Transcription factor DIVARICATA [Capsicum chinense]	2	MYB-related	Myb_DNA-binding	chr11	235389942	235391479	+	20930.4	-0.417	4.94	Nuclear	CaDIV6		0	0.0226617	0.0153616
CcDIV7	BC332_14309	PHU18614.1	hypothetical protein BC332_14309 [Capsicum chinense]	2	MYB-related	Myb_DNA-binding	chr05	233225693	233228706	+	21575.9	-0.76	5.52	Nuclear	CaDIV7		2.46831	2.59272	3.48527
CcDIV8	BC332_25861	PHU05039.1	Transcription factor DIVARICATA [Capsicum chinense]	2	MYB-related	Myb_DNA-binding	chr10	167370402	167371420	-	32631.5	-0.854	6.38	Nuclear	CaDIV8		1.03909	0.610714	1.57295
CcDIV9	BC332_09843	PHU24736.1	Transcription factor DIVARICATA [Capsicum chinense]	2	MYB-related	Myb_DNA-binding	chr03	273459958	273460973	-	31980.8	-0.729	7.29	Nuclear	CaDIV9		2.30995	2.31872	2.04203
CcEFM1	BC332_24443	PHU07954.1	hypothetical protein BC332_24443 [Capsicum chinense]	4	MYB-related	Myb_DNA-binding	chr09	249856060	249859054	+	48760	-0.855	6.85	Nuclear	CaEFM1		0.413067	0.26158	0.311718
CcEFM2	BC332_27315	PHU02064.1	Protein PHR1-LIKE 1 [Capsicum chinense]	6	MYB-related	Myb_DNA-binding	chr11	6571024	6574499	+	45752.9	-0.717	6.1	Nuclear	CaEFM2		0.91073	0.486777	1.47783
CcEFM3	BC332_22367	PHU10507.1	hypothetical protein BC332_22367 [Capsicum chinense]	5	MYB-related	Myb_DNA-binding	chr08	189597824	189600185	-	45383	-0.788	8.62	Nuclear	CaEFM3		10.8085	15.752	11.9565
CcETC3	BC332_24253	PHU07764.1	Transcription factor TRY [Capsicum chinense]	3	MYB-related	Myb_DNA-binding	chr09	236821040	236823376	+	9745.85	-0.59	4.8	Cytoplasmic	CaETC3		4.38503	4.7967	1.40671
CcGLK1-1	BC332_34438	PHT96636.1	hypothetical protein BC332_34438 [Capsicum chinense]	6	MYB-related	Myb_DNA-binding	scaffolds	1797	5550	-	48738.1	-0.568	6.42	Nuclear	CaGLK1		0.620516	0.0471254	0.299132
CcGLK1-2	BC332_34411	PHT96663.1	hypothetical protein BC332_34411 [Capsicum chinense]	6	MYB-related	Myb_DNA-binding	scaffolds	2358	6111	-	48738.1	-0.568	6.42	Nuclear	CaGLK1		0.104643	0.00921278	0.0455469
CcGLK1-3	BC332_34315	PHT96759.1	hypothetical protein BC332_34315 [Capsicum chinense]	6	MYB-related	Myb_DNA-binding	scaffolds	1284	5037	+	48738.1	-0.568	6.42	Nuclear	CaGLK1		0.0940847	0.0119458	0.0452394
CcGLK1-4	BC332_34226	PHT96848.1	hypothetical protein BC332_34226 [Capsicum chinense]	6	MYB-related	Myb_DNA-binding	scaffolds	34599	38352	+	48738.1	-0.568	6.42	Nuclear	CaGLK1		0.22405	0.0271769	0.106854
CcGLK2	BC332_25081	PHU04259.1	putative transcription factor GLK1 [Capsicum chinense]	6	MYB-related	Myb_DNA-binding	chr10	6978367	6984249	-	34625.7	-0.518	9.25	Nuclear	CaGLK2		34.0646	33.2592	19.4044
CcHHO1	BC332_05708	PHU27376.1	hypothetical protein BC332_05708 [Capsicum chinense]	6	MYB-related	Myb_DNA-binding	chr02	161961278	161965535	-	50647.2	-0.716	8.31	Nuclear	CaHHO1		11.0187	13.5551	2.78281
CcKAN1	BC332_00869	PHU28776.1	putative transcription factor RL9 [Capsicum chinense]	4	MYB-related	Myb_DNA-binding	chr01	22734254	22738844	-	32895.8	-0.72	9.32	Nuclear	CaKAN1		0.933002	0.207737	0.372505
CcKAN2	BC332_15978	PHU14773.1	putative transcription factor RL9 [Capsicum chinense]	6	MYB-related	Myb_DNA-binding	chr06	195859709	195865647	+	46757.9	-0.781	8.37	Nuclear	CaKAN2		25.6912	20.4245	16.7331
CcKAN3	BC332_11999	PHU20848.1	putative transcription factor KAN4 [Capsicum chinense]	7	MYB-related	Myb_DNA-binding	chr04	226904350	226907883	-	34273.4	-0.65	8.43	Nuclear	CaKAN3		1.38155	0.283657	0.0756431
CcKAN5	BC332_19106	PHU12176.1	putative transcription factor KAN3 [Capsicum chinense]	3	MYB-related	Myb_DNA-binding	chr07	193411405	193412184	+	12541.3	-0.752	8.93	Nuclear	CaKAN5		0	0	0
CcKAN6	BC332_18917	PHU11987.1	putative transcription factor KAN3 [Capsicum chinense]	5	MYB-related	Myb_DNA-binding	chr07	174661694	174670007	+	28583.9	-0.84	6.26	Nuclear	CaKAN6		0.498685	0.43649	3.10662
CcKUA1	BC332_00616	PHU28523.1	Transcription factor DIVARICATA [Capsicum chinense]	3	MYB-related	Myb_DNA-binding	chr01	12399830	12402577	-	36495.7	-0.539	6.92	Nuclear	CaKUA1		71.0271	62.3068	80.1985
CcKUA2	BC332_30669	PHU00882.1	Transcription factor MYB1R1 [Capsicum chinense]	3	MYB-related	Myb_DNA-binding	chr12	150869443	150880452	+	40747.6	-0.514	6.93	Nuclear	CaKUA2		35.99	31.2798	58.3179
CcKUA3	BC332_24632	PHU08143.1	Transcription factor DIVARICATA, partial [Capsicum chinense]	3	MYB-related	Myb_DNA-binding	chr09	255398691	255401598	-	26223.1	-0.618	9.24	Nuclear	CaKUA3		0.507844	0.365275	0.555182
CcKUA4	BC332_15336	PHU14131.1	Transcription factor DIVARICATA [Capsicum chinense]	6	MYB-related	Myb_DNA-binding	chr06	105233532	105235753	+	30561.9	-0.716	10.04	Nuclear	CaKUA4		0.22543	0.20255	0.0156258
CcMYB1R-1	BC332_32578	PHT98499.1	Transcription factor MYB1R1 [Capsicum chinense]	3	MYB-related	Myb_DNA-binding	scaffolds	544828	545986	-	30629.2	-0.469	9.39	Nuclear	CaMYB1R-1		270.305	139.003	187.66
CcMYB1R-2	BC332_16646	PHU15441.1	Transcription factor MYB1R1 [Capsicum chinense]	3	MYB-related	Myb_DNA-binding	chr06	222007861	222009975	+	32096.2	-0.471	9.09	Nuclear	CaMYB1R-2		33.8515	17.0052	14.5034
CcMYBC1	BC332_26707	PHU05885.1	Two-component response regulator ARR1 [Capsicum chinense]	1	MYB-related	Myb_DNA-binding	chr10	222673866	222674690	-	29959.9	-0.464	8.11	Nuclear	CaMYBC1		16.9364	30.0597	37.6109
CcMYBC2	BC332_27055	PHU06233.1	Two-component response regulator ARR1 [Capsicum chinense]	1	MYB-related	Myb_DNA-binding	chr10	233421662	233422534	-	31843.7	-0.582	6.42	Nuclear	CaMYBC2		6.90881	8.03487	3.36636
CcMYBR1	BC332_13048	PHU17353.1	putative Myb family transcription factor [Capsicum chinense]	6	MYB-related	Myb_DNA-binding	chr05	33253116	33257698	+	33774.6	-0.791	9.04	Nuclear	CaMYBR1		1.12883	0.643846	0.460069
CcMYBR10	BC332_32618	PHT98434.1	hypothetical protein BC332_32618 [Capsicum chinense]	1	MYB-related	Myb_DNA-bind_6	scaffolds	119352	121238	-	72743.8	-1.203	8.82	Nuclear	CaMYBR10		464.962	373.763	286.217
CcMYBR11	BC332_32616	PHT98432.1	hypothetical protein BC332_32616 [Capsicum chinense]	4	MYB-related	Myb_DNA-bind_6	scaffolds	98923	104063	-	NA	NA	NA	Nuclear	CaMYBR11		464.962	373.763	286.217
CcMYBR12	BC332_30379	PHU00592.1	hypothetical protein BC332_30379 [Capsicum chinense]	4	MYB-related	Myb_DNA-binding	chr12	75409421	75417817	-	183516	-0.649	5.88	Nuclear	CaMYBR12		72.9794	65.3296	80.8022
CcMYBR13	BC332_17457	PHU16252.1	hypothetical protein BC332_17457 [Capsicum chinense]	5	MYB-related	Myb_DNA-binding	chr06	245576455	245578945	+	51941.2	-0.479	8.34	Nuclear	CaMYBR13		0.498537	0.510153	0.604485
CcMYBR3	BC332_15220	PHU14015.1	putative transcription factor KAN2 [Capsicum chinense]	5	MYB-related	Myb_DNA-binding	chr06	81614676	81616401	-	42701.2	-0.988	8.74	Nuclear	CaMYBR3		0	0	0
CcMYBR4	BC332_24070	PHU07581.1	hypothetical protein BC332_24070 [Capsicum chinense]	6	MYB-related	Myb_DNA-binding	chr09	211170957	211172475	-	31396.4	-0.737	9.02	Nuclear	CaMYBR4		0.0413648	0.101305	0.0106163
CcMYBR5	BC332_10237	PHU19086.1	putative Myb family transcription factor [Capsicum chinense]	6	MYB-related	Myb_DNA-binding	chr04	8011491	8017021	+	41120.5	-0.891	9.08	Nuclear	CaMYBR5		0.497983	0.710628	3.6154
CcMYBR6	BC332_04479	PHU26147.1	putative Myb family transcription factor [Capsicum chinense]	6	MYB-related	Myb_DNA-binding	chr02	137657966	137660949	+	44626.1	-0.985	8.19	Nuclear	CaMYBR6		2.98023	9.32197	1.66284
CcMYBR7	BC332_05115	PHU26783.1	putative transcription factor RL9 [Capsicum chinense]	6	MYB-related	Myb_DNA-binding	chr02	150879297	150881907	+	28335	-0.681	6.45	Nuclear	CaMYBR7		0.357464	0.217979	0.70947
CcMYBR8	BC332_11027	PHU19876.1	Transcription factor MYB1R1 [Capsicum chinense]	1	MYB-related	Myb_DNA-binding	chr04	142857940	142858392	-	16953.5	-0.659	9.89	Mitochondrial	CaMYBR8		0.00975483	0	0.0448934
CcMYBR9	BC332_11026	PHU19875.1	hypothetical protein BC332_11026 [Capsicum chinense]	2	MYB-related	Myb_DNA-binding	chr04	142716893	142718911	+	23253	-0.383	9.52	Nuclear	CaMYBR9		0	0	0
CcMYR1	BC332_26464	PHU05642.1	Myb family transcription factor APL [Capsicum chinense]	6	MYB-related	Myb_DNA-binding/MYB-CC type transfactor, LHEQLE motif	chr10	214548398	214550730	-	46601	-0.775	6.19	Nuclear	CaMYR1		4.37699	0.451894	1.13893
CcMYR2	BC332_26060	PHU05238.1	Myb family transcription factor APL [Capsicum chinense]	6	MYB-related	Myb_DNA-binding/MYB-CC type transfactor, LHEQLE motif	chr10	188527457	188529757	+	46675.2	-0.788	6.77	Nuclear	CaMYR2		1.83206	0.790923	1.59008
CcMYR3	BC332_27762	PHU02511.1	Myb family transcription factor APL [Capsicum chinense]	5	MYB-related	Myb_DNA-bindingMYB-CC type transfactor, LHEQLE motif	chr11	27041239	27043111	+	38237.9	-0.76	6.11	Nuclear	CaMYR3		1.25737	0.372574	1.14744
CcPCL1	BC332_15022	PHU13817.1	Transcription factor LUX [Capsicum chinense]	1	MYB-related	Myb_DNA-binding	chr06	31099385	31100299	-	33580.7	-0.733	5.89	Nuclear	CaPCL1		5.0544	8.32261	44.0847
CcPCL2	BC332_17321	PHU16116.1	Transcription factor LUX [Capsicum chinense]	1	MYB-related	Myb_DNA-binding	chr06	243275452	243276333	+	32640.7	-0.684	6	Nuclear	CaPCL2		11.9717	12.2452	17.3566
CcPHR1	BC332_07350	PHU22243.1	putative Myb family transcription factor [Capsicum chinense]	7	MYB-related	Myb_DNA-binding/MYB-CC type transfactor, LHEQLE motif	chr03	55690408	55697022	+	50764.6	-0.588	5	Nuclear	CaPHR1		102.064	127.626	223.422
CcPHR2	BC332_14656	PHU13451.1	putative transcription factor KAN4 [Capsicum chinense]	7	MYB-related	Myb_DNA-binding/MYB-CC type transfactor, LHEQLE motif	chr06	3724639	3729428	-	47742.9	-0.715	5.22	Nuclear	CaPHR2		6.77007	8.34973	12.3481
CcPHR3-1	BC332_14381	PHU18686.1	Protein PHR1-LIKE 1 [Capsicum chinense]	7	MYB-related	Myb_DNA-binding/MYB-CC type transfactor, LHEQLE motif	chr05	234637395	234640307	+	49165.8	-0.723	5.7	Nuclear	CaPHR3		125.082	95.4311	117.337
CcPHR3-2	BC332_14380	PHU18685.1	Protein PHR1-LIKE 1 [Capsicum chinense]	7	MYB-related	Myb_DNA-binding/MYB-CC type transfactor, LHEQLE motif	chr05	234617887	234620559	+	42747.5	-0.604	5.29	Nuclear	CaPHR3		125.082	95.4311	117.337
CcPHR4	BC332_14379	PHU18684.1	Protein PHR1-LIKE 1 [Capsicum chinense]	2	MYB-related	MYB-CC type transfactor, LHEQLE motif	chr05	234614315	234615237	+	11351.7	-1.064	5.19	Nuclear	CaPHR4		125.082	95.4311	117.337
CcPHR5	BC332_14389	PHU18694.1	Protein PHR1-LIKE 1 [Capsicum chinense]	7	MYB-related	MYB-CC type transfactor, LHEQLE motif/PGG	chr05	234698981	234707259	+	45141.2	-0.468	8.37	Nuclear	CaPHR5		125.082	95.4311	117.337
CcPHR6	BC332_26869	PHU06047.1	putative Myb family transcription factor [Capsicum chinense]	8	MYB-related	Myb_DNA-binding/MYB-CC type transfactor, LHEQLE motif	chr10	225668105	225672293	+	47936.3	-0.789	6.4	Nuclear	CaPHR6		0.16887	0.0664804	0.342877
CcPHR7	BC332_26620	PHU05798.1	hypothetical protein BC332_26620 [Capsicum chinense]	6	MYB-related	Myb_DNA-binding/MYB-CC type transfactor, LHEQLE motif	chr10	220993713	220995148	+	29947.3	-0.905	5.93	Nuclear	CaPHR7		0.119879	0	0
CcPHR8	BC332_16139	PHU14934.1	Protein PHR1-LIKE 1 [Capsicum chinense]	6	MYB-related	Myb_DNA-binding/MYB-CC type transfactor, LHEQLE motif	chr06	203462411	203466083	-	36058.2	-0.729	6.46	Nuclear	CaPHR8		274.646	250.915	213.237
CcPHR9	BC332_23400	PHU06911.1	Protein PHR1-LIKE 1, partial [Capsicum chinense]	3	MYB-related	Myb_DNA-binding	chr09	47507492	47509477	-	8839.31	-0.354	9.7	Mitochondrial	CaPHR9		0	0	0.217115
CcRAD1	BC332_32239	PHT98820.1	Transcription factor RADIALIS [Capsicum chinense]	2	MYB-related	Myb_DNA-binding	scaffolds	433813	434481	+	11400.6	-1.044	6.83	Nuclear	CaRAD1		0.147053	0.0958046	1.19922
CcRAD2	BC332_22475	PHU10615.1	hypothetical protein BC332_22475 [Capsicum chinense]	2	MYB-related	Myb_DNA-binding	chr08	191562318	191563676	-	11284.5	-0.883	8.14	Nuclear	CaRAD2		0.00855675	0.00305155	0.0293526
CcRAD3	BC332_31082	PHU01295.1	Protein RADIALIS-like 6 [Capsicum chinense]	2	MYB-related	Myb_DNA-binding	chr12	212285385	212287135	+	10480.7	-1.108	8.92	Nuclear	CaRAD3		0	0	0
CcRAD4	BC332_33762	PHT97307.1	Protein RADIALIS-like 2 [Capsicum chinense]	2	MYB-related	Myb_DNA-binding	scaffolds	351	1915	-	10797.1	-1.104	9.3	Nuclear	CaRAD4		3.83677	1.3368	4.09908
CcRAD5	BC332_32248	PHT98829.1	Protein RADIALIS-like 6 [Capsicum chinense]	1	MYB-related	Myb_DNA-binding	scaffolds	522402	522680	-	10617	-0.839	9.41	Mitochondrial	CaRAD5		3.81807	1.79466	3.12178
CcRAD6	BC332_32247	PHT98828.1	Protein RADIALIS-like 6 [Capsicum chinense]	2	MYB-related	Myb_DNA-binding	scaffolds	512698	513428	-	10375.8	-0.853	9.2	Nuclear	CaRAD6		3.81807	1.79466	3.12178
CcRL1	BC332_22472	PHU10612.1	hypothetical protein BC332_22472 [Capsicum chinense]	1	MYB-related	Myb_DNA-binding	chr08	191552066	191552329	+	9622.65	-0.799	9.4	Nuclear	CaRL1		0.707439	0	0.00529231
CcRL2	BC332_25561	PHU04739.1	Protein RADIALIS-like 6 [Capsicum chinense]	1	MYB-related	Myb_DNA-binding	chr10	95640860	95641126	-	9841.89	-0.901	9.3	Nuclear	CaRL2		0	0.00256536	0.000670306
CcRL3	BC332_05377	PHU27045.1	Transcription factor RADIALIS [Capsicum chinense]	1	MYB-related	Myb_DNA-binding	chr02	156122441	156122677	-	8964.05	-0.923	7.99	Mitochondrial	CaRL3		1.18045	1.09909	0.0934675
CcRVE1	BC332_07817	PHU22710.1	Protein REVEILLE 1 [Capsicum chinense]	5	MYB-related	Myb_DNA-binding	chr03	163501351	163508906	+	100537	-0.442	6.41	Nuclear	CaRVE1		160.608	57.8062	4.74253
CcRVE2	BC332_03406	PHU25074.1	Protein REVEILLE 7-like [Capsicum chinense]	7	MYB-related	Myb_DNA-binding	chr02	49791267	49800127	+	55392.9	-0.636	5.97	Nuclear	CaRVE2		2.23907	3.12791	10.8298
CcRVE3	BC332_26256	PHU05434.1	Protein REVEILLE 6 [Capsicum chinense]	8	MYB-related	Myb_DNA-binding	chr10	205096625	205102246	+	31628.8	-0.536	8.78	Nuclear	CaRVE3		13.5348	13.9232	11.4497
CcRVE4	BC332_21524	PHU09664.1	Protein REVEILLE 3 [Capsicum chinense]	8	MYB-related	Myb_DNA-binding	chr08	170384947	170392394	-	35855	-0.698	9.18	Nuclear	CaRVE4		67.3473	31.0241	41.3804
CcRVE5	BC332_15390	PHU14185.1	Protein REVEILLE 3 [Capsicum chinense]	8	MYB-related	Myb_DNA-binding	chr06	114656963	114672905	+	33390.1	-0.512	9.53	Nuclear	CaRVE5		5.43445	4.97055	8.04416
CcSRM1	BC332_03442	PHU25110.1	Protein RADIALIS-like 6 [Capsicum chinense]	5	MYB-related	2 Myb_DNA-binding	chr02	60415030	60427475	-	42778.8	-0.517	5.5	Nuclear	CaSRM1		18.814	16.2161	23.6979
CcSRM2	BC332_12967	PHU17272.1	Transcription factor DIVARICATA [Capsicum chinense]	3	MYB-related	Myb_DNA-binding	chr05	26151885	26154239	-	34139.1	-0.482	8.56	Nuclear	CaSRM2		0.849418	0.095799	0.417718
CcTRF1	BC332_22999	PHU06510.1	hypothetical protein BC332_22999, partial [Capsicum chinense]	8	MYB-related	Myb_DNA-binding	chr09	6218453	6224925	+	57779.7	-0.699	6.42	Nuclear	CaTRF1		78.1271	42.7901	38.7018
CcTRF2	BC332_09582	PHU24475.1	hypothetical protein BC332_09582 [Capsicum chinense]	8	MYB-related	Myb_DNA-binding	chr03	260635966	260641486	+	67572.9	-0.602	5.46	Nuclear	CaTRF2		273.593	226.335	212.909
CcTRF3	BC332_29142	PHU03891.1	hypothetical protein BC332_29142 [Capsicum chinense]	8	MYB-related	Myb_DNA-binding	chr11	248978922	248982420	-	63648.9	-0.743	5.9	Nuclear	CaTRF3		2.32732	0.750158	0.372969
CcTRF4	BC332_26430	PHU05608.1	hypothetical protein BC332_26430 [Capsicum chinense]	9	MYB-related	Myb_DNA-binding	chr10	213500376	213503784	-	63064.3	-0.722	5.87	Nuclear	CaTRF4		10.7602	4.05204	0.206824
CcMYBR14	BC332_32768	PHT98299.1	Myb-related protein Myb4 [Capsicum chinense]	2	MYB-related	Myb_DNA-binding	scaffolds	98862	101466	-	33721.4	-0.8	6.02	Nuclear	-		0	0	0
CcMYBR15	BC332_30589	PHU00802.1	Myb-related protein Myb4 [Capsicum chinense]	3	MYB-related	Myb_DNA-binding	chr12	129732389	129733705	+	27021.9	-0.424	9.08	Nuclear	-	SlMYB53	0.00293095	0.251528	0.994208
CcMYBR16	BC332_24180	PHU07691.1	hypothetical protein BC332_24180 [Capsicum chinense]	5	MYB-related	Myb_DNA-binding	chr09	228494871	228507862	-	33199.7	-0.497	9.37	Nuclear	-		0.0378767	0	0
CcMYBR17	BC332_15032	PHU13827.1	Telomere repeat-binding protein 4 [Capsicum chinense]	4	MYB-related	Myb_DNA-binding	chr06	33697486	33699328	+	30009.2	-0.57	9.64	Nuclear	-		4.26599	3.50931	6.46994
CcPHR10	BC332_14338	PHU18643.1	hypothetical protein BC332_14338 [Capsicum chinense]	2	MYB-related	MYB-CC type transfactor, LHEQLE motif	chr05	233993199	233994296	-	11390.6	-0.916	6.1	Nuclear	-		0.0711812	0.0442773	0.116934
CcRVE6	BC332_05079	PHU26747.1	Protein REVEILLE 1 [Capsicum chinense]	3	MYB-related	Myb_DNA-binding	chr02	150335758	150336875	+	14352.2	-0.758	9.3	Nuclear	-		23.0271	9.7265	2.60268
CcMYBR18	BC332_00996	PHU28903.1	Cell division cycle 5-like protein [Capsicum chinense]	1	MYB-related	Myb_DNA-bind_6	chr01	29087811	29088173	-	13790.5	-0.709	4.51	Nuclear	-		188.852	116.601	100.896
CcA	BC332_25948	PHU05126.1	Transcription factor MYB75 [Capsicum chinense]	4	R2R3-MYB	Myb_DNA-binding	chr10	178193549	178210718	-	42749.4	-0.597	7.56	Nuclear	CaA	SlMYB75	0.255219	0	0.00362011
CcBLIND	BC332_29076	PHU03825.1	Transcription factor MYB3 [Capsicum chinense]	3	R2R3-MYB	2 Myb_DNA-binding	chr11	247145324	247147354	+	35733.2	-0.656	8.69	Nuclear	CaBLIND	SlMYB110	0.0236558	0	0
CcMYB1	BC332_04984	PHU26652.1	Transcription factor MYB26 [Capsicum chinense]	2	R2R3-MYB	2 Myb_DNA-binding	chr02	149207548	149209010	-	38653.4	-0.603	6.69	Nuclear	CaMYB1	SlMYB18	1.68512	0.1825	0.085136
CcMYB100	BC332_00785	PHU28692.1	Transcription factor MYB82, partial [Capsicum chinense]	1	R2R3-MYB	Myb_DNA-binding	chr01	18958016	18958738	-	27618.6	-0.752	4.45	Nuclear	CaMYB100	SlMYB12	2.90875	0.00616347	0.031021
CcMYB101	BC332_16135	PHU14930.1	Myb-related protein [Capsicum chinense]	3	R2R3-MYB	2 Myb_DNA-binding	chr06	203262885	203264828	-	31232.5	-0.459	8.94	Nuclear	CaMYB101	SlMYB3	15.979	10.0409	12.98
CcMYB102	BC332_33436	PHT97629.1	Transcription repressor MYB4 [Capsicum chinense]	2	R2R3-MYB	2 Myb_DNA-binding	scaffolds	121483	122793	-	30759.6	-0.887	9.01	Nuclear	CaMYB102	SlMYB8	19.8795	4.79408	5.36722
CcMYB103	BC332_02487	PHU30394.1	Myb-related protein [Capsicum chinense]	3	R2R3-MYB	2 Myb_DNA-binding	chr01	193658210	193660316	+	31547.6	-1.082	9.33	Nuclear	CaMYB103	SlMYB89	2.8335	0.292727	0.195768
CcMYB104	BC332_00057	PHU27964.1	Transcription factor MYB3 [Capsicum chinense]	2	R2R3-MYB	2 Myb_DNA-binding	chr01	682911	684231	-	29813.9	-0.75	8.89	Nuclear	CaMYB104	SlMYB66	0.0662933	0.00760049	0
CcMYB105	BC332_20335	PHU08475.1	Transcription repressor MYB5 [Capsicum chinense]	2	R2R3-MYB	2 Myb_DNA-binding	chr08	3613207	3615399	+	32260.2	-0.935	9.63	Nuclear	CaMYB105	SlMYB7	0.179539	0.0109211	0.0509346
CcMYB106	BC332_27082	PHU01831.1	Transcription repressor MYB4 [Capsicum chinense]	3	R2R3-MYB	2 Myb_DNA-binding	chr11	1075349	1076543	+	20069.9	-0.836	9.3	Nuclear	CaMYB106	SlMYB6	2.6864	0.0465733	0.0527168
CcMYB108	BC332_14002	PHU18307.1	Transcription factor [Capsicum chinense]	3	R2R3-MYB	2 Myb_DNA-binding	chr05	223881846	223884303	+	36724.6	-0.955	6.31	Nuclear	CaMYB108	SlMYB2	5.32132	13.0163	7.78467
CcMYB11	BC332_27759	PHU02508.1	Transcription factor MYB44 [Capsicum chinense]	4	R2R3-MYB	2 Myb_DNA-binding	chr11	26930576	26932692	+	46566.6	-0.759	7.63	Nuclear	CaMYB11	SlMYB117	0.0391974	0.0349967	0
CcMYB110	BC332_18300	PHU11370.1	Transcription factor MYB82 [Capsicum chinense]	3	R2R3-MYB	2 Myb_DNA-binding	chr07	28014303	28015172	+	24800.5	-0.753	9.16	Nuclear	CaMYB110	SlMYB82-1	1.1237	0.222476	0.0744025
CcMYB111	BC332_18314	PHU11384.1	Transcription factor MYB82 [Capsicum chinense]	4	R2R3-MYB	2 Myb_DNA-binding	chr07	30180883	30184740	-	32113.2	-0.69	9.45	Nuclear	CaMYB111	SlMYB82-2	0.842404	0.231111	0.220398
CcMYB113	BC332_30875	PHU01088.1	Transcription repressor MYB6 [Capsicum chinense]	3	R2R3-MYB	2 Myb_DNA-binding	chr12	191929956	191931822	+	39547	-0.743	5.93	Nuclear	CaMYB113	SlMYB23	8.85869	7.98703	5.88662
CcMYB115	BC332_34193	PHT96881.1	Transcription factor MYB75 [Capsicum chinense]	3	R2R3-MYB	2 Myb_DNA-binding	scaffolds	31973	33059	+	29617.8	-0.59	8.95	Nuclear	CaMYB115	SlMYB113	0	0	0
CcMYB12	BC332_23833	PHU07344.1	Transcriptional activator Myb [Capsicum chinense]	2	R2R3-MYB	2 Myb_DNA-binding	chr09	154409265	154416480	+	38745.9	-0.554	5.23	Nuclear	CaMYB12	SlMYB1	3.0825	3.41489	4.19188
CcMYB13	BC332_13912	PHU18217.1	Transcription factor MYB44 [Capsicum chinense]	2	R2R3-MYB	2 Myb_DNA-binding	chr05	220340289	220346172	-	43400.3	-0.488	5.26	Nuclear	CaMYB13	SlMYB109	1.92909	1.41011	2.29648
CcMYB14	BC332_31012	PHU01225.1	Transcriptional activator Myb [Capsicum chinense]	1	R2R3-MYB	2 Myb_DNA-binding	chr12	206743102	206743830	+	27216.8	-0.719	8.81	Nuclear	CaMYB14		0.11013	0.159091	0.171183
CcMYB16	BC332_11900	PHU20749.1	Transcriptional activator Myb [Capsicum chinense]	1	R2R3-MYB	2 Myb_DNA-binding	chr04	224752264	224753244	-	35474.6	-0.535	9.31	Nuclear	CaMYB16	SlMYB70	31.3355	14.09	16.526
CcMYB17	BC332_01622	PHU29529.1	Transcription factor GAMYB [Capsicum chinense]	3	R2R3-MYB	Myb_DNA-binding/Myb_DNA-bind_6	chr01	74523210	74526775	-	34983.9	-0.744	7.66	Nuclear	CaMYB17	SlMYB120	0	0	0.0238746
CcMYB19	BC332_15639	PHU14434.1	Myb-related protein [Capsicum chinense]	3	R2R3-MYB	2 Myb_DNA-binding	chr06	158086817	158091007	+	55387.7	-0.603	5.39	Nuclear	CaMYB19	SlMYB65	1.15116	0.685611	1.64492
CcMYB20	BC332_01521	PHU29428.1	Myb-related protein [Capsicum chinense]	3	R2R3-MYB	2 Myb_DNA-binding	chr01	67429296	67432913	-	55269.3	-0.54	5.46	Nuclear	CaMYB20	SlMYB33	1.27133	1.04864	1.7131
CcMYB21	BC332_31637	PHT99442.1	Transcription factor GAMYB [Capsicum chinense]	3	R2R3-MYB	2 Myb_DNA-binding	scaffolds	6937567	6940075	+	53882.8	-0.771	6.39	Nuclear	CaMYB21	SlMYB101	0.0669264	0.0350152	0.0755693
CcMYB22	BC332_24264	PHU07775.1	Transcription factor GAMYB [Capsicum chinense]	4	R2R3-MYB	2 Myb_DNA-binding	chr09	238380291	238383963	-	53659	-0.909	5.87	Nuclear	CaMYB22		0.0569108	0.696005	0.705588
CcMYB23	BC332_06584	PHU21477.1	Transcription factor MYB59 [Capsicum chinense]	3	R2R3-MYB	2 Myb_DNA-binding	chr03	8824259	8825764	+	30584.5	-0.828	9.08	Nuclear	CaMYB23	SlMYB71	0	0.273915	0.403565
CcMYB24	BC332_05804	PHU27472.1	Transcription factor MYB59 [Capsicum chinense]	3	R2R3-MYB	2 Myb_DNA-binding	chr02	163662294	163663398	-	29455.4	-0.754	8.91	Mitochondrial	CaMYB24	SlMYB121	0	0	0
CcMYB25	BC332_14907	PHU13702.1	Transcription factor MYB48 [Capsicum chinense]	3	R2R3-MYB	2 Myb_DNA-binding	chr06	14503832	14505369	-	28078.6	-0.968	7.66	Nuclear	CaMYB25	SlMYB59-2	0.84524	1.22452	0.882152
CcMYB26	BC332_14908	PHU13703.1	Transcription factor MYB48, partial [Capsicum chinense]	3	R2R3-MYB	2 Myb_DNA-binding	chr06	14885819	14887203	+	22259	-1.025	8.78	Nuclear	CaMYB26		0.00353937	0.00749394	0
CcMYB27	BC332_17123	PHU15918.1	Transcription factor MYB59 [Capsicum chinense]	3	R2R3-MYB	Myb_DNA-binding	chr06	231916922	231918274	-	26570.5	-0.981	7.67	Nuclear	CaMYB27	SlMYB59-1	0.869843	0.429786	1.01356
CcMYB28	BC332_22951	PHU06462.1	Transcription factor MYB48 [Capsicum chinense]	4	R2R3-MYB	2 Myb_DNA-binding	chr09	5239565	5241556	+	24193	-0.934	5.62	Nuclear	CaMYB28	SlMYB27	23.8629	12.2479	14.2297
CcMYB29	BC332_26333	PHU05511.1	hypothetical protein BC332_26333, partial [Capsicum chinense]	4	R2R3-MYB	2 Myb_DNA-binding	chr10	209309844	209310891	-	23919.5	-0.931	5.74	Nuclear	CaMYB29	SlMYB54	5.93567	10.4194	8.18904
CcMYB3	BC332_04434	PHU26102.1	Transcription factor MYB44 [Capsicum chinense]	1	R2R3-MYB	2 Myb_DNA-binding	chr02	136506858	136507895	+	38237.1	-0.721	8.56	Nuclear	CaMYB3	SlMYB73	56.1739	33.622	50.279
CcMYB30	BC332_14493	PHU13288.1	Transcription factor [Capsicum chinense]	3	R2R3-MYB	2 Myb_DNA-binding	chr06	45830	46775	+	27114.6	-0.692	6.23	Nuclear	CaMYB30	SlMYB22	0.0729135	0.143103	0.0654986
CcMYB31	BC332_19185	PHU12255.1	hypothetical protein BC332_19185, partial [Capsicum chinense]	3	R2R3-MYB	2 Myb_DNA-binding	chr07	199954179	199960897	-	23239.8	-1.268	9.42	Nuclear	CaMYB31	SlMYB29	25.2326	56.422	4.13178
CcMYB32	BC332_03892	PHU25560.1	Transcription factor MYB21 [Capsicum chinense]	3	R2R3-MYB	2 Myb_DNA-binding	chr02	114442162	114445894	-	22561.2	-0.949	6.31	Nuclear	CaMYB32	SlMYB24	0.0392319	0	0.0934883
CcMYB33	BC332_05936	PHU27604.1	Myb-related protein, partial [Capsicum chinense]	3	R2R3-MYB	2 Myb_DNA-binding	chr02	165584056	165586781	-	19634.9	-1.031	9.17	Nuclear	CaMYB33	SlMYB57	0	0.0472098	0.147855
CcMYB34	BC332_27190	PHU01939.1	Transcription factor MYB24 [Capsicum chinense]	3	R2R3-MYB	2 Myb_DNA-binding	chr11	3303339	3304807	+	33484.1	-1.012	5.71	Nuclear	CaMYB34	SlMYB62	0.129684	0.284036	0.882421
CcMYB35	BC332_09701	PHU24594.1	Transcription factor [Capsicum chinense]	3	R2R3-MYB	2 Myb_DNA-binding	chr03	262562871	262564270	-	33751.5	-0.847	6.45	Nuclear	CaMYB35	SlMYB116	1.28553	0.350144	1.99681
CcMYB36	BC332_31414	PHU01627.1	Transcription factor [Capsicum chinense]	3	R2R3-MYB	2 Myb_DNA-binding	chr12	224158300	224159991	+	34426.8	-1.069	6.55	Nuclear	CaMYB36	SlMYB108	0.0636808	9.14806	7.71621
CcMYB37	BC332_31413	PHU01626.1	Transcription factor [Capsicum chinense]	3	R2R3-MYB	2 Myb_DNA-binding	chr12	224147657	224148659	+	31441.9	-0.842	6.59	Nuclear	CaMYB37		0	0	0.052085
CcMYB38	BC332_08081	PHU22974.1	Transcription factor MYB46 [Capsicum chinense]	3	R2R3-MYB	2 Myb_DNA-binding	chr03	207146556	207148956	-	31764.2	-0.889	5.89	Nuclear	CaMYB38	SlMYB45-1	0	0.0168855	0
CcMYB39	BC332_02119	PHU30026.1	Transcription factor MYB86 [Capsicum chinense]	3	R2R3-MYB	2 Myb_DNA-binding	chr01	166163058	166167683	-	31947.1	-0.623	8.17	Nuclear	CaMYB39	SlMYB45-2	0.194631	0.0184486	0.0491997
CcMYB40	BC332_02384	PHU30291.1	Transcription factor MYB86 [Capsicum chinense]	2	R2R3-MYB	2 Myb_DNA-binding	chr01	185358207	185361437	+	40676.1	-0.75	5.95	Nuclear	CaMYB40	SlMYB46	0.104677	0	0
CcMYB41	BC332_28534	PHU03283.1	Transcription factor MYB26 [Capsicum chinense]	2	R2R3-MYB	2 Myb_DNA-binding	chr11	213882044	213886319	-	40019.2	-0.751	6.18	Nuclear	CaMYB41	SlMYB83	5.15003	0.0045407	0.0386926
CcMYB42	BC332_25321	PHU04499.1	Protein ODORANT1 [Capsicum chinense]	3	R2R3-MYB	2 Myb_DNA-binding	chr10	35592237	35593896	-	38007.4	-0.73	5.83	Nuclear	CaMYB42	SlMYB67	0.0992838	0.0448896	0.0420773
CcMYB43	BC332_09604	PHU24497.1	Transcription factor MYB26 [Capsicum chinense]	4	R2R3-MYB	2 Myb_DNA-binding	chr03	260945914	260947886	+	42475.8	-0.498	7.24	Nuclear	CaMYB43	SlMYB26	0.222095	0	0.0177214
CcMYB44	BC332_00146	PHU28053.1	Transcription factor MYB26 [Capsicum chinense]	3	R2R3-MYB	2 Myb_DNA-binding	chr01	2327678	2330911	-	38562.7	-0.798	5.87	Nuclear	CaMYB44	SlMYB103	0.473758	0.00933461	0.0106778
CcMYB45	BC332_08924	PHU23817.1	Transcription factor MYB32 [Capsicum chinense]	3	R2R3-MYB	2 Myb_DNA-binding	chr03	247287194	247288480	-	38113.2	-0.889	5.96	Nuclear	CaMYB45	SlMYB19	20.218	1.94873	1.16889
CcMYB46	BC332_16679	PHU15474.1	Transcription factor MYB32 [Capsicum chinense]	3	R2R3-MYB	2 Myb_DNA-binding	chr06	222540301	222541966	-	37065.5	-0.795	6.22	Nuclear	CaMYB46	SlMYB86	11.2931	1.48047	0.209705
CcMYB47	BC332_22066	PHU10206.1	Transcription factor MYB32 [Capsicum chinense]	3	R2R3-MYB	2 Myb_DNA-binding	chr08	183068022	183069543	-	47242	-0.83	6.79	Nuclear	CaMYB47	SlMYB55	3.01234	0.217618	0.293452
CcMYB48	BC332_25434	PHU04612.1	Transcription factor MYB48 [Capsicum chinense]	3	R2R3-MYB	2 Myb_DNA-binding	chr10	61725009	61726632	+	26309.5	-1.018	6.87	Nuclear	CaMYB48	SlMYB48	18.6759	55.4005	33.9002
CcMYB49	BC332_11766	PHU20615.1	Transcription factor RAX3 [Capsicum chinense]	3	R2R3-MYB	2 Myb_DNA-binding	chr04	220728386	220729916	+	37347.2	-0.63	8.41	Nuclear	CaMYB49	SlMYB68	0.198021	0.0864022	0.100366
CcMYB5-1	BC332_08856	PHU23749.1	Transcription factor MYB98 [Capsicum chinense]	2	R2R3-MYB	Myb_DNA-binding	chr03	246216986	246219064	-	21673.1	-0.944	4.82	Nuclear	CaMYB5	SlMYB115-1	0.255125	0	0
CcMYB5-2	BC332_08857	PHU23750.1	hypothetical protein BC332_08857 [Capsicum chinense]	2	R2R3-MYB	Myb_DNA-binding	chr03	246226646	246227429	-	26013	-0.876	7.05	Nuclear	CaMYB5	SlMYB115-2	0.255125	0	0
CcMYB50	BC332_17980	PHU11050.1	Transcription factor RAX2 [Capsicum chinense]	3	R2R3-MYB	2 Myb_DNA-binding	chr07	6396306	6398866	-	38726.6	-0.701	5.91	Nuclear	CaMYB50	SlMYB84	0	0	0
CcMYB51	BC332_22966	PHU06477.1	Transcription factor RAX2, partial [Capsicum chinense]	3	R2R3-MYB	2 Myb_DNA-binding	chr09	5574868	5577256	+	30656	-0.735	7.55	Nuclear	CaMYB51	SlMYB37	2.96491	2.89968	0.733484
CcMYB52	BC332_17052	PHU15847.1	Transcription factor RAX2 [Capsicum chinense]	4	R2R3-MYB	2 Myb_DNA-binding	chr06	230366114	230369066	-	37417.5	-0.818	7.55	Nuclear	CaMYB52	SlMYB105	0.92105	1.22281	0.448697
CcMYB53	BC332_05620	PHU27288.1	Transcription factor MYB39 [Capsicum chinense]	3	R2R3-MYB	2 Myb_DNA-binding	chr02	160525726	160527115	+	37446.8	-0.689	6.78	Nuclear	CaMYB53	SlMYB87	0.00666745	0	0
CcMYB54	BC332_24646	PHU08157.1	Myb-related protein Myb4 [Capsicum chinense]	3	R2R3-MYB	2 Myb_DNA-binding	chr09	255698513	255701462	-	30550.8	-0.804	5.45	Nuclear	CaMYB54	SlMYB38	0.019686	0	0.0063221
CcMYB55	BC332_07302	PHU22195.1	Transcription factor MYB3 [Capsicum chinense]	2	R2R3-MYB	Myb_DNA-binding	chr03	51100152	51101088	+	11545.4	-0.573	9.51	Nuclear	CaMYB55	SlMYB36	2.77288	0.532273	0.0971567
CcMYB56	BC332_24914	PHU04092.1	Transcription factor MYB39 [Capsicum chinense]	4	R2R3-MYB	2 Myb_DNA-binding	chr10	3706345	3710034	+	38077.5	-0.85	8.65	Nuclear	CaMYB56	SlMYB80	0	0.00717939	0.0149687
CcMYB57	BC332_10902	PHU19751.1	Myb-related protein [Capsicum chinense]	3	R2R3-MYB	2 Myb_DNA-binding	chr04	104210982	104213348	-	37642.5	-0.609	6.46	Nuclear	CaMYB57	SlMYB35	0.00872501	0	0.012063
CcMYB59	BC332_07716	PHU22609.1	Myb-related protein Myb4 [Capsicum chinense]	3	R2R3-MYB	2 Myb_DNA-binding	chr03	147200400	147201445	-	28740.9	-0.51	9.39	Nuclear	CaMYB59	SlMYB81	0.0432814	0.0142576	0
CcMYB6	BC332_16696	PHU15491.1	Myb-related protein A [Capsicum chinense]	3	R2R3-MYB	2 Myb_DNA-binding	chr06	222783269	222786007	-	49350	-0.93	5.67	Nuclear	CaMYB6	SlMYB98	0.621045	0	0.0690646
CcMYB60-1	BC332_03169	PHU24837.1	Myb-related protein Myb4 [Capsicum chinense]	2	R2R3-MYB	Myb_DNA-binding	chr02	214943	215803	+	22814.7	-0.572	7.69	Nuclear	CaMYB60	SlMYB58	1.56868	5.12384	4.16671
CcMYB60-2	BC332_07717	PHU22610.1	Myb-related protein Myb4 [Capsicum chinense]	3	R2R3-MYB	Myb_DNA-binding	chr03	147870740	147871891	+	22568.4	-0.731	8.26	Nuclear	CaMYB60		0.389602	1.41159	1.09835
CcMYB61	BC332_19187	PHU12257.1	Myb-related protein Myb4 [Capsicum chinense]	3	R2R3-MYB	2 Myb_DNA-binding	chr07	200204999	200206373	+	26631	-0.64	6.18	Nuclear	CaMYB61	SlMYB25-1	0.00506134	0.00324282	0.00277858
CcMYB63	BC332_19183	PHU12253.1	Transcription factor MYB34 [Capsicum chinense]	3	R2R3-MYB	2 Myb_DNA-binding	chr07	199344861	199346752	-	28374.4	-0.866	6.25	Nuclear	CaMYB63	SlMYB34-2	0.0117235	0	0
CcMYB64	BC332_19182	PHU12252.1	Myb-related protein Myb4, partial [Capsicum chinense]	3	R2R3-MYB	2 Myb_DNA-binding	chr07	199271585	199272584	-	15885.1	-1.115	10.08	Nuclear	CaMYB64	SlMYB34-1	2.00812	0.124732	0.00992918
CcMYB65	BC332_19186	PHU12256.1	Myb-related protein Myb4, partial [Capsicum chinense]	3	R2R3-MYB	Myb_DNA-binding	chr07	199992922	199998903	-	28150.4	-1.048	8.93	Nuclear	CaMYB65	SlMYB34-3	0	0.00354817	0
CcMYB67-1	BC332_06786	PHU21679.1	Myb-related protein Zm1 [Capsicum chinense]	3	R2R3-MYB	2 Myb_DNA-binding	chr03	18458084	18460142	+	31444.2	-0.703	5.18	Nuclear	CaMYB67	SlMYB13	21.844	33.1656	26.0676
CcMYB67-2	BC332_10106	PHU18955.1	Myb-related protein Myb4 [Capsicum chinense]	2	R2R3-MYB	Myb_DNA-binding	chr04	4180528	4182538	+	12496	-0.277	4.3	Chloroplast	CaMYB67	SlMYB15	0.00759298	0	0
CcMYB68	BC332_15553	PHU14348.1	Protein ODORANT1 [Capsicum chinense]	3	R2R3-MYB	2 Myb_DNA-binding	chr06	140486325	140491524	-	32263.2	-0.912	6.72	Nuclear	CaMYB68	SlMYB9	4.71216	2.56644	3.21721
CcMYB69	BC332_17589	PHU16384.1	Myb-related protein Zm1 [Capsicum chinense]	3	R2R3-MYB	2 Myb_DNA-binding	chr06	247867460	247869081	-	32640	-0.945	4.79	Nuclear	CaMYB69	SlMYB14	12.3838	0.109938	0.112924
CcMYB7	BC332_17369	PHU16164.1	Transcription factor MYB98, partial [Capsicum chinense]	2	R2R3-MYB	2 Myb_DNA-binding	chr06	244058071	244059809	+	38358.5	-0.821	8.14	Nuclear	CaMYB7	SlMYB119	0.0325488	0	0
CcMYB70	BC332_14283	PHU18588.1	Transcription repressor MYB5 [Capsicum chinense]	1	R2R3-MYB	Myb_DNA-binding	chr05	232898517	232898960	-	17516	-1.066	5.64	Nuclear	CaMYB70	SlMYB10	0.00535213	0.00396381	0.0195699
CcMYB71	BC332_24933	PHU04111.1	Myb-related protein Zm1 [Capsicum chinense]	3	R2R3-MYB	2 Myb_DNA-binding	chr10	3918996	3919985	+	25981.2	-0.935	8.62	Nuclear	CaMYB71	SlMYB72	0.246175	0.394649	0
CcMYB72	BC332_20160	PHU13230.1	Myb-related protein Zm1 [Capsicum chinense]	3	R2R3-MYB	2 Myb_DNA-binding	chr07	233361071	233362589	-	33461.4	-0.855	6.27	Nuclear	CaMYB72	SlMYB76	3.23158	3.12575	0.687718
CcMYB73	BC332_21478	PHU09618.1	Protein ODORANT1 [Capsicum chinense]	3	R2R3-MYB	2 Myb_DNA-binding	chr08	169412994	169415439	+	34654.7	-0.66	6.52	Nuclear	CaMYB73	SlMYB99	8.03558	0.746354	0.28968
CcMYB74	BC332_00519	PHU28426.1	Protein ODORANT1 [Capsicum chinense]	2	R2R3-MYB	2 Myb_DNA-binding	chr01	9886795	9888950	-	31498.3	-0.724	5.17	Nuclear	CaMYB74	SlMYB42	31.9603	3.69267	0.918158
CcMYB75	BC332_12501	PHU16806.1	Protein ODORANT1 [Capsicum chinense]	3	R2R3-MYB	2 Myb_DNA-binding	chr05	4827474	4829916	-	36247.8	-0.794	6.6	Nuclear	CaMYB75	SlMYB43	0.304834	0.452495	0.0285464
CcMYB76	BC332_29469	PHT99681.1	Myb-related protein [Capsicum chinense]	3	R2R3-MYB	2 Myb_DNA-binding	chr12	6595886	6597904	+	34633.6	-0.762	4.99	Nuclear	CaMYB76	SlMYB20	1.72812	6.77276	4.36967
CcMYB77	BC332_06135	PHU27803.1	Protein ODORANT1 [Capsicum chinense]	3	R2R3-MYB	2 Myb_DNA-binding	chr02	168560272	168561366	-	29406	-0.758	5.93	Nuclear	CaMYB77	SlMYB85	0.158775	0.010145	0.0320207
CcMYB78	BC332_28218	PHU02967.1	Myb-related protein [Capsicum chinense]	3	R2R3-MYB	2 Myb_DNA-binding	chr11	103211038	103212268	+	26032.6	-0.729	6.45	Nuclear	CaMYB78	SlMYB40	0	0	0.00165417
CcMYB79	BC332_10962	PHU19811.1	Transcription factor MYB39 [Capsicum chinense]	3	R2R3-MYB	2 Myb_DNA-binding	chr04	124481192	124482690	-	39266.4	-0.783	5.72	Nuclear	CaMYB79	SlMYB93	0.107866	0.160895	0.018475
CcMYB8	BC332_08524	PHU23417.1	Transcription factor MYB44 [Capsicum chinense]	3	R2R3-MYB	2 Myb_DNA-binding	chr03	237317481	237320769	-	29332.6	-1.079	8.76	Nuclear	CaMYB8		15.0777	2.2234	5.2079
CcMYB80	BC332_13875	PHU18180.1	Transcription factor MYB39 [Capsicum chinense]	3	R2R3-MYB	2 Myb_DNA-binding	chr05	217058715	217061169	+	40007.9	-0.732	6.27	Nuclear	CaMYB80	SlMYB92	0.122372	0.148809	0.0404412
CcMYB81	BC332_00728	PHU28635.1	Myb-related protein Hv1 [Capsicum chinense]	2	R2R3-MYB	2 Myb_DNA-binding	chr01	16594255	16596304	-	34173.8	-0.494	5.18	Nuclear	CaMYB81	SlMYB39	0.022002	0	0
CcMYB82	BC332_00729	PHU28636.1	Transcription factor MYB39, partial [Capsicum chinense]	2	R2R3-MYB	2 Myb_DNA-binding	chr01	16770190	16771372	-	24816.4	-0.58	9.51	Nuclear	CaMYB82	SlMYB107	631.032	326.244	474.173
CcMYB83	BC332_19190	PHU12260.1	Transcription factor MYB39 [Capsicum chinense]	3	R2R3-MYB	2 Myb_DNA-binding	chr07	200612980	200614206	+	38461.1	-0.687	5.74	Nuclear	CaMYB83	SlMYB41	0.661211	0.73323	0.385233
CcMYB84	BC332_25152	PHU04330.1	Transcription factor MYB34 [Capsicum chinense]	3	R2R3-MYB	2 Myb_DNA-binding	chr10	12669439	12671617	+	37733	-0.765	6.15	Nuclear	CaMYB84	SlMYB102	0.371929	0.0332296	0.65611
CcMYB85	BC332_04760	PHU26428.1	Transcription factor MYB39 [Capsicum chinense]	3	R2R3-MYB	2 Myb_DNA-binding	chr02	144150965	144152416	+	43313.1	-0.762	5.77	Nuclear	CaMYB85	SlMYB74	0.636427	0.767261	0.605445
CcMYB86	BC332_25248	PHU04426.1	Transcription factor MYB39 [Capsicum chinense]	3	R2R3-MYB	2 Myb_DNA-binding	chr10	22814177	22815897	+	36470.8	-0.687	7.58	Nuclear	CaMYB86	SlMYB49	0.505765	0.747334	0.307933
CcMYB87	BC332_06008	PHU27676.1	Transcription factor MYB39 [Capsicum chinense]	3	R2R3-MYB	2 Myb_DNA-binding	chr02	166597434	166599474	-	45226	-0.665	5.71	Nuclear	CaMYB87	SlMYB106	16.2977	0.739481	0.386622
CcMYB89	BC332_01852	PHU29759.1	Transcription factor MYB34 [Capsicum chinense]	3	R2R3-MYB	2 Myb_DNA-binding	chr01	102126900	102129773	+	37745.7	-0.624	9.15	Nuclear	CaMYB89	SlMYB16	0.547252	0.0398367	0.19029
CcMYB9	BC332_26517	PHU05695.1	Transcription factor MYB44 [Capsicum chinense]	3	R2R3-MYB	2 Myb_DNA-binding	chr10	217396241	217398481	+	39862.4	-0.941	6.7	Nuclear	CaMYB9	SlMYB56	1.33233	0.74943	0.216889
CcMYB90	BC332_27735	PHU02484.1	Transcription factor MYB76 [Capsicum chinense]	3	R2R3-MYB	2 Myb_DNA-binding	chr11	25428714	25431671	+	21074.3	-0.877	9.99	Mitochondrial	CaMYB90	SlMYB47-1	0	0	0
CcMYB91	BC332_27736	PHU02485.1	Transcription factor MYB39 [Capsicum chinense]	3	R2R3-MYB	2 Myb_DNA-binding	chr11	25454017	25455690	-	39348.5	-0.618	8.71	Nuclear	CaMYB91	SlMYB47-2	0	0	0
CcMYB92	BC332_03833	PHU25501.1	Myb-related protein [Capsicum chinense]	4	R2R3-MYB	2 Myb_DNA-binding	chr02	110224039	110226630	+	36936.1	-0.69	5.44	Nuclear	CaMYB92	SlMYB96	8.38686	1.15688	0.61047
CcMYB93	BC332_06027	PHU27695.1	Myb-related protein [Capsicum chinense]	3	R2R3-MYB	2 Myb_DNA-binding	chr02	166911270	166912677	-	34329.4	-0.757	6.9	Nuclear	CaMYB93	SlMYB94	10.4437	2.85736	2.82997
CcMYB94	BC332_26534	PHU05712.1	hypothetical protein BC332_26534 [Capsicum chinense]	3	R2R3-MYB	2 Myb_DNA-binding	chr10	218195386	218197130	+	ND	-0.725	ND	Nuclear	CaMYB94	SlMYB60	0.554606	0.0130186	0
CcMYB95	BC332_09091	PHU23984.1	Myb-related protein [Capsicum chinense]	3	R2R3-MYB	2 Myb_DNA-binding	chr03	252973028	252974354	-	36716.8	-0.645	6.03	Nuclear	CaMYB95	SlMYB31	7.55665	24.4934	109.494
CcMYB96	BC332_33109	PHT97965.1	Myb-related protein [Capsicum chinense]	3	R2R3-MYB	2 Myb_DNA-binding	scaffolds	252070	253948	-	40864.4	-0.732	5.84	Nuclear	CaMYB96	SlMYB30	87.113	50.8044	48.4652
CcMYB97	BC332_14191	PHU18496.1	Myb-related protein, partial [Capsicum chinense]	3	R2R3-MYB	Myb_DNA-binding	chr05	230830190	230832364	-	51161.2	-0.842	4.87	Nuclear	CaMYB97		0.0429848	0	0
CcMYB98	BC332_02702	PHU30609.1	Transcription repressor MYB6 [Capsicum chinense]	4	R2R3-MYB	2 Myb_DNA-binding	chr01	210100644	210105740	+	50740.9	-0.663	5.31	Nuclear	CaMYB98	SlMYB111	2.38541	1.32487	1.17299
CcMYB99	BC332_14511	PHU13306.1	Transcription factor MYB12 [Capsicum chinense]	3	R2R3-MYB	2 Myb_DNA-binding	chr06	271656	275644	-	31513.2	-0.839	4.8	Nuclear	CaMYB99	SlMYB32	0	0	0
CcMYB122	BC332_25527	PHU04705.1	Myb-related protein Hv1 [Capsicum chinense]	3	R2R3-MYB	2 Myb_DNA-binding	chr10	86998929	87004403	+	31893	-0.645	7.93	Nuclear	-	SlMYB4	5.61372	0.897676	2.69835
CcMYB123	BC332_13322	PHU17627.1	Transcription repressor MYB6 [Capsicum chinense]	4	R2R3-MYB	2 Myb_DNA-binding	chr05	88778559	88782778	+	30530.5	-0.621	9.35	Nuclear	-	SlMYB17	0	0	0
CcMYB124	BC332_14051	PHU18356.1	Myb-related protein [Capsicum chinense]	3	R2R3-MYB	2 Myb_DNA-binding	chr05	227335834	227337292	+	27976.8	-0.793	9.47	Mitochondrial	-	SlMYB79	0	0	0

## Sheet: Table_S2B- C.annuum 245 MYBs
Table S2. The characteristics of Capsicum MYBs. (A) C. chinense (CcMYBs) and (B) C. annuum (CaMYBs) genes with RNAseq expression data in three fruit developmental stages, (C) C. baccatum (CbMYBs) along with their genomic coordinates.
B.	C. annuum											Homologous Gene IDs		RNAseq expression (in FPKM) in Fruit tissues
MYB_Name	Locus_ID	Protein_ID	NCBI_Annotation	Reference	Exon Count	MYB_Type	pfam family domain	chrName	start	end	strand	Capana IDs	Tomato Homologs	Early Green (EG)	Mature Green (MG)	Breaker (Br)
CaMYB3R-1	LOC107839124	XP_016537977.1	PREDICTED: myb-related protein 3R-1-like [Capsicum annuum]	Arce-Rodríguez et al., (2021)	11	3R-MYB	3 Myb_DNA-binding	8	115788816	115799271	Sense		SlMYB3R-1	59.7602	16.9451	17.6468
CaMYB3R-2	LOC107865582	XP_016567321.1	PREDICTED: uncharacterized protein LOC107865582 isoform X2 [Capsicum annuum]	Arce-Rodríguez et al., (2021)	7	3R-MYB	3 Myb_DNA-binding	1	4842160	4853268	Complement		SlMYB3R-2	15.798	9.53646	6.29694
CaMYB3R-3	LOC107842889	XP_016542419.1	PREDICTED: myb-related protein B [Capsicum annuum]	Arce-Rodríguez et al., (2021)	7	3R-MYB	Myb_DNA-binding/Myb_DNA-bind_6	9	207411546	207419538	Complement		SlMYB3R-3-2	13.7877	9.77273	12.6078
CaMYB3R-4	LOC107847266	XP_016546938.1	PREDICTED: myb-related protein 3R-1-like [Capsicum annuum]	Arce-Rodríguez et al., (2021)	11	3R-MYB	Myb_DNA-binding/Myb_DNA-bind_6	11	163738	174337	Sense	Capana11g000012	SlMYB3R-4	24.3618	12.4171	11.7078
CaMYB3R-5	LOC107877945	XP_016580255.1	PREDICTED: uncharacterized protein LOC107877945 [Capsicum annuum]	Arce-Rodríguez et al., (2021)	7	3R-MYB	Myb_DNA-binding/Myb_DNA-bind_6	7	105492496	105515514	Sense		SlMYB3R-3-1	14.3072	9.787	15.3535
CaMYB5R	LOC107862199	XP_016563173.1	PREDICTED: uncharacterized protein LOC107862199 [Capsicum annuum]	Arce-Rodríguez et al., (2021)	9	4R-MYB	4 Myb_DNA-binding/ Myb_DNA-bind_6	3	10748705	10761415	Complement		SlMYB4R-1	9.4639	7.40841	8.61601
CaMYBCDC	LOC107870288	XP_016572257.1	PREDICTED: cell division cycle 5-like protein isoform X1 [Capsicum annuum]	Arce-Rodríguez et al., (2021)	4	Atypical MYB	Myb_Cef/ Myb_DNA-bind_6	5	10254585	10265226	Complement		SlMYB52	44.4048	45.5878	42.2558
CaMYB10	LOC107869642	XP_016571627.1	PREDICTED: myb-related protein A-like isoform X1 [Capsicum annuum]	Arce-Rodríguez et al., (2021)	2	atypical R2R3-MYB	Myb_DNA-bind_6	4	58543637	58546301	Sense		SlMYB69-2	0.0277664	0.601885	0.514462
CaMYB107	LOC107852848	XP_016553377.1	PREDICTED: myb-related protein Hv1-like [Capsicum annuum]	Arce-Rodríguez et al., (2021)	3	atypical R2R3-MYB	Myb_DNA-binding	Unplaced Scaffold	108697	115129	Complement			22.9611	23.9035	6.22578
CaMYB112	LOC107852655	XP_016553171.1	PREDICTED: transcription factor MYB82-like [Capsicum annuum]	Arce-Rodríguez et al., (2021)	2	atypical R2R3-MYB	Myb_DNA-binding	Unplaced Scaffold	135858	136268	Complement		SlMYB82-3	0.133361	0.119056	0.0158616
CaMYB15	LOC107869439	XP_016571462.1	PREDICTED: transcription factor MYB44-like [Capsicum annuum]	Arce-Rodríguez et al., (2021)	1	atypical R2R3-MYB	Myb_DNA-bind_6	4	8127679	8128914	Complement		SlMYB77	1.75716	0.282767	0.32648
CaMYB18	LOC107842898	XP_016542429.1	PREDICTED: transcription factor AS1-like [Capsicum annuum]	Arce-Rodríguez et al., (2021)	1	atypical R2R3-MYB	Myb_DNA-bind_6	9	209847621	209850865	Complement		SlMYB91	11.704	3.67078	0.605292
CaMYB19	LOC107875719	XP_016578021.1	PREDICTED: LOW QUALITY PROTEIN: transcription factor GAMYB-like [Capsicum annuum]	Arce-Rodríguez et al., (2021)	4	atypical R2R3-MYB	Myb_DNA-bind_6	6	10736097	10743634	Sense		SlMYB65	1.27479	1.42207	0.951251
CaMYB20	LOC107875761	XP_016578083.1	PREDICTED: LOW QUALITY PROTEIN: transcription factor GAMYB [Capsicum annuum]	Arce-Rodríguez et al., (2021)	5	atypical R2R3-MYB	Myb_DNA-binding	1	71394973	71401132	Sense		SlMYB33	9.936	6.94926	7.33438
CaMYB4	LOC107847790	XP_016547765.1	PREDICTED: uncharacterized protein LOC107847790 isoform X2 [Capsicum annuum]	Arce-Rodríguez et al., (2021)	12	atypical R2R3-MYB	Myb_DNA-bind_6	11	182696577	182703197	Sense		SlMYB88	10.3661	6.80434	5.18123
CaMYB58	LOC107865961	XP_016567631.1	PREDICTED: transcription factor MYB35 [Capsicum annuum]	Arce-Rodríguez et al., (2021)	3	atypical R2R3-MYB	Myb_DNA-binding	3	17742588	17744553	Complement			1.21858	0.149296	0.0354922
CaMYB62	LOC107877284	XP_016579454.1	PREDICTED: transcription factor MYB32-like [Capsicum annuum]	Arce-Rodríguez et al., (2021)	2	atypical R2R3-MYB	Myb_DNA-binding	7	192826257	192828457	Complement		SlMYB25-1	0.00709687	0	0.0129792
CaMYB7	LOC107873809	XP_016576232.1	PREDICTED: transcription factor MYB51-like [Capsicum annuum]	Arce-Rodríguez et al., (2021)	3	atypical R2R3-MYB	Myb_DNA-bind_6	6	5196522	5198909	Sense		SlMYB119	0.0898586	0.271228	0.0111898
CaMYB116	LOC107843116	XP_016542779.1	PREDICTED: TSL-kinase interacting protein 1 isoform X1 [Capsicum annuum]		13	atypical R2R3-MYB	MYB_DNA-binding	9	234616024	234630484	Complement			34.2702	32.7387	32.9328
CaMYB117	LOC107850435	XP_016550441.1	PREDICTED: uncharacterized protein LOC107850435 [Capsicum annuum]		6	atypical R2R3-MYB	MYB_DNA-binding	12	29677292	29688753	Sense			3.95438	3.33455	3.1423
CaMYB118	LOC107857038	XP_016557471.1	PREDICTED: transcription factor MYB36-like [Capsicum annuum]		2	atypical R2R3-MYB	Myb_DNA-binding	Unplaced Scaffold	90	1108	Sense	Capana06g000521	SlMYB105-2	0.00987024	0.00681629	0.00266443
CaMYB119	LOC107862293	XP_016563302.1	PREDICTED: uncharacterized protein LOC107862293 [Capsicum annuum]		2	atypical R2R3-MYB	MYB_DNA-binding	3	12697853	12701716	Sense			44.7665	33.6109	43.4772
CaMYB120	LOC107867351	XP_016569016.1	PREDICTED: uncharacterized protein LOC107867351 [Capsicum annuum]		6	atypical R2R3-MYB	MYB_DNA-binding	4	16235831	16241694	Complement			5.62136	5.57274	7.41417
CaMYB121	LOC107877254	XP_016579424.1	PREDICTED: MYB-like transcription factor ETC3 [Capsicum annuum]		4	atypical R2R3-MYB	Myb_DNA-binding	7	187377589	187379461	Complement			0.0917088	0.185308	0.0030477
CaADA1	LOC107853710	XP_016554171.1	PREDICTED: transcriptional adapter ADA2b isoform X1 [Capsicum annuum]	Arce-Rodríguez et al., (2021)	13	MYB with other domains	Myb_DNA-binding/zinc finger zz type	Unplaced Scaffold	777302	786795	Complement			33.8735	22.2564	11.9228
CaADA2	LOC107878115	XP_016580485.1	PREDICTED: transcriptional adapter ADA2 isoform X1 [Capsicum annuum]	Arce-Rodríguez et al., (2021)	13	MYB with other domains	Myb_DNA-binding/zinc finger zz type	7	164870509	164889656	Sense			5.30704	3.60125	1.94649
CaARR1	LOC107870228	XP_016572169.1	PREDICTED: two-component response regulator ARR1-like isoform X1 [Capsicum annuum]	Arce-Rodríguez et al., (2021)	7	MYB with other domains	Response_regulator_receiver_domain/Myb_DNA-binding	5	8121543	8128044	Sense			4.76659	3.60683	2.56557
CaARR10	LOC107838764	XP_016537445.1	PREDICTED: ankyrin repeat, bromo and BTB domain-containing protein DDB_G0293800 [Capsicum annuum]		3	MYB with other domains	MYB_DNA-binding/Bromodomain	1	166201653	166206845	Complement			3.48521	3.74022	3.78035
CaARR11	LOC107839368	XP_016538304.1	PREDICTED: dnaJ homolog subfamily C member 2-like [Capsicum annuum]		1	MYB with other domains	MYB_DNA-binding/DnaJ	8	125839527	125843926	Complement			28.1911	30.4333	14.6843
CaARR12	LOC107842611	XP_016542039.1	PREDICTED: protein ALWAYS EARLY 3-like isoform X1 [Capsicum annuum]		20	MYB with other domains	MYB_DNA-binding/DRIP	1	210054768	210072455	Sense			72.8287	57.1189	58.3963
CaARR13	LOC107842686	XP_016542126.1	PREDICTED: chromatin modification-related protein EAF1 A-like isoform X1 [Capsicum annuum]		22	MYB with other domains	MYB_DNA-binding/HSA	9	157369735	157398623	Complement			28.6272	24.3883	27.3214
CaARR2	LOC107879200	XP_016581776.1	PREDICTED: two-component response regulator ARR1-like [Capsicum annuum]	Arce-Rodríguez et al., (2021)	6	MYB with other domains	Response_regulator_receiver_domain/Myb_DNA-binding	1	148776591	148781410	Complement			21.7159	20.601	18.5306
CaARR3	LOC107848808	XP_016549030.1	PREDICTED: two-component response regulator ARR2 [Capsicum annuum]	Arce-Rodríguez et al., (2021)	6	MYB with other domains	Response_regulator_receiver_domain/Myb_DNA-binding	12	2698224	2702038	Sense			0.00462899	0	0
CaARR4	LOC107870546	XP_016572596.1	PREDICTED: two-component response regulator ORR21 isoform X3 [Capsicum annuum]	Arce-Rodríguez et al., (2021)	5	MYB with other domains	Response_regulator_receiver_domain/Myb_DNA-binding	5	35119711	35131306	Complement			3.07025	2.90564	2.99346
CaARR5	LOC107847535	XP_016547324.1	PREDICTED: two-component response regulator ARR11-like [Capsicum annuum]	Arce-Rodríguez et al., (2021)	5	MYB with other domains	Response_regulator_receiver_domain/Myb_DNA-binding	11	98812384	98816849	Complement			45.6399	27.5995	24.1629
CaARR6	LOC107869180	XP_016571232.1	PREDICTED: two-component response regulator-like APRR2 isoform X1 [Capsicum annuum]	Arce-Rodríguez et al., (2021)	11	MYB with other domains	Response_regulator_receiver_domain/Myb_DNA-binding	1	16747558	16754348	Sense			222.134	123.269	80.7434
CaARR7	LOC107872899	XP_016575042.1	PREDICTED: two-component response regulator-like APRR2 [Capsicum annuum]	Arce-Rodríguez et al., (2021)	11	MYB with other domains	Response_regulator_receiver_domain/Myb_DNA-binding	6	38164694	38170270	Complement			43.4114	11.1656	2.13418
CaARR8	LOC107841617	XP_016540965.1	PREDICTED: two-component response regulator ORR21-like [Capsicum annuum]	Arce-Rodríguez et al., (2021)	4	MYB with other domains	Myb_DNA-binding	9	212740665	212742967	Sense			0.566452	0.232238	0.357347
CaARR9	LOC107841658	XP_016540998.1	putative two-component response regulator ARR20 [ Capsicum annuum ]	Arce-Rodríguez et al., (2021)	5	MYB with other domains	Myb_DNA-binding	9	223298819	223308141	Complement			0.0308229	0.00581699	0
CaMYBH1	LOC107852720	XP_016553242.1	PREDICTED: telomere repeat-binding factor 1 isoform X2 [Capsicum annuum]	Arce-Rodríguez et al., (2021)	6	MYB with other domains	Myb_DNA-binding/ Linker_histone	Unplaced Scaffold	5946	18968	Complement			34.9925	32.0922	36.472
CaMYBH2	LOC107861711	XP_016562532.1	PREDICTED: telomere repeat-binding factor 4-like [Capsicum annuum]	Arce-Rodríguez et al., (2021)	6	MYB with other domains	Myb_DNA-binding/ Linker_histone	3	2063233	2069699	Sense			5.688	5.2868	4.11442
CaMYBH3	LOC107877963	XP_016580279.1	PREDICTED: telomere repeat-binding factor 4 isoform X1 [Capsicum annuum]	Arce-Rodríguez et al., (2021)	6	MYB with other domains	Myb_DNA-binding/ Linker_histone	7	113329124	113359265	Complement			74.2871	57.9914	59.7153
CaMYBH4	LOC107858645	XP_016558883.1	PREDICTED: telomere repeat-binding factor 1-like isoform X1 [Capsicum annuum]	Arce-Rodríguez et al., (2021)	6	MYB with other domains	Myb_DNA-binding/ Linker_histone	2	82995919	83008732	Complement			9.87144	8.86115	8.20491
CaMYBH5	LOC107857117	XP_016557552.1	PREDICTED: telomere repeat-binding factor 1-like isoform X1 [Capsicum annuum]	Arce-Rodríguez et al., (2021)	7	MYB with other domains	Myb_DNA-binding	Unplaced Scaffold	1245	5768	Complement			66.7611	51.4301	36.407
CaSWI3A	LOC107862891	XP_016564081.1	PREDICTED: SWI/SNF complex subunit SWI3A isoform X1 [Capsicum annuum]	Arce-Rodríguez et al., (2021)	7	MYB with other domains	Myb_DNA-binding/SWIRM-assoc_1/SWIRM	3	32550246	32555923	Sense			0.793915	0.911257	0.916259
CaSWI3B	LOC107866762	XP_016568211.1	SWI/SNF complex subunit SWI3B [Capsicum annuum]	Arce-Rodríguez et al., (2021)	6	MYB with other domains	Myb_DNA-binding/SWIRM	4	505805	509525	Sense			6.1938	5.25089	6.90888
CaSWI3C	LOC107873013	XP_016575188.1	PREDICTED: SWI/SNF complex subunit SWI3C [Capsicum annuum]	Arce-Rodríguez et al., (2021)	9	MYB with other domains	Myb_DNA-binding/SWIRM-assoc_1/SWIRM	6	49908083	49927345	Sense			43.0041	44.1501	36.3203
CaSWI3D	LOC107850337	XP_016550278.1	PREDICTED: SWI/SNF complex subunit SWI3D isoform X3 [Capsicum annuum]	Arce-Rodríguez et al., (2021)	8	MYB with other domains	Myb_DNA-binding/SWIRM-assoc_1/SWIRM/ZZ	12	40869083	40884737	Sense			22.583	33.1932	30.5587
CaAPL1	LOC107863756	XP_016565371.1	PREDICTED: myb family transcription factor APL isoform X5 [Capsicum annuum]	Arce-Rodríguez et al., (2021)	7	MYB-related	MYB-CC type transfactor, LHEQLE motif / Myb-like DNA-binding domain	3	188711460	188717757	Complement			6.38834	1.86225	0.349382
CaAPL2	LOC107872856	XP_016574986.1	PREDICTED: myb family transcription factor APL-like isoform X2 [Capsicum annuum]	Arce-Rodríguez et al., (2021)	6	MYB-related	MYB-CC type transfactor, LHEQLE motif / Myb-like DNA-binding domain	6	33772831	33775550	Complement			1.93583	0.589029	0.245579
CaAPL3	LOC107869665	XP_016571644.1	PREDICTED: myb family transcription factor APL isoform X1 [Capsicum annuum]	Arce-Rodríguez et al., (2021)	6	MYB-related	MYB-CC type transfactor, LHEQLE motif / Myb-like DNA-binding domain	1	19551779	19557772	Complement			1.59261	1.44747	0.573239
CaAPL4	LOC107851325	XP_016551770.1	PREDICTED: myb family transcription factor APL isoform X1 [Capsicum annuum]	Arce-Rodríguez et al., (2021)	6	MYB-related	MYB-CC type transfactor, LHEQLE motif / Myb-like DNA-binding domain	12	4719521	4719521	Sense			11.4789	8.56654	2.55129
CaAPL5	LOC107864507	XP_016566382.1	PREDICTED: myb family transcription factor APL-like [Capsicum annuum]	Arce-Rodríguez et al., (2021)	6	MYB-related	MYB-CC type transfactor, LHEQLE motif / Myb-like DNA-binding domain	3	251678377	251684761	Complement			4.13154	2.19543	1.00651
CaAPL6	LOC107870086	XP_016571977.1	PREDICTED: uncharacterized protein LOC107870086 isoform X1 [Capsicum annuum]	Arce-Rodríguez et al., (2021)	6	MYB-related	MYB-CC type transfactor, LHEQLE motif / Myb-like DNA-binding domain	5	2187886	2193710	Sense			3.11012	2.5873	2.26072
CaDIV1	LOC107850892	XP_016551180.1	PREDICTED: transcription factor DIVARICATA-like isoform X1 [Capsicum annuum]	Arce-Rodríguez et al., (2021)	2	MYB-related	2 Myb_DNA-binding	12	202672122	202674698	Sense	Capana12g002172		6.15462	20.3855	152.7
CaDIV10	LOC107875713	XP_016578013.1	PREDICTED: transcription factor DIVARICATA-like [Capsicum annuum]	Arce-Rodríguez et al., (2021)	2	MYB-related	Myb_DNA-binding	6	10638000	10647146	Complement			13.2872	9.53888	8.76419
CaDIV11	LOC107855390	XP_016555870.1	PREDICTED: transcription factor DIVARICATA-like isoform X1 [Capsicum annuum]	Arce-Rodríguez et al., (2021)	2	MYB-related	Myb_DNA-binding	Unplaced Scaffold	1487863	1488882	Complement			0.0342428	0.00980474	0.0217134
CaDIV12	LOC107841688	XP_016541023.1	PREDICTED: transcription factor DIVARICATA-like [Capsicum annuum]	Arce-Rodríguez et al., (2021)	2	MYB-related	Myb_DNA-binding	9	230149804	230213065	Complement			0	0.0113821	0.00779015
CaDIV13	LOC107853015	XP_016553526.1	PREDICTED: transcription factor DIVARICATA-like [Capsicum annuum]	Arce-Rodríguez et al., (2021)	2	MYB-related	Myb_DNA-binding	Unplaced Scaffold	31221	32247	Complement			0	0.087251	0.0952858
CaDIV14	LOC107875152	XP_016577253.1	PREDICTED: transcription factor DIVARICATA-like isoform X1 [Capsicum annuum]	Arce-Rodríguez et al., (2021)	2	MYB-related	Myb_DNA-binding	6	212029232	212030968	Complement			0.31835	0.00596888	0
CaDIV2	LOC107863460	XP_016564871.1	PREDICTED: transcription factor DIVARICATA-like isoform X1 [Capsicum annuum]	Arce-Rodríguez et al., (2021)	2	MYB-related	2 Myb_DNA-binding	3	87491731	87493453	Sense	Capana03g002589		2.86892	3.38764	0.192087
CaDIV3	LOC107871103	XP_016573388.1	PREDICTED: transcription factor DIVARICATA-like [Capsicum annuum]	Arce-Rodríguez et al., (2021)	2	MYB-related	2 Myb_DNA-binding	5	193370030	193372100	Complement	Capana05g002019		9.33215	4.12042	6.72719
CaDIV4	LOC107842776	XP_016542286.1	PREDICTED: transcription factor DIVARICATA-like [Capsicum annuum]	Arce-Rodríguez et al., (2021)	2	MYB-related	2 Myb_DNA-binding	9	182613203	182615702	Complement	Capana09g001568		42.7935	16.6688	7.80237
CaDIV5	LOC107875490	XP_016577712.1	PREDICTED: transcription factor DIVARICATA-like [Capsicum annuum]	Arce-Rodríguez et al., (2021)	2	MYB-related	2 Myb_DNA-binding	6	5294546	5297124	Complement	Capana06g000369		144.477	46.8493	5.32413
CaDIV6	LOC107847759	XP_016547717.1	PREDICTED: uncharacterized protein LOC107847759 [Capsicum annuum]	Arce-Rodríguez et al., (2021)	2	MYB-related	Myb_DNA-binding	11	14570701	14577462	Complement			7.93025	10.3538	6.83785
CaDIV7	LOC107871370	XP_016573777.1	PREDICTED: transcription factor DIVARICATA-like [Capsicum annuum]	Arce-Rodríguez et al., (2021)	2	MYB-related	Myb_DNA-binding	5	215375510	215378889	Sense			5.96234	6.83772	6.55205
CaDIV8	LOC107844851	XP_016544679.1	PREDICTED: transcription factor DIVARICATA-like [Capsicum annuum]	Arce-Rodríguez et al., (2021)	2	MYB-related	Myb_DNA-binding	10	148018959	148021270	Sense			0.0736117	0.277628	0.75381
CaDIV9	LOC107862150	XP_016563106.1	PREDICTED: transcription factor DIVARICATA [Capsicum annuum]	Arce-Rodríguez et al., (2021)	2	MYB-related	Myb_DNA-binding	3	9574334	9575833	Complement			16.2548	11.1452	2.51823
CaEFM1	LOC107841045	XP_016540542.1	PREDICTED: transcription factor LUX-like [Capsicum annuum]	Arce-Rodríguez et al., (2021)	4	MYB-related	Myb_DNA-binding	9	10615476	10618967	Complement			2.15756	0.630008	0.206487
CaEFM2	LOC107848531	XP_016548806.1	PREDICTED: transcription factor LUX [Capsicum annuum]	Arce-Rodríguez et al., (2021)	5	MYB-related	Myb_DNA-binding	11	216182018	216186326	Complement			0.791623	0.61548	0.736722
CaEFM3	LOC107840319	XP_016539638.1	PREDICTED: uncharacterized protein LOC107840319 [Capsicum annuum]	Arce-Rodríguez et al., (2021)	5	MYB-related	Myb_DNA-binding	8	146816229	146818949	Complement			17.6097	13.9963	8.52039
CaETC1	LOC107879752	XP_016582183.1	PREDICTED: MYB-like transcription factor ETC3 [Capsicum annuum]	Arce-Rodríguez et al., (2021)	3	MYB-related	Myb_DNA-binding	8	124187153	124188015	Complement			5.21064	1.98114	0.0369143
CaETC2	LOC107854931	XP_016555412.1	PREDICTED: MYB-like transcription factor ETC3 [Capsicum annuum]	Arce-Rodríguez et al., (2021)	4	MYB-related	Myb_DNA-binding	Unplaced Scaffold	37389	39276	Complement			0.375986	0.781511	0.0223366
CaETC3	LOC107877244	XP_016579419.1	PREDICTED: MYB-like transcription factor ETC3 [Capsicum annuum]	Arce-Rodríguez et al., (2021)	3	MYB-related	Myb_DNA-binding	7	184898597	184901517	Complement			1.15032	0.729935	0.0139116
CaGLK1	LOC107878377	XP_016580823.1	transcription activator GLK1-like [Capsicum annuum]	Arce-Rodríguez et al., (2021)	6	MYB-related	Myb_DNA-binding	7	199782045	199786455	Sense			0.161911	0.0796629	0.0246744
CaGLK2	LOC107845460	XP_016545289.1	transcription activator GLK1-like [Capsicum annuum]	Arce-Rodríguez et al., (2021)	6	MYB-related	Myb_DNA-binding	10	8341700	8349478	Sense			37.165	26.0563	3.17675
CaHHO1	LOC107860328	XP_016561132.1	PREDICTED: two-component response regulator-like APRR2 [Capsicum annuum]	Arce-Rodríguez et al., (2021)	5	MYB-related	Myb_DNA-binding	2	156230474	156234353	Complement			17.4247	18.0697	4.74836
CaKAN1	LOC107870976	XP_016573194.1	PREDICTED: probable transcription factor KAN2 [Capsicum annuum]	Arce-Rodríguez et al., (2021)	4	MYB-related	Myb_DNA-binding	1	31290275	31295288	Complement			3.33818	2.60497	1.6596
CaKAN2	LOC107872866	XP_016575001.1	PREDICTED: probable transcription factor KAN2 isoform X1 [Capsicum annuum]	Arce-Rodríguez et al., (2021)	6	MYB-related	Myb_DNA-binding	6	35511828	35518534	Sense			25.3774	18.9531	12.717
CaKAN3	LOC107869429	XP_016571454.1	PREDICTED: probable transcription factor KAN4 [Capsicum annuum]	Arce-Rodríguez et al., (2021)	6	MYB-related	Myb_DNA-binding	4	7574344	7578502	Complement			0.114304	4.4012	4.58178
CaKAN4	LOC107872548	XP_016574690.1	PREDICTED: transcription repressor KAN1-like [Capsicum annuum]	Arce-Rodríguez et al., (2021)	4	MYB-related	Myb_DNA-binding	5	164129672	164133395	Complement			13.2462	12.0786	2.55092
CaKAN5	LOC107876708	XP_016579061.1	PREDICTED: probable transcription factor KAN3 [Capsicum annuum]	Arce-Rodríguez et al., (2021)	4	MYB-related	Myb_DNA-binding	7	176211499	176232565	Complement			0	0	0
CaKAN6	LOC107877161	XP_016579369.1	PREDICTED: probable transcription factor KAN3 [Capsicum annuum]	Arce-Rodríguez et al., (2021)	5	MYB-related	Myb_DNA-binding	7	142628785	142638778	Complement			0.0415237	0.306099	3.17306
CaKAN7	LOC107841892	XP_016541232.1	PREDICTED: probable transcription factor KAN4 [Capsicum annuum]	Arce-Rodríguez et al., (2021)	5	MYB-related	Myb_DNA-binding	9	15892108	15897128	Complement			0.0183327	0	0.270651
CaKUA1	LOC107868015	XP_016570044.1	PREDICTED: transcription factor MYB1R1 [Capsicum annuum]	Arce-Rodríguez et al., (2021)	3	MYB-related	Myb_DNA-binding	1	12674906	12678210	Complement			38.7421	28.9225	90.5327
CaKUA2	LOC107850716	XP_016550922.1	PREDICTED: uncharacterized protein LOC107850716 [Capsicum annuum]	Arce-Rodríguez et al., (2021)	3	MYB-related	Myb_DNA-binding	12	62112028	62120523	Complement			9.41594	12.4857	19.6803
CaKUA3	LOC107840959	XP_016540404.1	PREDICTED: transcription factor MYB1R1 [Capsicum annuum]	Arce-Rodríguez et al., (2021)	3	MYB-related	Myb_DNA-binding	9	6992053	6994821	Sense			7.55294	6.50917	7.59174
CaKUA4	LOC107875041	XP_016577174.1	PREDICTED: transcription factor MYB1R1-like [Capsicum annuum]	Arce-Rodríguez et al., (2021)	6	MYB-related	Myb_DNA-binding	6	157445140	157448010	Sense			0.0476779	0.0286703	0.134518
CaLHY	LOC107845265	XP_016544972.1	PREDICTED: protein LHY isoform X3 [Capsicum annuum]	Arce-Rodríguez et al., (2021)	6	MYB-related	Myb_DNA-binding	10	41176078	41249382	Sense			36.5568	3.15232	5.31793
CaMYB1R-1	LOC107862462	XP_016563539.1	transcription factor MYB1R1 [Capsicum annuum]	Arce-Rodríguez et al., (2021)	3	MYB-related	Myb_DNA-binding	3	17485449	17487132	Sense			319.455	177.005	34.2892
CaMYB1R-2	LOC107875928	XP_016578317.1	PREDICTED: transcription factor MYB1R1-like [Capsicum annuum]	Arce-Rodríguez et al., (2021)	4	MYB-related	Myb_DNA-binding	6	17187515	17190116	Sense			41.5806	21.4969	15.3068
CaMYBC1	LOC107843761	XP_016543638.1	PREDICTED: transcription factor PCL1-like [Capsicum annuum]	Arce-Rodríguez et al., (2021)	1	MYB-related	Myb_DNA-binding	10	199362987	199365294	Complement			6.13533	5.6322	3.7792
CaMYBC2	LOC107843997	XP_016543941.1	PREDICTED: transcription factor PCL1-like [Capsicum annuum]	Arce-Rodríguez et al., (2021)	1	MYB-related	Myb_DNA-binding	10	204297380	204299191	Complement			11.0814	5.27302	5.45499
CaMYBR1	LOC107872352	XP_016574578.1	PREDICTED: putative Myb family transcription factor At1g14600 isoform X1 [Capsicum annuum]	Arce-Rodríguez et al., (2021)	6	MYB-related	Myb_DNA-binding	5	29190101	29195396	Sense			0.150152	1.35474	0.586527
CaMYBR10	LOC107862755	XP_016563896.1	PREDICTED: RNA polymerase I termination factor-like [Capsicum annuum]	Arce-Rodríguez et al., (2021)	2	MYB-related	Myb_DNA-bind_6	3	27246209	27257508	Sense			111.663	109.213	75.7259
CaMYBR11	LOC107862756	XP_016563898.1	PREDICTED: RNA polymerase I termination factor-like [Capsicum annuum]	Arce-Rodríguez et al., (2021)	2	MYB-related	Myb_DNA-bind_6	3	27223306	27229210	Sense			111.663	109.213	75.7259
CaMYBR12	LOC107850061	XP_016550013.1	PREDICTED: uncharacterized protein LOC107850061 [Capsicum annuum]	Arce-Rodríguez et al., (2021)	4	MYB-related	Myb_DNA-binding	12	98682950	98691886	Sense			24.2941	25.6737	27.8432
CaMYBR13	LOC107875410	XP_016577606.1	PREDICTED: telomeric repeat-binding factor 2-like [Capsicum annuum]	Arce-Rodríguez et al., (2021)	5	MYB-related	Myb_DNA-binding	6	3550291	3553378	Complement			2.28998	2.08214	2.92004
CaMYBR2	LOC107852435	XP_016552953.1	PREDICTED: putative Myb family transcription factor At1g14600 [Capsicum annuum]	Arce-Rodríguez et al., (2021)	5	MYB-related	Myb_DNA-binding	Unplaced Scaffold	2277265	2279276	Sense			0.00921379	0.0565286	0.0561623
CaMYBR3	LOC107875017	XP_016577167.1	PREDICTED: uncharacterized protein LOC107875017 isoform X1 [Capsicum annuum]	Arce-Rodríguez et al., (2021)	5	MYB-related	Myb_DNA-binding	6	123601599	123603868	Sense			0.168881	0	0.0245379
CaMYBR4	LOC107849882	XP_016549900.1	PREDICTED: uncharacterized protein LOC107849882 [Capsicum annuum]	Arce-Rodríguez et al., (2021)	5	MYB-related	Myb_DNA-binding	12	16939360	16941318	Sense			0.0947393	0.0812736	0.0302296
CaMYBR5	LOC107869877	XP_016571767.1	PREDICTED: uncharacterized protein LOC107869877 isoform X1 [Capsicum annuum]	Arce-Rodríguez et al., (2021)	6	MYB-related	Myb_DNA-binding	4	211891610	211899026	Complement			0	0	0
CaMYBR6	LOC107861178	XP_016562029.1	PREDICTED: uncharacterized protein LOC107861178 [Capsicum annuum]	Arce-Rodríguez et al., (2021)	6	MYB-related	Myb_DNA-binding	2	132401400	132406785	Sense			0.628198	0.160857	0.235294
CaMYBR7	LOC107861264	XP_016562099.1	PREDICTED: putative two-component response regulator ARR19 [Capsicum annuum]	Arce-Rodríguez et al., (2021)	6	MYB-related	Myb_DNA-binding	2	142163291	142166412	Complement			1.14791	0.365448	2.09338
CaMYBR8	LOC107868905	XP_016571003.1	PREDICTED: transcription factor MYB1R1-like [Capsicum annuum]	Arce-Rodríguez et al., (2021)	1	MYB-related	Myb_DNA-binding	4	103064611	103065219	Complement			0.0887834	0.0261498	0.0328528
CaMYBR9	LOC107868877	XP_016570982.1	PREDICTED: transcription factor MYB1R1-like [Capsicum annuum]	Arce-Rodríguez et al., (2021)	1	MYB-related	Myb_DNA-binding	4	76050167	76050739	Sense			0	0	0
CaMYR1	LOC107843680	XP_016543534.1	PREDICTED: uncharacterized protein LOC107843680 isoform X1 [Capsicum annuum]	Arce-Rodríguez et al., (2021)	6	MYB-related	MYB-CC type transfactor, LHEQLE motif / Myb-like DNA-binding domain	10	195507935	195510496	Complement			5.51655	0.421524	0.145079
CaMYR2	LOC107843408	XP_016543172.1	PREDICTED: uncharacterized protein LOC107843408 isoform X1 [Capsicum annuum]	Arce-Rodríguez et al., (2021)	6	MYB-related	MYB-CC type transfactor, LHEQLE motif / Myb-like DNA-binding domain	10	165982008	165984850	Sense			12.7981	4.73046	1.85937
CaMYR3	LOC107869749	XP_016571687.1	PREDICTED: uncharacterized protein LOC107869749 isoform X1 [Capsicum annuum]	Arce-Rodríguez et al., (2021)	5	MYB-related	MYB-CC type transfactor, LHEQLE motif / Myb-like DNA-binding domain	4	176704474	176706731	Sense			0.767368	0.39869	0.142247
CaPCL1	LOC107873494	XP_016575843.1	PREDICTED: transcription factor PCL1 [Capsicum annuum]	Arce-Rodríguez et al., (2021)	1	MYB-related	Myb_DNA-binding	6	193622207	193626657	Complement			0.593514	2.8465	4.36226
CaPCL2	LOC107875524	XP_016577760.1	PREDICTED: transcription factor PCL1-like [Capsicum annuum]	Arce-Rodríguez et al., (2021)	1	MYB-related	Myb_DNA-binding	6	5815628	5818784	Complement			71.3101	50.2289	61.3175
CaPHR1	LOC107863907	XP_016565589.1	PREDICTED: protein PHR1-LIKE 1-like isoform X1 [Capsicum annuum]	Arce-Rodríguez et al., (2021)	7	MYB-related	MYB-CC type transfactor, LHEQLE motif / Myb-like DNA-binding domain	3	219674543	219685291	Sense			91.302	59.7855	140.582
CaPHR2	LOC107873644	XP_016576060.1	PREDICTED: protein PHR1-LIKE 1-like isoform X1 [Capsicum annuum]	Arce-Rodríguez et al., (2021)	7	MYB-related	MYB-CC type transfactor, LHEQLE motif / Myb-like DNA-binding domain	6	216263248	216274008	Sense			10.4521	10.2414	14.6874
CaPHR3	LOC107871451	XP_016573872.1	PREDICTED: protein PHR1-LIKE 1-like [Capsicum annuum]	Arce-Rodríguez et al., (2021)	7	MYB-related	MYB-CC type transfactor, LHEQLE motif / Myb-like DNA-binding domain	5	216749740	216754965	Sense			1.96656	1.43661	1.21855
CaPHR4	LOC107864126	XP_016565887.1	PREDICTED: protein PHR1-LIKE 1-like [Capsicum annuum]	Arce-Rodríguez et al., (2021)	3	MYB-related	MYB-CC type transfactor, LHEQLE motif	3	237027438	237028732	Complement			7.12137	6.77228	8.26349
CaPHR5	LOC107871457	XP_016573881.1	PREDICTED: uncharacterized protein LOC107871457 isoform X1 [Capsicum annuum]	Arce-Rodríguez et al., (2021)	3	MYB-related	MYB-CC type transfactor, LHEQLE motif	5	216826867	216828876	Sense			0.00694807	0.0127008	0.0158455
CaPHR6	LOC107843940	XP_016543872.1	PREDICTED: uncharacterized protein LOC107843940 isoform X1 [Capsicum annuum]	Arce-Rodríguez et al., (2021)	7	MYB-related	MYB-CC type transfactor, LHEQLE motif / Myb-like DNA-binding domain	10	203293694	203308207	Complement			4.90216	3.19971	1.6019
CaPHR7	LOC107845150	XP_016544890.1	PREDICTED: uncharacterized protein LOC107845150 [Capsicum annuum]	Arce-Rodríguez et al., (2021)	6	MYB-related	MYB-CC type transfactor, LHEQLE motif / Myb-like DNA-binding domain	10	200555973	200557907	Sense			0.020424	0.024598	0.377665
CaPHR8	LOC107855852	XP_016556346.1	PREDICTED: protein PHR1-LIKE 1 [Capsicum annuum]	Arce-Rodríguez et al., (2021)	7	MYB-related	MYB-CC type transfactor, LHEQLE motif / Myb-like DNA-binding domain	Unplaced Scaffold	995411	1001852	Complement			58.382	49.8161	31.4959
CaPHR9	LOC107842045	XP_016541335.1	PREDICTED: protein PHR1-LIKE 1-like [Capsicum annuum]	Arce-Rodríguez et al., (2021)	6	MYB-related	MYB-CC type transfactor, LHEQLE motif / Myb-like DNA-binding domain	9	127509406	127512952	Complement			0.208003	0.190206	0.63648
CaRAD1	LOC107869415	XP_016571442.1	PREDICTED: protein RADIALIS-like 3 [Capsicum annuum]	Arce-Rodríguez et al., (2021)	2	MYB-related	Myb_DNA-binding	4	5475828	5476547	Complement			1.64026	1.66853	0
CaRAD2	LOC107879999	XP_016582408.1	PREDICTED: protein RADIALIS-like 3 [Capsicum annuum]	Arce-Rodríguez et al., (2021)	2	MYB-related	Myb_DNA-binding	8	148489072	148490908	Complement			0.00989932	3.62521	0.046373
CaRAD3	LOC107849883	XP_016549902.1	PREDICTED: protein RADIALIS-like 3 [Capsicum annuum]	Arce-Rodríguez et al., (2021)	2	MYB-related	Myb_DNA-binding	12	17851355	17853395	Sense			0	0	0.00998075
CaRAD4	LOC107845137	XP_016544879.1	PREDICTED: protein RADIALIS-like 3 [Capsicum annuum]	Arce-Rodríguez et al., (2021)	2	MYB-related	Myb_DNA-binding	10	199525339	199527467	Complement			0.302817	0.353455	1.29695
CaRAD5	LOC107866990	XP_016568545.1	PREDICTED: protein RADIALIS-like 3 [Capsicum annuum]	Arce-Rodríguez et al., (2021)	2	MYB-related	Myb_DNA-binding	4	5379501	5381330	Sense			0.38318	1.08962	0.61727
CaRAD6	LOC107866991	XP_016568546.1	PREDICTED: protein RADIALIS-like 3 [Capsicum annuum]	Arce-Rodríguez et al., (2021)	2	MYB-related	Myb_DNA-binding	4	5397171	5398225	Sense			0.38318	1.08962	0.61727
CaRL1	LOC107879997	XP_016582406.1	PREDICTED: protein RADIALIS-like 1 [Capsicum annuum]	Arce-Rodríguez et al., (2021)	1	MYB-related	Myb_DNA-binding	8	148479029	148480093	Sense			0.260801	0	0
CaRL2	LOC107856989	XP_016557439.1	PREDICTED: protein RADIALIS-like 1 [Capsicum annuum]	Arce-Rodríguez et al., (2021)	1	MYB-related	Myb_DNA-binding	1	195315804	195317592	Sense			0.0283816	0.025431	0.0301368
CaRL3	LOC107861335	XP_016562162.1	PREDICTED: protein RADIALIS-like 1 [Capsicum annuum]	Arce-Rodríguez et al., (2021)	1	MYB-related	Myb_DNA-binding	2	149570424	149571604	Complement			3.95022	0.500725	0.178098
CaRVE1	LOC107862817	XP_016563966.1	PREDICTED: protein REVEILLE 1-like isoform X1 [Capsicum annuum]	Arce-Rodríguez et al., (2021)	5	MYB-related	Myb_DNA-binding	3	28925227	28929129	Complement			5.13673	0.123264	0.179006
CaRVE2	LOC107857552	XP_016557833.1	PREDICTED: protein REVEILLE 1-like [Capsicum annuum]	Arce-Rodríguez et al., (2021)	6	MYB-related	Myb_DNA-binding	2	9145535	9148984	Complement			1.17406	3.3149	4.34977
CaRVE3	LOC107843523	XP_016543319.1	PREDICTED: protein REVEILLE 8-like isoform X1 [Capsicum annuum]	Arce-Rodríguez et al., (2021)	8	MYB-related	Myb_DNA-binding	10	183572030	183578336	Complement			44.093	13.4621	32.5129
CaRVE4	LOC107839233	XP_016538124.1	PREDICTED: protein REVEILLE 6 isoform X2 [Capsicum annuum]	Arce-Rodríguez et al., (2021)	8	MYB-related	Myb_DNA-binding	8	122971743	122979776	Complement			25.7732	9.83812	8.57277
CaRVE5	LOC107873406	XP_016575737.1	PREDICTED: protein REVEILLE 6 isoform X1 [Capsicum annuum]	Arce-Rodríguez et al., (2021)	8	MYB-related	Myb_DNA-binding	6	169110694	169127183	Complement			5.5891	6.4663	7.31025
CaSRM1	LOC107877700	XP_016579879.1	PREDICTED: transcription factor DIVARICATA-like isoform X2 [Capsicum annuum]	Arce-Rodríguez et al., (2021)	2	MYB-related	2 Myb_DNA-binding	7	16120587	16133556	Sense	Capana07g000320		19.1947	14.4536	8.96297
CaSRM2	LOC107870395	XP_016572400.1	PREDICTED: transcription factor DIVARICATA-like [Capsicum annuum]	Arce-Rodríguez et al., (2021)	2	MYB-related	Myb_DNA-binding	5	21464614	21468403	Complement			0.693948	0.542148	0.0154716
CaTRF1	LOC107843104	XP_016542760.1	PREDICTED: uncharacterized protein LOC107843104 isoform X2 [Capsicum annuum]	Arce-Rodríguez et al., (2021)	9	MYB-related	Myb_DNA-binding	9	234305901	234319875	Complement			18.0696	20.401	10.1374
CaTRF2	LOC107861694	XP_016562495.1	PREDICTED: uncharacterized protein LOC107861694 [Capsicum annuum]	Arce-Rodríguez et al., (2021)	8	MYB-related	Myb_DNA-binding	3	1875924	1882669	Sense			23.8493	25.926	23.3005
CaTRF3	LOC107848477	XP_016548737.1	PREDICTED: uncharacterized protein LOC107848477 isoform X3 [Capsicum annuum]	Arce-Rodríguez et al., (2021)	9	MYB-related	Myb_DNA-binding	11	1862671	1868974	Sense			0.799848	0.671984	0.235104
CaTRF4	LOC107845107	XP_016544854.1	PREDICTED: uncharacterized protein LOC107845107 isoform X2 [Capsicum annuum]	Arce-Rodríguez et al., (2021)	8	MYB-related	Myb_DNA-binding	10	193599346	193604087	Complement			1.18025	0.782727	0.656352
CaA	LOC107844888	XP_016544706.1	transcription factor MYB113-like [Capsicum annuum]	Arce-Rodríguez et al., (2021)	3	R2R3-MYB	2 Myb_DNA-binding	10	155517842	155520329	Sense	Capana10g001433	SlMYB75	140.504	66.5535	57.4651
CaBLIND	LOC107847071	XP_016546800.1	transcription factor RAX2-like [Capsicum annuum]	Arce-Rodríguez et al., (2021)	3	R2R3-MYB	2 Myb_DNA-binding	11	3618028	3620191	Complement	Capana11g000132	SlMYB110	0	0	0.507706
CaMYB1	LOC107861281	XP_016562111.1	protein ODORANT1-like [Capsicum annuum]	Arce-Rodríguez et al., (2021)	2	R2R3-MYB	2 Myb_DNA-binding	2	143827905	143829294	Sense		SlMYB18	0.267317	0.249106	0
CaMYB100	LOC107853299	XP_016553791.1	PREDICTED: transcription repressor MYB6-like [Capsicum annuum]	Arce-Rodríguez et al., (2021)	3	R2R3-MYB	2 Myb_DNA-binding	1	18001202	18004435	Sense	Capana01g000831	SlMYB32-1	3.2025	0.186695	0.00405268
CaMYB101	LOC107855865	XP_016556361.1	PREDICTED: myb-related protein 330-like [Capsicum annuum]	Arce-Rodríguez et al., (2021)	3	R2R3-MYB	2 Myb_DNA-binding	Unplaced Scaffold	791351	793751	Complement	Capana00g004862	SlMYB3	54.4829	29.2699	27.0702
CaMYB102	LOC107840563	XP_016539951.1	PREDICTED: myb-related protein 308-like [Capsicum annuum]	Arce-Rodríguez et al., (2021)	2	R2R3-MYB	2 Myb_DNA-binding	8	151476402	151477858	Complement	Capana08g002728	SlMYB8	7.0109	2.42447	1.95932
CaMYB103	LOC107857349	XP_016557730.1	PREDICTED: myb-related protein 308-like [Capsicum annuum]	Arce-Rodríguez et al., (2021)	3	R2R3-MYB	2 Myb_DNA-binding	1	285916537	285918908	Complement	Capana01g004167	SlMYB89	0.980135	0.258887	0.158433
CaMYB104	LOC107852032	XP_016552575.1	PREDICTED: myb-related protein 308-like [Capsicum annuum]	Arce-Rodríguez et al., (2021)	2	R2R3-MYB	2 Myb_DNA-binding	1	1058902	1060391	Sense	Capana01g000070	SlMYB66	0.191955	0.251772	0
CaMYB105	LOC107851889	XP_016552469.1	PREDICTED: myb-related protein 308-like [Capsicum annuum]	Arce-Rodríguez et al., (2021)	2	R2R3-MYB	2 Myb_DNA-binding	1	300930813	300932859	Sense		SlMYB7	1.43647	0.576741	1.5855
CaMYB106	LOC107852849	XP_016553378.1	PREDICTED: transcription factor MYB3-like [Capsicum annuum]	Arce-Rodríguez et al., (2021)	3	R2R3-MYB	2 Myb_DNA-binding	Unplaced Scaffold	118812	120235	Sense	Capana00g002497	SlMYB6	5.49077	0.836923	0.0530458
CaMYB108	LOC107871221	XP_016573567.1	PREDICTED: transcription factor MYB108 [Capsicum annuum]	Arce-Rodríguez et al., (2021)	3	R2R3-MYB	2 Myb_DNA-binding	6	204660888	204663705	Complement	Capana05g002225	SlMYB2	1.55852	0.662151	7.6158
CaMYB109	LOC107879588	XP_016582090.1	PREDICTED: transcription repressor MYB5-like [Capsicum annuum]	Arce-Rodríguez et al., (2021)	2	R2R3-MYB	2 Myb_DNA-binding	8	441220	443550	Sense	Capana08g000025	SlMYB5	19.3873	11.1249	11.3289
CaMYB11	LOC107869748	XP_016571686.1	PREDICTED: uncharacterized protein LOC107869748 [Capsicum annuum]	Arce-Rodríguez et al., (2021)	3	R2R3-MYB	2 Myb_DNA-binding	4	176594316	176597343	Sense	Capana04g002141	SlMYB117	0.184973	0.0281597	0
CaMYB110	LOC107856507	XP_016556998.1	PREDICTED: transcription factor MYB82-like [Capsicum annuum]	Arce-Rodríguez et al., (2021)	3	R2R3-MYB	2 Myb_DNA-binding	Unplaced Scaffold	692626	693789	Sense	Capana00g003240	SlMYB82-1	1.46318	0.0847872	0
CaMYB111	LOC107852654	XP_016553170.1	PREDICTED: transcription factor MYB82-like [Capsicum annuum]	Arce-Rodríguez et al., (2021)	3	R2R3-MYB	2 Myb_DNA-binding	Unplaced Scaffold	132428	133726	Complement	Capana00g002415	SlMYB82-2	0.724046	0.761113	0.105194
CaMYB113	LOC107849600	XP_016549644.1	PREDICTED: myb-related protein 308-like [Capsicum annuum]	Arce-Rodríguez et al., (2021)	3	R2R3-MYB	2 Myb_DNA-binding	12	37891225	37893457	Sense	Capana12g000967	SlMYB23	3.90853	3.49075	0.938295
CaMYB114	LOC107844901	XP_016544713.1	PREDICTED: transcription factor MYB113-like [Capsicum annuum]	Arce-Rodríguez et al., (2021)	3	R2R3-MYB	2 Myb_DNA-binding	10	157393979	157395601	Sense		SlMYB90-1	0.177303	0	0
CaMYB115	LOC107854818	XP_016555303.1	PREDICTED: transcription factor MYB113-like [Capsicum annuum]	Arce-Rodríguez et al., (2021)	3	R2R3-MYB	2 Myb_DNA-binding	Unplaced Scaffold	5961	7604	Sense		SlMYB90-2	0.0467406	0.301876	0
CaMYB12	LOC107842817	XP_016542331.1	PREDICTED: transcription factor MYB44 [Capsicum annuum]	Arce-Rodríguez et al., (2021)	2	R2R3-MYB	2 Myb_DNA-binding	9	191512044	191519791	Sense	Capana09g001653	SlMYB1	4.95515	5.09352	8.07202
CaMYB13	LOC107871155	XP_016573458.1	PREDICTED: myb-related protein Pp2-like [Capsicum annuum]	Arce-Rodríguez et al., (2021)	2	R2R3-MYB	2 Myb_DNA-binding	5	200386179	200395294	Complement	Capana05g002141	SlMYB109	9.26455	21.0188	17.3137
CaMYB14	LOC107849873	XP_016549894.1	PREDICTED: transcription factor MYB44-like [Capsicum annuum]	Arce-Rodríguez et al., (2021)	1	R2R3-MYB	2 Myb_DNA-binding	12	21240091	21240989	Sense	Capana12g000748	SlMYB70-2	0.116918	0.504716	0.575345
CaMYB16	LOC107867188	XP_016568808.1	PREDICTED: transcription factor MYB44-like [Capsicum annuum]	Arce-Rodríguez et al., (2021)	1	R2R3-MYB	2 Myb_DNA-binding	4	9699243	9700731	Sense	Capana04g000607	SlMYB70-1	94.8498	27.0266	40.8873
CaMYB17	LOC107860585	XP_016561472.1	PREDICTED: transcription factor MYB59 [Capsicum annuum]	Arce-Rodríguez et al., (2021)	4	R2R3-MYB	Myb_DNA-binding/Myb_DNA-bind_6	1	227360226	227364014	Complement		SlMYB120	0.0190054	0.0313083	0
CaMYB21	LOC107877223	XP_016579400.1	PREDICTED: myb-related protein 306-like [Capsicum annuum]	Arce-Rodríguez et al., (2021)	3	R2R3-MYB	2 Myb_DNA-binding	7	178238591	178241833	Sense	Capana07g001390	SlMYB101-2	0.349635	0.201728	0.264103
CaMYB22	LOC107842212	XP_016541449.1	PREDICTED: transcription factor GAMYB-like [Capsicum annuum]	Arce-Rodríguez et al., (2021)	4	R2R3-MYB	2 Myb_DNA-binding	9	20883963	20888509	Sense	Capana09g000548	SlMYB101-1	0.113598	4.71473	4.49921
CaMYB23	LOC107866591	XP_016568105.1	PREDICTED: myb-related protein 305-like isoform X1 [Capsicum annuum]	Arce-Rodríguez et al., (2021)	3	R2R3-MYB	2 Myb_DNA-binding	3	253820126	253822112	Complement		SlMYB71	0.047842	0.131297	0.318269
CaMYB24	LOC107861426	XP_016562250.1	PREDICTED: myb-related protein 340 [Capsicum annuum]	Arce-Rodríguez et al., (2021)	3	R2R3-MYB	2 Myb_DNA-binding	2	157972927	157974043	Complement	Capana02g003250	SlMYB121	0.0447492	0.031455	0
CaMYB25	LOC107875119	XP_016577226.1	PREDICTED: transcription factor MYB48-like [Capsicum annuum]	Arce-Rodríguez et al., (2021)	3	R2R3-MYB	2 Myb_DNA-binding	6	204780505	204782580	Sense		SlMYB59-2	0.423553	1.08239	0
CaMYB26	LOC107875117	XP_016577225.1	PREDICTED: transcription factor MYB48-like [Capsicum annuum]	Arce-Rodríguez et al., (2021)	3	R2R3-MYB	2 Myb_DNA-binding	6	204409743	204413779	Complement			0.00343676	0.00253465	0
CaMYB27	LOC107875555	XP_016577798.1	PREDICTED: transcription factor MYB59-like isoform X2 [Capsicum annuum]	Arce-Rodríguez et al., (2021)	3	R2R3-MYB	2 Myb_DNA-binding	6	6676810	6678735	Sense	Capana06g000460	SlMYB59-1	0.799251	0.68913	0.498932
CaMYB28	LOC107841714	XP_016541043.1	PREDICTED: myb-related protein MYBAS1-like [Capsicum annuum]	Arce-Rodríguez et al., (2021)	3	R2R3-MYB	2 Myb_DNA-binding	9	235225671	235226445	Complement	Capana09g002253	SlMYB27	18.773	13.4204	11.1564
CaMYB29	LOC107843587	XP_016543396.1	PREDICTED: transcription factor MYB48-like [Capsicum annuum]	Arce-Rodríguez et al., (2021)	4	R2R3-MYB	2 Myb_DNA-binding	10	189603250	189604625	Complement	Capana10g001872	SlMYB54	0.0716178	0.106244	0.23781
CaMYB3	LOC107860239	XP_016561001.1	Transcription factor MYB44-like [Capsicum annuum]	Arce-Rodríguez et al., (2021)	1	R2R3-MYB	2 Myb_DNA-binding	2	154369346	154370841	Complement	Capana02g003034	SlMYB73	61.2716	66.9662	68.18
CaMYB30	LOC107855098	XP_016555564.1	PREDICTED: transcription factor MYB108 [Capsicum annuum]	Arce-Rodríguez et al., (2021)	3	R2R3-MYB	2 Myb_DNA-binding	Unplaced Scaffold	556042	557067	Complement	Capana00g003294	SlMYB22	0.00555374	0.00187095	0.00290833
CaMYB31	LOC107878306	XP_016580728.1	PREDICTED: myb-related protein Myb4-like [Capsicum annuum]	Arce-Rodríguez et al., (2021)	3	R2R3-MYB	2 Myb_DNA-binding	7	193063128	193070274	Sense	Capana07g001603	SlMYB34-4	8.78567	1.22407	0.012436
CaMYB32	LOC107858814	XP_016559089.1	PREDICTED: myb-related protein 305 [Capsicum annuum]	Arce-Rodríguez et al., (2021)	3	R2R3-MYB	2 Myb_DNA-binding	2	106006189	106010497	Complement	Capana02g000991	SlMYB24-1	0.0400984	0.0245681	0.194646
CaMYB33	LOC107860654	XP_016561570.1	PREDICTED: myb-related protein 340-like [Capsicum annuum]	Arce-Rodríguez et al., (2021)	3	R2R3-MYB	2 Myb_DNA-binding	2	161668018	161671112	Complement	Capana02g003511	SlMYB24-2	0	0.0123564	0.305675
CaMYB34	LOC107846862	XP_016546618.1	PREDICTED: transcription factor MYB24 [Capsicum annuum]	Arce-Rodríguez et al., (2021)	3	R2R3-MYB	2 Myb_DNA-binding	11	218599832	218601753	Sense	Capana11g002314	SlMYB62	0.35092	0.265992	0.209566
CaMYB35	LOC107862179	XP_016563145.1	PREDICTED: myb-related protein 340-like [Capsicum annuum]	Arce-Rodríguez et al., (2021)	3	R2R3-MYB	2 Myb_DNA-binding	3	10280837	10282571	Sense	Capana03g000696	SlMYB116	0.707747	0.104632	2.78851
CaMYB36	LOC107851710	XP_016552281.1	PREDICTED: transcription factor MYB108-like [Capsicum annuum]	Arce-Rodríguez et al., (2021)	3	R2R3-MYB	2 Myb_DNA-binding	12	3013010	3015123	Complement	Capana12g000182	SlMYB108	6.46209	40.5966	110.147
CaMYB37	LOC107849759	XP_016549805.1	PREDICTED: transcription factor MYB108-like [Capsicum annuum]	Arce-Rodríguez et al., (2021)	3	R2R3-MYB	2 Myb_DNA-binding	12	3024446	3025771	Complement		SlMYB112	0.00906248	0	0.00595424
CaMYB38	LOC107866179	XP_016567835.1	PREDICTED: transcription factor LAF1-like [Capsicum annuum]	Arce-Rodríguez et al., (2021)	3	R2R3-MYB	2 Myb_DNA-binding	3	59885924	59888745	Complement	Capana03g002311	SlMYB45-1	0.953045	0.153688	0.11544
CaMYB39	LOC107856830	XP_016557291.1	PREDICTED: transcription factor LAF1-like [Capsicum annuum]	Arce-Rodríguez et al., (2021)	1	R2R3-MYB	2 Myb_DNA-binding	Unplaced Scaffold	1724	2690	Sense		SlMYB45-2	0.0447995	0.127697	0.0572545
CaMYB40	LOC107856336	XP_016556827.1	PREDICTED: transcription factor RAX1 [Capsicum annuum]	Arce-Rodríguez et al., (2021)	2	R2R3-MYB	2 Myb_DNA-binding	1	168570959	168575717	Sense	Capana01g002600	SlMYB46	0.142395	0.0920542	0.0327658
CaMYB41	LOC107848642	XP_016548901.1	PREDICTED: transcription factor MYB46 [Capsicum annuum]	Arce-Rodríguez et al., (2021)	2	R2R3-MYB	2 Myb_DNA-binding	11	39796781	39801610	Complement	Capana11g000784	SlMYB83	45.3352	1.59765	0.0302742
CaMYB42	LOC107844883	XP_016544702.1	PREDICTED: myb-related protein 330-like [Capsicum annuum]	Arce-Rodríguez et al., (2021)	2	R2R3-MYB	2 Myb_DNA-binding	10	29047343	29049177	Sense	Capana10g000602	SlMYB67	0.00878358	0.0176004	0.0024871
CaMYB43	LOC107865795	XP_016567468.1	PREDICTED: transcription factor MYB21-like isoform X1 [Capsicum annuum]	Arce-Rodríguez et al., (2021)	4	R2R3-MYB	2 Myb_DNA-binding	3	2238994	2241491	Complement	Capana03g000165	SlMYB26	1.50951	0.437558	0.0180161
CaMYB44	LOC107852202	XP_016552744.1	PREDICTED: transcription factor MYB86 [Capsicum annuum]	Arce-Rodríguez et al., (2021)	3	R2R3-MYB	2 Myb_DNA-binding	1	2624019	2627578	Sense	Capana01g000184	SlMYB103	0.633713	0.741318	0.00671686
CaMYB45	LOC107862576	XP_016563683.1	PREDICTED: transcription repressor MYB6-like [Capsicum annuum]	Arce-Rodríguez et al., (2021)	3	R2R3-MYB	2 Myb_DNA-binding	3	20420288	20422122	Sense	Capana03g001205	SlMYB19	81.4406	31.6607	3.64663
CaMYB46	LOC107875895	XP_016578263.1	PREDICTED: myb-related protein 315-like isoform X1 [Capsicum annuum]	Arce-Rodríguez et al., (2021)	3	R2R3-MYB	2 Myb_DNA-binding	6	16474368	16476624	Complement	Capana06g000933	SlMYB86	45.4813	4.68937	1.07963
CaMYB47	LOC107839759	XP_016538869.1	PREDICTED: myb-related protein 330 [Capsicum annuum]	Arce-Rodríguez et al., (2021)	3	R2R3-MYB	2 Myb_DNA-binding	8	134762843	134764908	Sense		SlMYB55	6.16635	2.91092	0.248644
CaMYB48	LOC107848119	XP_016548288.1	PREDICTED: transcription factor MYB48 [Capsicum annuum]	Arce-Rodríguez et al., (2021)	3	R2R3-MYB	2 Myb_DNA-binding	11	36160041	36161987	Sense	Capana11g000757	SlMYB48	75.664	76.2868	102.616
CaMYB49	LOC107869471	XP_016571495.1	PREDICTED: transcription factor RAX3-like [Capsicum annuum]	Arce-Rodríguez et al., (2021)	3	R2R3-MYB	2 Myb_DNA-binding	4	13537833	13539619	Complement	Capana04g000748	SlMYB68	0.162767	0.205767	0.116134
CaMYB5	LOC107865968	XP_016567636.1	PREDICTED: transcription factor MYB98-like [Capsicum annuum]	Arce-Rodríguez et al., (2021)	3	R2R3-MYB	2 Myb_DNA-binding	3	19303255	19312227	Sense	Capana03g001131	SlMYB115	0.855141	0.466734	0.0141739
CaMYB50	LOC107876991	XP_016579276.1	PREDICTED: transcription factor MYB36 [Capsicum annuum]	Arce-Rodríguez et al., (2021)	3	R2R3-MYB	2 Myb_DNA-binding	7	1710445	1713315	Complement	Capana07g000044	SlMYB84	0	0	0
CaMYB51	LOC107843127	XP_016542794.1	PREDICTED: transcription factor RAX2 [Capsicum annuum]	Arce-Rodríguez et al., (2021)	3	R2R3-MYB	2 Myb_DNA-binding	9	234926500	234929323	Complement	Capana09g002236	SlMYB37	8.84545	1.56664	0.924019
CaMYB52	LOC107874639	XP_016576886.1	PREDICTED: transcription factor RAX2-like isoform X1 [Capsicum annuum]	Arce-Rodríguez et al., (2021)	3	R2R3-MYB	2 Myb_DNA-binding	6	7763307	7766466	Sense	Capana06g000521	SlMYB105-1	0.180823	0.0727188	0.0731973
CaMYB53	LOC107861365	XP_016562190.1	PREDICTED: transcription factor RAX3-like [Capsicum annuum]	Arce-Rodríguez et al., (2021)	3	R2R3-MYB	2 Myb_DNA-binding	2	152834308	152838323	Sense	Capana02g002930	SlMYB87	0	0.197188	0.0740534
CaMYB54	LOC107841833	XP_016541166.1	PREDICTED: transcription factor MYB36-like [Capsicum annuum]	Arce-Rodríguez et al., (2021)	3	R2R3-MYB	2 Myb_DNA-binding	9	6689339	6692618	Sense	Capana09g000204	SlMYB38	0.0902423	0.144486	0.0465206
CaMYB55	LOC107866384	XP_016567957.1	PREDICTED: transcription factor RAX2-like [Capsicum annuum]	Arce-Rodríguez et al., (2021)	3	R2R3-MYB	2 Myb_DNA-binding	3	223450125	223451779	Complement	Capana03g003469	SlMYB36	0.355976	0.197593	0.0287003
CaMYB56	LOC107845708	XP_016545653.1	PREDICTED: protein ODORANT1 [Capsicum annuum]	Arce-Rodríguez et al., (2021)	3	R2R3-MYB	2 Myb_DNA-binding	10	3547708	3551549	Sense	Capana10g000198	SlMYB80-2	0.00691823	0.0410566	0.0921771
CaMYB57	LOC107869713	XP_016571671.1	PREDICTED: transcription factor MYB35 [Capsicum annuum]	Arce-Rodríguez et al., (2021)	3	R2R3-MYB	2 Myb_DNA-binding	4	133051886	133054288	Complement	Capana04g001901	SlMYB35	0	0	0
CaMYB59	LOC107866242	XP_016567875.1	PREDICTED: myb-related protein Myb4-like [Capsicum annuum]	Arce-Rodríguez et al., (2021)	3	R2R3-MYB	2 Myb_DNA-binding	3	99504320	99505475	Sense	Capana03g002680	SlMYB58-1	0.0192209	0	0
CaMYB6	LOC107873930	XP_016576336.1	PREDICTED: transcription factor MYB98-like [Capsicum annuum]	Arce-Rodríguez et al., (2021)	3	R2R3-MYB	2 Myb_DNA-binding	6	16644632	16647344	Complement	Capana06g000945	SlMYB98	0.195738	0.028226	0
CaMYB60	LOC107852599	XP_016553116.1	PREDICTED: myb-related protein Myb4-like [Capsicum annuum]	Arce-Rodríguez et al., (2021)	3	R2R3-MYB	2 Myb_DNA-binding	Unplaced Scaffold	634151	635566	Sense	Capana00g003154	SlMYB58-2	0.855514	0.440176	0.506283
CaMYB61	LOC107877285	XP_016579455.1	PREDICTED: myb-related protein Myb4-like [Capsicum annuum]	Arce-Rodríguez et al., (2021)	3	R2R3-MYB	2 Myb_DNA-binding	7	192864078	192865947	Complement	Capana07g001609	SlMYB25-2	0.0486506	0.154043	0
CaMYB63	LOC107877281	XP_016579451.1	PREDICTED: myb-related protein Myb4-like [Capsicum annuum]	Arce-Rodríguez et al., (2021)	3	R2R3-MYB	2 Myb_DNA-binding	7	192504459	192506496	Sense	Capana07g001603	SlMYB34-1	0	0	0
CaMYB64	LOC107877282	XP_016579452.1	PREDICTED: myb-related protein Myb4-like [Capsicum annuum]	Arce-Rodríguez et al., (2021)	3	R2R3-MYB	2 Myb_DNA-binding	7	192576308	192578010	Sense	Capana07g001604	SlMYB34-2	2.604	0.00795956	0.0488959
CaMYB65	LOC107877286	XP_016579456.1	PREDICTED: myb-related protein Myb4-like [Capsicum annuum]	Arce-Rodríguez et al., (2021)	3	R2R3-MYB	2 Myb_DNA-binding	7	193028314	193032569	Sense	Capana07g001614	SlMYB34-3	0.00722945	0	0.0240617
CaMYB66	LOC107866165	XP_016567822.1	PREDICTED: myb-related protein Myb4-like [Capsicum annuum]	Arce-Rodríguez et al., (2021)	3	R2R3-MYB	2 Myb_DNA-binding	3	56383615	56385481	Complement	Capana03g002269	SlMYB28	0	0.0173021	0
CaMYB67	LOC107864180	XP_016565956.1	myb-related protein Myb4-like [Capsicum annuum]	Arce-Rodríguez et al., (2021)	3	R2R3-MYB	2 Myb_DNA-binding	3	238881369	238883901	Sense	Capana03g003830	SlMYB13	1.63004	0.671378	9.38877
CaMYB68	LOC107853100	XP_016553599.1	PREDICTED: myb-related protein Myb4-like [Capsicum annuum]	Arce-Rodríguez et al., (2021)	3	R2R3-MYB	2 Myb_DNA-binding	Unplaced Scaffold	1059585	1065028	Complement	Capana00g003567	SlMYB9	13.0782	10.0947	7.2428
CaMYB69	LOC107874571	XP_016576820.1	PREDICTED: myb-related protein Myb4-like [Capsicum annuum]	Arce-Rodríguez et al., (2021)	3	R2R3-MYB	2 Myb_DNA-binding	6	1776492	1778268	Sense	Capana06g000131	SlMYB14	2.21807	0.327033	0.00598699
CaMYB70	LOC107872700	XP_016574810.1	PREDICTED: myb-related protein Myb4-like [Capsicum annuum]	Arce-Rodríguez et al., (2021)	3	R2R3-MYB	2 Myb_DNA-binding	5	214995975	214998166	Complement	Capana05g002430	SlMYB10	0.168159	0.0166603	0
CaMYB71	LOC107845512	XP_016545358.1	PREDICTED: myb-related protein Myb4-like [Capsicum annuum]	Arce-Rodríguez et al., (2021)	3	R2R3-MYB	2 Myb_DNA-binding	10	3766287	3767414	Sense		SlMYB72-2	0.0403459	0.0212098	0.0270998
CaMYB72	LOC107877441	XP_016579575.1	PREDICTED: myb-related protein 308-like [Capsicum annuum]	Arce-Rodríguez et al., (2021)	3	R2R3-MYB	2 Myb_DNA-binding	7	220945763	220948098	Complement	Capana07g002461	SlMYB72-1	1.04014	0.0687905	0.178876
CaMYB73	LOC107839169	XP_016538041.1	PREDICTED: transcription factor MYB51 [Capsicum annuum]	Arce-Rodríguez et al., (2021)	3	R2R3-MYB	2 Myb_DNA-binding	8	121553540	121556990	Complement	Capana08g000900	SlMYB99	3.45075	0.461989	0.366003
CaMYB74	LOC107867180	XP_016568810.1	PREDICTED: protein ODORANT1-like [Capsicum annuum]	Arce-Rodríguez et al., (2021)	2	R2R3-MYB	2 Myb_DNA-binding	1	8531677	8534611	Complement	Capana01g000495	SlMYB42	61.3893	11.457	0.547092
CaMYB75	LOC107872269	XP_016574514.1	PREDICTED: protein ODORANT1-like [Capsicum annuum]	Arce-Rodríguez et al., (2021)	3	R2R3-MYB	2 Myb_DNA-binding	5	3691779	3694738	Sense	Capana05g000213	SlMYB43	0.169718	0.0560551	0
CaMYB76	LOC107870505	XP_016572547.1	PREDICTED: protein ODORANT1 [Capsicum annuum]	Arce-Rodríguez et al., (2021)	3	R2R3-MYB	2 Myb_DNA-binding	5	32014241	32016590	Complement	Capana05g000830	SlMYB20	3.15312	0.361442	3.71638
CaMYB77	LOC107860720	XP_016561662.1	PREDICTED: myb-related protein 315-like [Capsicum annuum]	Arce-Rodríguez et al., (2021)	3	R2R3-MYB	2 Myb_DNA-binding	2	162617790	162619407	Complement	Capana02g003594	SlMYB85	0.0272901	0	0.00362042
CaMYB78	LOC107847074	XP_016546805.1	PREDICTED: protein ODORANT1-like [Capsicum annuum]	Arce-Rodríguez et al., (2021)	3	R2R3-MYB	2 Myb_DNA-binding	11	88859134	88860897	Sense	Capana11g001008	SlMYB40	0.00113575	0	0
CaMYB79	LOC107869536	XP_016571548.1	PREDICTED: protein ODORANT1 [Capsicum annuum]	Arce-Rodríguez et al., (2021)	3	R2R3-MYB	2 Myb_DNA-binding	4	28086900	28088731	Complement	Capana04g001058	SlMYB93	0.225076	0.142401	0.0379996
CaMYB8	LOC107862812	XP_016563962.1	PREDICTED: transcriptional activator Myb-like isoform X2 [Capsicum annuum]	Arce-Rodríguez et al., (2021)	3	R2R3-MYB	2 Myb_DNA-binding	3	28771432	28775567	Sense	Capana03g001537	SlMYB69-1	27.5706	3.29206	22.0346
CaMYB80	LOC107872571	XP_016574704.1	PREDICTED: myb-related protein 315-like [Capsicum annuum]	Arce-Rodríguez et al., (2021)	3	R2R3-MYB	2 Myb_DNA-binding	5	174661990	174664647	Sense	Capana05g001776	SlMYB92	0.0430569	0	0.00814459
CaMYB81	LOC107853687	XP_016554147.1	PREDICTED: transcription factor MYB39-like [Capsicum annuum]	Arce-Rodríguez et al., (2021)	2	R2R3-MYB	2 Myb_DNA-binding	1	29357769	29360336	Complement	Capana01g001063	SlMYB39	0	0	0.00879789
CaMYB82	LOC107870761	XP_016572882.1	PREDICTED: transcription factor MYB39-like [Capsicum annuum]	Arce-Rodríguez et al., (2021)	2	R2R3-MYB	2 Myb_DNA-binding	1	29440208	29441987	Complement	Capana01g001065	SlMYB107	609.864	370.827	325.1
CaMYB83	LOC107877294	XP_016579460.1	PREDICTED: myb-related protein 315-like [Capsicum annuum]	Arce-Rodríguez et al., (2021)	3	R2R3-MYB	2 Myb_DNA-binding	7	194321054	194322763	Complement	Capana07g001626	SlMYB41	0.144265	0.0107523	0.0664474
CaMYB84	LOC107844872	XP_016544693.1	PREDICTED: transcription factor MYB34-like [Capsicum annuum]	Arce-Rodríguez et al., (2021)	3	R2R3-MYB	2 Myb_DNA-binding	10	14194035	14196375	Sense	Capana10g000447	SlMYB102	1.6413	1.48106	5.32688
CaMYB85	LOC107861234	XP_016562074.1	PREDICTED: protein ODORANT1-like [Capsicum annuum]	Arce-Rodríguez et al., (2021)	3	R2R3-MYB	2 Myb_DNA-binding	2	139062410	139064111	Sense	Capana02g002068	SlMYB74	0.400589	0.237921	3.4008
CaMYB86	LOC107844814	XP_016544642.1	PREDICTED: transcription factor WER-like [Capsicum annuum]	Arce-Rodríguez et al., (2021)	3	R2R3-MYB	2 Myb_DNA-binding	10	30356408	30358273	Complement	Capana10g000613	SlMYB49	0.388001	0.0395229	0.50004
CaMYB87	LOC107860514	XP_016561384.1	PREDICTED: myb-related protein Hv1-like [Capsicum annuum]	Arce-Rodríguez et al., (2021)	3	R2R3-MYB	2 Myb_DNA-binding	2	159455256	159457849	Complement	Capana02g003351	SlMYB106	3.09398	0.801376	0.00998601
CaMYB88	LOC107877317	XP_016579476.1	PREDICTED: transcription factor MYB39-like [Capsicum annuum]	Arce-Rodríguez et al., (2021)	4	R2R3-MYB	2 Myb_DNA-binding	7	198298021	198300093	Complement	Capana07g001718	SlMYB51	0.0323671	0.0171059	0.0140963
CaMYB89	LOC107855729	XP_016556225.1	PREDICTED: myb-related protein Hv1-like [Capsicum annuum]	Arce-Rodríguez et al., (2021)	3	R2R3-MYB	2 Myb_DNA-binding	1	127687205	127690311	Complement	Capana01g002201	SlMYB16	0.013301	0.0312984	0.0684941
CaMYB9	LOC107854589	XP_016555092.1	PREDICTED: transcription factor LAF1 [Capsicum annuum]	Arce-Rodríguez et al., (2021)	3	R2R3-MYB	2 Myb_DNA-binding	Unplaced Scaffold	98890	101618	Sense	Capana00g004750	SlMYB56	12.5783	14.7923	1.58472
CaMYB90	LOC107846677	XP_016546472.1	PREDICTED: myb-related protein 308-like [Capsicum annuum]	Arce-Rodríguez et al., (2021)	3	R2R3-MYB	2 Myb_DNA-binding	11	196775482	196778878	Sense	Capana11g001805	SlMYB47-1	0.0363084	0	0
CaMYB91	LOC107847202	XP_016546904.1	PREDICTED: transcription factor MYB76-like [Capsicum annuum]	Arce-Rodríguez et al., (2021)	3	R2R3-MYB	2 Myb_DNA-binding	11	196801410	196803101	Complement	Capana11g001806	SlMYB47-2	0	0.0107214	0
CaMYB92	LOC107858775	XP_016559048.1	PREDICTED: myb-related protein 306-like [Capsicum annuum]	Arce-Rodríguez et al., (2021)	4	R2R3-MYB	2 Myb_DNA-binding	2	101629928	101632994	Sense	Capana02g000906	SlMYB96	7.83456	1.73933	0.0491437
CaMYB93	LOC107861451	XP_016562275.1	PREDICTED: myb-related protein 306-like [Capsicum annuum]	Arce-Rodríguez et al., (2021)	3	R2R3-MYB	2 Myb_DNA-binding	2	159795221	159796993	Complement	Capana02g003369	SlMYB94	10.0553	4.43271	0.348185
CaMYB94	LOC107854552	XP_016555048.1	PREDICTED: transcription factor MYB30-like, partial [Capsicum annuum]	Arce-Rodríguez et al., (2021)	3	R2R3-MYB	2 Myb_DNA-binding	Unplaced Scaffold	853516	855448	Sense	Capana00g004770	SlMYB60	0.162931	0.00551607	0
CaMYB95	LOC107862231	XP_016563223.1	PREDICTED: myb-related protein 306 [Capsicum annuum]	Arce-Rodríguez et al., (2021)	3	R2R3-MYB	2 Myb_DNA-binding	3	11243711	11245487	Complement	Capana03g000766	SlMYB31	3.87599	26.046	56.1306
CaMYB96	LOC107875961	XP_016578359.1	PREDICTED: myb-related protein 306-like [Capsicum annuum]	Arce-Rodríguez et al., (2021)	3	R2R3-MYB	2 Myb_DNA-binding	6	17776533	17778994	Sense	Capana06g001024	SlMYB30	36.6467	45.2776	21.5157
CaMYB97	LOC107872300	XP_016574541.1	PREDICTED: transcription factor MYB108-like [Capsicum annuum]	Arce-Rodríguez et al., (2021)	4	R2R3-MYB	2 Myb_DNA-binding	5	8164390	8167328	Complement			0.883543	0.0637291	0.00549916
CaMYB98	LOC107856813	XP_016557274.1	PREDICTED: myb-related protein Myb4-like isoform X2 [Capsicum annuum]	Arce-Rodríguez et al., (2021)	4	R2R3-MYB	2 Myb_DNA-binding	1	184519677	184524930	Complement	Capana01g002912	SlMYB111	1.97407	0.992974	0.332646
CaMYB99	LOC107855096	XP_016555562.1	PREDICTED: transcription factor MYB12-like [Capsicum annuum]	Arce-Rodríguez et al., (2021)	3	R2R3-MYB	2 Myb_DNA-binding	Unplaced Scaffold	302054	307195	Sense		SlMYB32-2	0	0	0

## Sheet: Table_S2C- C.baccatum 240 MYBs
Table S2. The characteristics of Capsicum MYBs. (A) C. chinense (CcMYBs) and (B) C. annuum (CaMYBs) genes with RNAseq expression data in three fruit developmental stages, (C) C. baccatum (CbMYBs) along with their genomic coordinates.
B.	C. baccatum
MYB_Name	Locus_ID	Protein_ID	NCBI_Annotation	Exon Count	MYB_Type	pfam family domain	chrName	start	end	strand	Protein Length	Capsicum Homolog
CbA	CQW23_24053	PHT36353.1	Transcription factor [Capsicum baccatum]	4	R2R3-MYB	Myb_DNA-binding	Cb10	169194708	169196315	-	239	CaA
CbADA1	CQW23_13270	PHT49062.1	Transcriptional adapter ADA2 [Capsicum baccatum]	13	MYB with other domains	Myb_DNA-binding/ZZ	Cb05	219348784	219362319	-	549	CaADA1
CbAPL1	CQW23_07190	PHT52728.1	Myb family transcription factor APL [Capsicum baccatum]	9	MYB-related	Myb_DNA-binding/MYB-CC type transfactor, LHEQLE motif	Cb03	141881827	141886254	+	428	CaAPL1
CbAPL2	CQW23_14770	PHT45612.1	Myb family transcription factor APL [Capsicum baccatum]	6	MYB-related	Myb_DNA-binding/MYB-CC type transfactor, LHEQLE motif	Cb06	204544303	204546713	+	233	CaAPL2
CbAPL3	CQW23_00987	PHT58624.1	Myb family transcription factor APL, partial [Capsicum baccatum]	6	MYB-related	Myb_DNA-binding/MYB-CC type transfactor, LHEQLE motif	Cb01	40095138	40098081	+	214	CaAPL3
CbAPL4	CQW23_29142	PHT32805.1	hypothetical protein CQW23_29142 [Capsicum baccatum]	6	MYB-related	MYB-CC type transfactor, LHEQLE motif	Cb12	228421075	228427636	+	287	CaAPL4
CbAPL5	CQW23_22819	PHT39246.1	Myb family transcription factor APL [Capsicum baccatum]	6	MYB-related	Myb_DNA-binding/MYB-CC type transfactor, LHEQLE motif	Cb09	187682978	187688443	-	292	CaAPL5
CbAPL6	CQW23_08917	PHT54455.1	Myb family transcription factor APL [Capsicum baccatum]	6	MYB-related	Myb_DNA-binding/MYB-CC type transfactor, LHEQLE motif	Cb03	294452193	294457331	-	323	CaAPL6
CbARR1	CQW23_13309	PHT49101.1	Two-component response regulator ARR14 [Capsicum baccatum]	6	MYB with other domains	Myb_DNA-binding/Response regulator receiver domain	Cb05	220709289	220715069	-	663	CaARR1
CbARR10	CQW23_02539	PHT60176.1	hypothetical protein CQW23_02539 [Capsicum baccatum]	3	MYB with other domains	Myb_DNA-binding/Bromodomain	Cb01	231787654	231792480	+	688	CaARR10
CbARR11	CQW23_19848	PHT40994.1	hypothetical protein CQW23_19848 [Capsicum baccatum]	1	MYB with other domains	Myb_DNA-binding/DnaJ	Cb08	184540731	184542683	-	650	CaARR11
CbARR12	CQW23_02373	PHT60010.1	hypothetical protein CQW23_02373 [Capsicum baccatum]	20	MYB with other domains	Myb_DNA-binding/DIRP	Cb01	219143003	219160290	+	1141	CaARR12
CbARR13	CQW23_21650	PHT38077.1	hypothetical protein CQW23_21650 [Capsicum baccatum]	22	MYB with other domains	Myb_DNA-bind_6/HSA	Cb09	74482145	74509441	-	1922	CaARR13
CbARR2	CQW23_02324	PHT59961.1	Two-component response regulator ARR1 [Capsicum baccatum]	6	MYB with other domains	Myb_DNA-binding/Response regulator receiver domain	Cb01	213164445	213168441	-	670	CaARR2
CbARR3	CQW23_29517	PHT33180.1	Two-component response regulator ARR10 [Capsicum baccatum]	6	MYB with other domains	Myb_DNA-binding/Response regulator receiver domain	Cb12	235098285	235102013	-	567	CaARR3
CbARR4	CQW23_12101	PHT47893.1	Two-component response regulator ARR2 [Capsicum baccatum]	5	MYB with other domains	Myb_DNA-binding/Response regulator receiver domain	Cb05	22602022	22609754	-	653	CaARR4
CbARR5	CQW23_26327	PHT34527.1	Two-component response regulator ARR11 [Capsicum baccatum]	6	MYB with other domains	Myb_DNA-binding/Response regulator receiver domain	Cb11	169052480	169063992	-	537	CaARR5
CbARR6	CQW23_00611	PHT58248.1	putative transcription factor GLK2 [Capsicum baccatum]	12	MYB with other domains	Myb_DNA-binding/Response regulator receiver domain	Cb01	16578090	16583419	+	554	CaARR6
CbARR7	CQW23_32656	PHT27743.1	putative transcription factor GLK2 [Capsicum baccatum]	11	MYB with other domains	Myb_DNA-binding/Response regulator receiver domain	Unplaced Scaffold	286258	290679	+	557	CaARR7
CbDIV1	CQW23_27799	PHT31462.1	Transcription factor DIVARICATA [Capsicum baccatum]	2	MYB-related	Myb_DNA-binding	Cb12	23788732	23790915	+	213	CaDIV1
CbDIV10-2	CQW23_15632	PHT46474.1	hypothetical protein CQW23_15632 [Capsicum baccatum]	2	MYB-related	Myb_DNA-binding	Cb06	243139523	243142222	-	400	CaDIV10
CbDIV10-1	CQW23_15634	PHT46476.1	hypothetical protein CQW23_15634 [Capsicum baccatum]	2	MYB-related	Myb_DNA-binding	Cb06	243169157	243171823	-	398	CaDIV10
CbDIV11	CQW23_15321	PHT46163.1	Transcription factor MYB1R1 [Capsicum baccatum]	2	MYB-related	Myb_DNA-binding	Cb06	234939825	234940840	-	126	CaDIV11
CbDIV13	CQW23_22038	PHT38465.1	hypothetical protein CQW23_22038 [Capsicum baccatum]	2	MYB-related	Myb_DNA-binding	Cb09	150188534	150189728	-	219	CaDIV13
CbDIV13-2	CQW23_22037	PHT38464.1	hypothetical protein CQW23_22037 [Capsicum baccatum]	6	MYB-related	Myb_DNA-binding/RVT_2	Cb09	150163057	150172342	-	690	CcDIV13-2
CbDIV2	CQW23_07127	PHT52665.1	Transcription factor DIVARICATA [Capsicum baccatum]	2	MYB-related	2 Myb_DNA-binding	Cb03	118031911	118033099	+	292	CaDIV2
CbDIV3	CQW23_12781	PHT48573.1	Transcription factor DIVARICATA [Capsicum baccatum]	2	MYB-related	2 Myb_DNA-binding	Cb05	199759251	199760350	-	242	CaDIV3
CbDIV4	CQW23_21593	PHT38020.1	Transcription factor DIVARICATA [Capsicum baccatum]	2	MYB-related	2 Myb_DNA-binding	Cb09	63810613	63812229	+	293	CaDIV4
CbDIV5	CQW23_15867	PHT46709.1	Transcription factor DIVARICATA [Capsicum baccatum]	3	MYB-related	2 Myb_DNA-binding	Cb06	247460627	247462071	-	315	CaDIV5
CbDIV6-2	CQW23_26665	PHT34865.1	Transcription factor DIVARICATA [Capsicum baccatum]	2	MYB-related	Myb_DNA-binding	Cb11	245767620	245769158	+	192	CaDIV6
CbDIV6-1	CQW23_26669	PHT34869.1	Transcription factor MYB1R1 [Capsicum baccatum]	2	MYB-related	Myb_DNA-binding	Cb11	246232870	246234782	-	360	CaDIV6
CbDIV8	CQW23_23911	PHT36211.1	Transcription factor DIVARICATA [Capsicum baccatum]	2	MYB-related	2 Myb_DNA-binding	Cb10	139120546	139121726	+	336	CaDIV8
CbDIV9	CQW23_11407	PHT47199.1	Transcription factor DIVARICATA [Capsicum baccatum]	2	MYB-related	Myb_DNA-binding	Cb05	3278761	3279776	-	290	CaDIV9
CbEFM1	CQW23_06393	PHT51931.1	hypothetical protein CQW23_06393 [Capsicum baccatum]	4	MYB-related	Myb_DNA-binding	Cb03	52941090	52944093	+	439	CaEFM1
CbEFM3	CQW23_20846	PHT41992.1	Two-component response regulator ARR18 [Capsicum baccatum]	5	MYB-related	Myb_DNA-binding	Cb08	207338544	207340998	+	407	CaEFM3
CbETC1	CQW23_19751	PHT40897.1	hypothetical protein CQW23_19751 [Capsicum baccatum]	3	MYB-related	Myb_DNA-binding	Cb08	182596230	182596972	-	89	CaETC1
CbGLK1	CQW23_17552	PHT43527.1	hypothetical protein CQW23_17552 [Capsicum baccatum]	6	MYB-related	Myb_DNA-binding	Cb07	230033305	230037392	-	447	CaGLK1
CbGLK2	CQW23_23351	PHT35651.1	Transcription activator GLK1 [Capsicum baccatum]	2	MYB-related	Myb_DNA-binding	Cb10	10021947	10023025	-	137	CaGLK2
CbHHO1	CQW23_05420	PHT56934.1	hypothetical protein CQW23_05420 [Capsicum baccatum]	5	MYB-related	Myb_DNA-binding	Cb02	153458154	153461120	-	369	CaHHO1
CbKAN1	CQW23_00970	PHT58607.1	putative transcription factor RL9 [Capsicum baccatum]	4	MYB-related	Myb_DNA-binding	Cb01	39551200	39555773	+	289	CaKAN1
CbKAN2-1	CQW23_14794	PHT45636.1	putative transcription factor RL9 [Capsicum baccatum]	6	MYB-related	Myb_DNA-binding	Cb06	205760480	205766432	+	418	CaKAN2
CbKAN2-2	CQW23_18767	PHT39913.1	Transcription repressor KAN1 [Capsicum baccatum]	6	MYB-related	Myb_DNA-binding	Cb08	20416705	20423612	-	195	CaKAN2
CbKAN4	CQW23_12582	PHT48374.1	putative transcription factor RL9 [Capsicum baccatum]	6	MYB-related	Myb_DNA-binding	Cb05	168231987	168244401	-	401	CaKAN4
CbKAN6	CQW23_07274	PHT52812.1	putative transcription factor KAN3 [Capsicum baccatum]	5	MYB-related	Myb_DNA-binding	Cb03	168449102	168460412	+	272	CaKAN6
CbKUA1	CQW23_00568	PHT58205.1	Transcription factor DIVARICATA [Capsicum baccatum]	3	MYB-related	Myb_DNA-binding	Cb01	15125402	15128138	-	343	CaKUA1
CbKUA2	CQW23_28229	PHT31892.1	Transcription factor MYB1R1 [Capsicum baccatum]	3	MYB-related	Myb_DNA-binding	Cb12	73826950	73835151	-	380	CaKUA2
CbKUA3	CQW23_06582	PHT52120.1	Transcription factor DIVARICATA, partial [Capsicum baccatum]	3	MYB-related	Myb_DNA-binding	Cb03	59357287	59360031	-	234	CaKUA3
CbKUA4	CQW23_14146	PHT44988.1	Transcription factor DIVARICATA [Capsicum baccatum]	7	MYB-related	Myb_DNA-binding	Cb06	88799813	88808948	-	335	CaKUA4
CbLHY	CQW23_23760	PHT36060.1	Protein CCA1 [Capsicum baccatum]	6	MYB-related	Myb_DNA-binding/zf-CCHC	Cb10	90876376	90894910	-	367	CaLHY
CbMYB1	CQW23_04711	PHT56225.1	Transcription factor MYB26 [Capsicum baccatum]	2	R2R3-MYB	2 Myb_DNA-binding	Cb02	139619391	139620855	+	339	CaMYB1
CbMYB10	CQW23_10047	PHT50300.1	hypothetical protein CQW23_10047 [Capsicum baccatum]	2	atypicalR2R3	Myb_DNA-bind_6	Cb04	137996993	137998600	+	309	CaMYB10
CbMYB101	CQW23_14826	PHT45668.1	Myb-related protein [Capsicum baccatum]	3	R2R3-MYB	2 Myb_DNA-binding	Cb06	207481396	207483608	+	286	CaMYB101
CbMYB102	CQW23_20756	PHT41902.1	Myb-related protein Zm38 [Capsicum baccatum]	2	R2R3-MYB	2 Myb_DNA-binding	Cb08	205133788	205135091	-	275	CaMYB102
CbMYB103	CQW23_18795	PHT39941.1	Myb-related protein [Capsicum baccatum]	3	R2R3-MYB	2 Myb_DNA-binding	Cb08	23119901	23122232	-	272	CaMYB103
CbMYB104	CQW23_00158	PHT57795.1	Transcription repressor MYB6 [Capsicum baccatum]	2	R2R3-MYB	2 Myb_DNA-binding	Cb01	2774978	2776304	+	260	CaMYB104
CbMYB105	CQW23_18435	PHT39581.1	Transcription factor MYB3 [Capsicum baccatum]	2	R2R3-MYB	2 Myb_DNA-binding	Cb08	2406699	2408734	-	277	CaMYB105
CbMYB106	CQW23_25257	PHT33457.1	Transcription repressor MYB4 [Capsicum baccatum]	3	R2R3-MYB	2 Myb_DNA-binding	Cb11	6913867	6915081	+	173	CaMYB106
CbMYB108	CQW23_32287	PHT28113.1	Transcription factor [Capsicum baccatum]	3	R2R3-MYB	2 Myb_DNA-binding	Unplaced Scaffold	324522	327125	-	323	CaMYB108
CbMYB109	CQW23_19070	PHT40216.1	Transcription repressor MYB5 [Capsicum baccatum]	2	R2R3-MYB	2 Myb_DNA-binding	Cb08	58094058	58096193	+	293	CaMYB109
CbMYB11	CQW23_25618	PHT33818.1	Transcription factor MYB44 [Capsicum baccatum]	3	R2R3-MYB	2 Myb_DNA-binding	Cb11	28548265	28550426	-	453	CaMYB11
CbMYB110	CQW23_16529	PHT42504.1	Transcription factor MYB82 [Capsicum baccatum]	3	R2R3-MYB	2 Myb_DNA-binding	Cb07	26598520	26599389	+	214	CaMYB110
CbMYB111	CQW23_16579	PHT42554.1	Transcription factor MYB82 [Capsicum baccatum]	3	R2R3-MYB	2 Myb_DNA-binding	Cb07	34129212	34130079	-	214	CaMYB111
CbMYB112	CQW23_16584	PHT42559.1	hypothetical protein CQW23_16584 [Capsicum baccatum]	5	atypicalR2R3	Myb_DNA-binding/Myb_DNA-bind_6	Cb07	35114237	35117592	+	242	CaMYB112
CbMYB113	CQW23_28698	PHT32361.1	Transcription repressor MYB4 [Capsicum baccatum]	3	R2R3-MYB	2 Myb_DNA-binding	Cb12	196195902	196197767	-	352	CaMYB113
CbMYB115	CQW23_24056	PHT36356.1	Transcription factor [Capsicum baccatum]	3	R2R3-MYB	Myb_DNA-binding	Cb10	170493007	170494093	-	258	CaMYB115
CbMYB116	CQW23_21344	PHT37771.1	hypothetical protein CQW23_21344 [Capsicum baccatum]	13	atypicalR2R3	Myb_DNA-binding	Cb09	29669149	29675123	+	818	CaMYB116
CbMYB119	CQW23_11887	PHT47679.1	hypothetical protein CQW23_11887 [Capsicum baccatum]	2	atypicalR2R3	Myb_DNA-binding	Cb05	14300393	14302190	+	513	CaMYB119
CbMYB12	CQW23_21542	PHT37969.1	Transcriptional activator Myb [Capsicum baccatum]	2	R2R3-MYB	2 Myb_DNA-binding	Cb09	48317627	48324837	-	356	CaMYB12
CbMYB120-1	CQW23_10577	PHT50830.1	hypothetical protein CQW23_10577 [Capsicum baccatum]	6	atypicalR2R3	Myb_DNA-binding	Cb04	199862694	199868369	-	591	CaMYB120
CbMYB120-2	CQW23_10603	PHT50856.1	hypothetical protein CQW23_10603 [Capsicum baccatum]	4	atypicalR2R3	Myb_DNA-binding	Cb04	200844382	200847723	-	296	CaMYB120
CbMYB121	CQW23_17251	PHT43226.1	Transcription factor TRY [Capsicum baccatum]	4	atypicalR2R3	Myb_DNA-binding	Cb07	210919018	210920544	-	133	CaMYB121
CbMYB124	CQW23_12933	PHT48725.1	Myb-related protein [Capsicum baccatum]	3	R2R3-MYB	2 Myb_DNA-binding	Cb05	209394213	209395642	+	237	CcMYB124
CbMYB13	CQW23_13502	PHT49294.1	Transcription factor MYB44 [Capsicum baccatum]	2	R2R3-MYB	2 Myb_DNA-binding	Cb05	227342511	227348402	-	399	CaMYB13
CbMYB14	CQW23_28803	PHT32466.1	Transcriptional activator Myb [Capsicum baccatum]	1	R2R3-MYB	2 Myb_DNA-binding	Cb12	208387077	208387787	-	236	CaMYB14
CbMYB15	CQW23_10901	PHT51154.1	Transcriptional activator Myb [Capsicum baccatum]	1	atypicalR2R3	Myb_DNA-bind_6	Cb04	211011044	211011838	-	264	CaMYB15
CbMYB16	CQW23_29906	PHT30439.1	Transcriptional activator Myb [Capsicum baccatum]	1	R2R3-MYB	2 Myb_DNA-binding	Unplaced Scaffold	240499	241479	-	326	CaMYB16
CbMYB17	CQW23_01173	PHT58810.1	hypothetical protein CQW23_01173 [Capsicum baccatum]	3	R2R3-MYB	Myb_DNA-binding/Myb_DNA-bind_6	Cb01	57039264	57042829	+	303	CaMYB17
CbMYB18-2	CQW23_18877	PHT40023.1	hypothetical protein CQW23_18877 [Capsicum baccatum]	1	atypicalR2R3	Myb_DNA-binding	Cb08	30639151	30639459	+	102	CaMYB18
CbMYB18-1	CQW23_21438	PHT37865.1	Transcription factor AS1 [Capsicum baccatum]	1	atypicalR2R3	Myb_DNA-bind_6	Cb09	33366114	33367199	+	361	CaMYB18
CbMYB19	CQW23_15641	PHT46483.1	Myb-related protein [Capsicum baccatum]	3	atypicalR2R3	2 Myb_DNA-binding	Cb06	243278555	243282740	+	505	CaMYB19
CbMYB1R-1	CQW23_12004	PHT47796.1	Transcription factor MYB1R1 [Capsicum baccatum]	3	MYB-related	Myb_DNA-binding	Cb05	16793982	16795140	+	281	CaMYB1R-1
CbMYB1R-2	CQW23_15351	PHT46193.1	Transcription factor MYB1R1 [Capsicum baccatum]	3	MYB-related	Myb_DNA-binding	Cb06	235654090	235656307	+	317	CaMYB1R-2
CbMYB20	CQW23_01219	PHT58856.1	Myb-related protein [Capsicum baccatum]	2	atypicalR2R3	2 Myb_DNA-binding	Cb01	62643836	62647145	+	438	CaMYB20
CbMYB21	CQW23_17236	PHT43211.1	Transcription factor GAMYB [Capsicum baccatum]	2	R2R3-MYB	2 Myb_DNA-binding	Cb07	207256166	207257822	-	399	CaMYB21
CbMYB22	CQW23_06017	PHT51555.1	Transcription factor GAMYB [Capsicum baccatum]	4	R2R3-MYB	2 Myb_DNA-binding	Cb03	5589692	5593393	+	483	CaMYB22
CbMYB23	CQW23_32536	PHT27861.1	Myb-related protein [Capsicum baccatum]	3	R2R3-MYB	2 Myb_DNA-binding	Unplaced Scaffold	150513	151846	+	261	CaMYB23
CbMYB24	CQW23_05469	PHT56983.1	Transcription factor MYB59 [Capsicum baccatum]	5	R2R3-MYB	2 Myb_DNA-binding	Cb02	154392300	154394665	+	372	CaMYB24
CbMYB25	CQW23_13849	PHT44691.1	Transcription factor MYB48 [Capsicum baccatum]	3	R2R3-MYB	2 Myb_DNA-binding	Cb06	13673378	13674883	-	238	CaMYB25
CbMYB27	CQW23_15952	PHT46794.1	Transcription factor MYB48 [Capsicum baccatum]	3	R2R3-MYB	2 Myb_DNA-binding	Cb06	248949926	248951299	+	225	CaMYB27
CbMYB28	CQW23_21140	PHT37567.1	Transcription factor MYB48 [Capsicum baccatum]	2	R2R3-MYB	Myb_DNA-binding	Cb09	3671358	3671756	-	68	CaMYB28
CbMYB29	CQW23_24384	PHT36684.1	hypothetical protein CQW23_24384 [Capsicum baccatum]	4	R2R3-MYB	2 Myb_DNA-binding	Cb10	200983154	200984201	+	203	CaMYB29
CbMYB3	CQW23_05217	PHT56731.1	Transcription factor MYB44 [Capsicum baccatum]	1	R2R3-MYB	2 Myb_DNA-binding	Cb02	148878230	148879267	+	345	CaMYB3
CbMYB30	CQW23_13692	PHT44534.1	hypothetical protein CQW23_13692 [Capsicum baccatum]	2	R2R3-MYB	Myb_DNA-binding	Cb06	4912313	4913669	+	186	CaMYB30
CbMYB31	CQW23_17298	PHT43273.1	hypothetical protein CQW23_17298, partial [Capsicum baccatum]	3	R2R3-MYB	2 Myb_DNA-binding	Cb07	214550631	214557609	-	182	CaMYB31
CbMYB32	CQW23_30973	PHT29427.1	Transcription factor MYB21 [Capsicum baccatum]	3	R2R3-MYB	2 Myb_DNA-binding	Unplaced Scaffold	167006	170712	-	196	CaMYB32
CbMYB33	CQW23_05898	PHT57412.1	Transcription factor MYB21 [Capsicum baccatum]	3	R2R3-MYB	2 Myb_DNA-binding	Cb02	168023762	168026532	+	205	CaMYB33
CbMYB34	CQW23_25186	PHT33386.1	Transcription factor MYB24 [Capsicum baccatum]	3	R2R3-MYB	2 Myb_DNA-binding	Cb11	3232564	3234034	+	287	CaMYB34
CbMYB35	CQW23_11363	PHT47155.1	hypothetical protein CQW23_11363 [Capsicum baccatum]	3	R2R3-MYB	2 Myb_DNA-binding	Cb05	2539405	2540796	-	293	CaMYB35
CbMYB36	CQW23_29495	PHT33158.1	Transcription factor [Capsicum baccatum]	3	R2R3-MYB	2 Myb_DNA-binding	Cb12	234793910	234795617	+	290	CaMYB36
CbMYB37	CQW23_29494	PHT33157.1	Transcription factor [Capsicum baccatum]	3	R2R3-MYB	2 Myb_DNA-binding	Cb12	234783188	234784190	+	269	CaMYB37
CbMYB38	CQW23_07612	PHT53150.1	Transcription factor MYB46 [Capsicum baccatum]	3	R2R3-MYB	2 Myb_DNA-binding	Cb03	222598585	222601045	+	279	CaMYB38
CbMYB3R-1	CQW23_19478	PHT40624.1	Transcriptional activator Myb [Capsicum baccatum]	11	3R-MYB	3 Myb_DNA-binding	Cb08	145713754	145722639	-	1032	CaMYB3R-1
CbMYB3R-2	CQW23_00331	PHT57968.1	Transcriptional activator Myb, partial [Capsicum baccatum]	7	3R-MYB	3 Myb_DNA-binding	Cb01	6240536	6247706	-	634	CaMYB3R-2
CbMYB3R-4	CQW23_27148	PHT35348.1	Transcriptional activator Myb [Capsicum baccatum]	11	3R-MYB	Myb_DNA-binding/Myb_DNA-bind_6	Cb11	263344534	263352956	-	995	CaMYB3R-4
CbMYB3R-5-2	CQW23_21216	PHT37643.1	Transcriptional activator Myb [Capsicum baccatum]	7	3R-MYB	Myb_DNA-binding/Myb_DNA-bind_6	Cb09	12748176	12752103	-	224	CaMYB3R-5
CbMYB3R-5-1	CQW23_24006	PHT36306.1	Myb-related protein 3R-1 [Capsicum baccatum]	7	3R-MYB	Myb_DNA-binding/Myb_DNA-bind_6	Cb10	157706364	157728380	-	545	CaMYB3R-5
CbMYB4	CQW23_25771	PHT33971.1	hypothetical protein CQW23_25771 [Capsicum baccatum]	12	atypicalR2R3	Myb_DNA-bind_6	Cb11	41624676	41630345	-	476	CaMYB4
CbMYB40	CQW23_02063	PHT59700.1	Transcription factor MYB86 [Capsicum baccatum]	2	R2R3-MYB	2 Myb_DNA-binding	Cb01	185339149	185342669	+	367	CaMYB40
CbMYB41	CQW23_26221	PHT34421.1	Transcription factor MYB26 [Capsicum baccatum]	2	R2R3-MYB	2 Myb_DNA-binding	Cb11	153121287	153126259	+	357	CaMYB41
CbMYB42	CQW23_23519	PHT35819.1	Transcription factor MYB26 [Capsicum baccatum]	3	R2R3-MYB	2 Myb_DNA-binding	Cb10	27954506	27956165	-	331	CaMYB42
CbMYB43	CQW23_30982	PHT29383.1	Transcription factor MYB46 [Capsicum baccatum]	5	R2R3-MYB	Myb_DNA-binding	Unplaced Scaffold	34475	46907	+	447	CaMYB43
CbMYB44	CQW23_00045	PHT57682.1	Transcription factor MYB26 [Capsicum baccatum]	3	R2R3-MYB	2 Myb_DNA-binding	Cb01	793714	797048	+	339	CaMYB44
CbMYB45	CQW23_08392	PHT53930.1	Transcription factor MYB32 [Capsicum baccatum]	3	R2R3-MYB	2 Myb_DNA-binding	Cb03	261043545	261044855	-	336	CaMYB45
CbMYB46	CQW23_31828	PHT28557.1	Transcription factor MYB32 [Capsicum baccatum]	3	R2R3-MYB	2 Myb_DNA-binding	Unplaced Scaffold	183651	185303	-	316	CaMYB46
CbMYB47	CQW23_20306	PHT41452.1	hypothetical protein CQW23_20306 [Capsicum baccatum]	3	R2R3-MYB	2 Myb_DNA-binding	Cb08	195357398	195358912	+	419	CaMYB47
CbMYB48	CQW23_26528	PHT34728.1	Transcription factor MYB48 [Capsicum baccatum]	5	R2R3-MYB	2 Myb_DNA-binding	Cb11	230251413	230260411	-	271	CaMYB48
CbMYB49	CQW23_10682	PHT50935.1	Transcription factor RAX3 [Capsicum baccatum]	4	R2R3-MYB	2 Myb_DNA-binding	Cb04	204440622	204447505	+	427	CaMYB49
CbMYB5	CQW23_08298	PHT53836.1	hypothetical protein CQW23_08298 [Capsicum baccatum]	3	R2R3-MYB	Myb_DNA-binding	Cb03	257568507	257571509	+	310	CaMYB5
CbMYB50	CQW23_16235	PHT42210.1	Transcription factor RAX2 [Capsicum baccatum]	3	R2R3-MYB	2 Myb_DNA-binding	Cb07	2679593	2682161	-	342	CaMYB50
CbMYB51	CQW23_21125	PHT37552.1	Transcription factor RAX2, partial [Capsicum baccatum]	3	R2R3-MYB	2 Myb_DNA-binding	Cb09	3342311	3344436	-	276	CaMYB51
CbMYB52	CQW23_16019	PHT46861.1	hypothetical protein CQW23_16019 [Capsicum baccatum]	3	R2R3-MYB	2 Myb_DNA-binding	Cb06	250413598	250415992	-	301	CaMYB52
CbMYB53	CQW23_05329	PHT56843.1	Transcription factor RAX2 [Capsicum baccatum]	3	R2R3-MYB	2 Myb_DNA-binding	Cb02	151511959	151513348	+	330	CaMYB53
CbMYB54	CQW23_06596	PHT52134.1	Myb-related protein Myb4 [Capsicum baccatum]	3	R2R3-MYB	2 Myb_DNA-binding	Cb03	59789773	59792732	-	268	CaMYB54
CbMYB55	CQW23_22145	PHT38572.1	Transcription factor RAX2 [Capsicum baccatum]	2	R2R3-MYB	Myb_DNA-binding	Cb09	157371949	157379209	-	154	CaMYB55
CbMYB56-1	CQW23_23181	PHT35481.1	Transcription factor MYB39 [Capsicum baccatum]	5	MYB-related	2 Myb_DNA-binding	Cb10	1729879	1736550	-	533	CaMYB56
CbMYB56-2	CQW23_22150	PHT38577.1	Myb-related protein Zm38 [Capsicum baccatum]	2	R2R3-MYB	Myb_DNA-binding	Cb09	157891780	157895899	+	189	CaMYB56
CbMYB57	CQW23_09976	PHT50229.1	Myb-related protein [Capsicum baccatum]	3	R2R3-MYB	2 Myb_DNA-binding	Cb04	121317331	121319792	+	332	CaMYB57
CbMYB58	CQW23_12019	PHT47811.1	hypothetical protein CQW23_12019 [Capsicum baccatum]	3	atypicalR2R3	Myb_DNA-binding	Cb05	17087563	17089262	-	354	CaMYB58
CbMYB59	CQW23_06954	PHT52492.1	Transcription factor MYB3 [Capsicum baccatum]	3	R2R3-MYB	2 Myb_DNA-binding	Cb03	74790322	74791367	-	250	CaMYB59
CbMYB5R	CQW23_11630	PHT47422.1	hypothetical protein CQW23_11630 [Capsicum baccatum]	9	4R-MYB	4 Myb_DNA-binding/ Myb_DNA-bind_6	Cb05	7552501	7564544	-	1031	CaMYB5R
CbMYB6	CQW23_31845	PHT28574.1	Transcription factor MYB98 [Capsicum baccatum]	3	R2R3-MYB	2 Myb_DNA-binding	Unplaced Scaffold	427758	430639	-	427	CaMYB6
CbMYB60	CQW23_06955	PHT52493.1	Transcription factor MYB34 [Capsicum baccatum]	3	R2R3-MYB	2 Myb_DNA-binding	Cb03	75576229	75577371	+	233	CaMYB60
CbMYB61	CQW23_12494	PHT48286.1	Myb-related protein Myb4 [Capsicum baccatum]	3	R2R3-MYB	2 Myb_DNA-binding	Cb05	153729925	153731149	-	220	CaMYB61
CbMYB62	CQW23_12493	PHT48285.1	Transcription factor MYB32 [Capsicum baccatum]	2	atypicalR2R3	Myb_DNA-binding	Cb05	153700863	153701350	-	118	CaMYB62
CbMYB63	CQW23_17389	PHT43364.1	Transcription factor MYB34 [Capsicum baccatum]	3	R2R3-MYB	2 Myb_DNA-binding	Cb07	220632681	220634606	+	247	CaMYB63
CbMYB64	CQW23_17391	PHT43366.1	Myb-related protein [Capsicum baccatum]	3	R2R3-MYB	2 Myb_DNA-binding	Cb07	220725577	220726966	+	258	CaMYB64
CbMYB65	CQW23_17300	PHT43275.1	Myb-related protein, partial [Capsicum baccatum]	3	R2R3-MYB	Myb_DNA-binding	Cb07	214583743	214593226	-	269	CaMYB65
CbMYB67	CQW23_22613	PHT39040.1	Transcription factor MYB3 [Capsicum baccatum]	3	R2R3-MYB	2 Myb_DNA-binding	Cb09	180155893	180157947	+	275	CaMYB67
CbMYB68	CQW23_14379	PHT45221.1	hypothetical protein CQW23_14379 [Capsicum baccatum]	3	R2R3-MYB	Myb_DNA-binding	Cb06	143833146	143838318	+	257	CaMYB68
CbMYB69	CQW23_15723	PHT46565.1	Myb-related protein Zm1 [Capsicum baccatum]	3	R2R3-MYB	2 Myb_DNA-binding	Cb06	244820230	244821668	-	251	CaMYB69
CbMYB7	CQW23_16055	PHT46897.1	Transcription factor MYB98 [Capsicum baccatum]	3	atypicalR2R3	Myb_DNA-bind_6	Cb06	251387015	251389262	+	468	CaMYB7
CbMYB70	CQW23_13056	PHT48848.1	Myb-related protein Zm1 [Capsicum baccatum]	3	R2R3-MYB	2 Myb_DNA-binding	Cb05	213276726	213278529	+	225	CaMYB70
CbMYB72	CQW23_18152	PHT44127.1	Myb-related protein [Capsicum baccatum]	3	R2R3-MYB	2 Myb_DNA-binding	Cb07	248701744	248703280	-	288	CaMYB72
CbMYB73-2	CQW23_12530	PHT48322.1	Transcription factor MYB3 [Capsicum baccatum]	3	R2R3-MYB	2 Myb_DNA-binding	Cb05	160343541	160347394	-	167	CaMYB73
CbMYB73-1	CQW23_19424	PHT40570.1	Protein ODORANT1 [Capsicum baccatum]	3	R2R3-MYB	2 Myb_DNA-binding	Cb08	141147076	141149443	+	310	CaMYB73
CbMYB74	CQW23_00436	PHT58073.1	Protein ODORANT1 [Capsicum baccatum]	2	R2R3-MYB	2 Myb_DNA-binding	Cb01	10593123	10595193	+	279	CaMYB74
CbMYB75	CQW23_08903	PHT54441.1	Protein ODORANT1 [Capsicum baccatum]	3	R2R3-MYB	2 Myb_DNA-binding	Cb03	294037431	294040158	+	306	CaMYB75
CbMYB76	CQW23_27303	PHT30966.1	Myb-related protein [Capsicum baccatum]	3	R2R3-MYB	2 Myb_DNA-binding	Cb12	4498514	4500611	+	300	CaMYB76
CbMYB77	CQW23_05849	PHT57363.1	Protein ODORANT1 [Capsicum baccatum]	3	R2R3-MYB	2 Myb_DNA-binding	Cb02	167118546	167119639	+	255	CaMYB77
CbMYB78	CQW23_26324	PHT34524.1	Myb-related protein [Capsicum baccatum]	3	R2R3-MYB	2 Myb_DNA-binding	Cb11	168520827	168522073	-	224	CaMYB78
CbMYB79	CQW23_10442	PHT50695.1	Transcription factor MYB39 [Capsicum baccatum]	3	R2R3-MYB	2 Myb_DNA-binding	Cb04	190179938	190181628	+	347	CaMYB79
CbMYB8	CQW23_07962	PHT53500.1	hypothetical protein CQW23_07962 [Capsicum baccatum]	3	R2R3-MYB	2 Myb_DNA-binding	Cb03	247130487	247133721	+	247	CaMYB8
CbMYB80	CQW23_12743	PHT48535.1	Transcription factor MYB39 [Capsicum baccatum]	3	R2R3-MYB	2 Myb_DNA-binding	Cb05	195126747	195129219	+	351	CaMYB80
CbMYB81	CQW23_00703	PHT58340.1	Transcription factor MYB39 [Capsicum baccatum]	2	R2R3-MYB	2 Myb_DNA-binding	Cb01	20805490	20807741	-	299	CaMYB81
CbMYB83	CQW23_17340	PHT43315.1	Transcription factor MYB39 [Capsicum baccatum]	3	R2R3-MYB	2 Myb_DNA-binding	Cb07	217741904	217743130	-	337	CaMYB83
CbMYB84	CQW23_23456	PHT35756.1	Transcription factor MYB34 [Capsicum baccatum]	3	R2R3-MYB	2 Myb_DNA-binding	Cb10	19333382	19335802	-	329	CaMYB84
CbMYB85	CQW23_04590	PHT56104.1	Transcription factor MYB39 [Capsicum baccatum]	3	R2R3-MYB	2 Myb_DNA-binding	Cb02	136820103	136821560	-	381	CaMYB85
CbMYB86	CQW23_23591	PHT35891.1	Transcription factor MYB39 [Capsicum baccatum]	3	R2R3-MYB	2 Myb_DNA-binding	Cb10	41400906	41402622	+	321	CaMYB86
CbMYB87	CQW23_30797	PHT29572.1	Transcription factor MYB39 [Capsicum baccatum]	3	R2R3-MYB	2 Myb_DNA-binding	Unplaced Scaffold	143438	145477	+	415	CaMYB87
CbMYB89	CQW23_01693	PHT59330.1	Transcription factor MYB34 [Capsicum baccatum]	3	R2R3-MYB	2 Myb_DNA-binding	Cb01	102272985	102275887	+	334	CaMYB89
CbMYB9	CQW23_32774	PHT27623.1	Transcription factor MYB44 [Capsicum baccatum]	3	R2R3-MYB	2 Myb_DNA-binding	Unplaced Scaffold	148033	150139	-	344	CaMYB9
CbMYB90	CQW23_25659	PHT33859.1	Transcription factor MYB39 [Capsicum baccatum]	3	R2R3-MYB	2 Myb_DNA-binding	Cb11	31840273	31843514	+	341	CaMYB90
CbMYB91	CQW23_25660	PHT33860.1	Transcription factor MYB39 [Capsicum baccatum]	3	R2R3-MYB	2 Myb_DNA-binding	Cb11	31867365	31869022	-	343	CaMYB91
CbMYB92	CQW23_03855	PHT55369.1	Myb-related protein [Capsicum baccatum]	4	R2R3-MYB	2 Myb_DNA-binding	Cb02	107432228	107434809	+	330	CaMYB92
CbMYB93	CQW23_34007	PHT26375.1	Myb-related protein [Capsicum baccatum]	3	R2R3-MYB	2 Myb_DNA-binding	Unplaced Scaffold	24300	25711	+	304	CaMYB93
CbMYB94	CQW23_24663	PHT36963.1	Transcription factor MYB3 [Capsicum baccatum]	3	R2R3-MYB	2 Myb_DNA-binding	Cb10	220718791	220720409	-	320	CaMYB94
CbMYB95	CQW23_11867	PHT47659.1	Myb-related protein [Capsicum baccatum]	3	R2R3-MYB	2 Myb_DNA-binding	Cb05	13023245	13024571	-	334	CaMYB95
CbMYB96	CQW23_15388	PHT46230.1	Myb-related protein [Capsicum baccatum]	3	R2R3-MYB	2 Myb_DNA-binding	Cb06	236277058	236278944	+	373	CaMYB96
CbMYB97	CQW23_13306	PHT49098.1	hypothetical protein CQW23_13306 [Capsicum baccatum]	5	R2R3-MYB	Myb_DNA-binding	Cb05	220672565	220678849	+	489	CaMYB97
CbMYB98	CQW23_02661	PHT60298.1	Transcription repressor MYB6 [Capsicum baccatum]	4	R2R3-MYB	2 Myb_DNA-binding	Cb01	239690307	239695329	-	411	CaMYB98
CbMYB99	CQW23_13508	PHT44350.1	Transcription repressor MYB6 [Capsicum baccatum]	3	R2R3-MYB	2 Myb_DNA-binding	Cb06	72997	77135	-	308	CaMYB99
CbMYBC2	CQW23_30269	PHT30161.1	Two-component response regulator ARR1 [Capsicum baccatum]	1	MYB-related	Myb_DNA-binding	Unplaced Scaffold	1261164	1262036	-	290	CaMYBC2
CbMYBCDC	CQW23_08856	PHT54394.1	Cell division cycle 5-like protein [Capsicum baccatum]	4	Atypical MYB	Myb_DNA-bind_6/Myb_Cef	Cb03	292356497	292368383	+	1209	CaMYBCDC
CbMYBH1	CQW23_26107	PHT34307.1	Telomere repeat-binding factor 1, partial [Capsicum baccatum]	5	MYB with other domains	Myb_DNA-binding/Linker_histone	Cb11	101384343	101388997	+	298	CaMYBH1
CbMYBH2	CQW23_22188	PHT38615.1	hypothetical protein CQW23_22188 [Capsicum baccatum]	6	MYB with other domains	Myb_DNA-binding/Linker_histone	Cb09	159771851	159777555	-	288	CaMYBH2
CbMYBH3	CQW23_17035	PHT43010.1	hypothetical protein CQW23_17035 [Capsicum baccatum]	6	MYB with other domains	Myb_DNA-binding/Linker_histone	Cb07	180611601	180646355	+	280	CaMYBH3
CbMYBH4	CQW23_03310	PHT54824.1	hypothetical protein CQW23_03310, partial [Capsicum baccatum]	5	MYB with other domains	Myb_DNA-binding/Linker_histone	Cb02	36391492	36396640	-	293	CaMYBH4
CbMYBH5	CQW23_33491	PHT26905.1	Single myb histone 1 [Capsicum baccatum]	3	atypicalR2R3	Myb_DNA-binding	Unplaced Scaffold	90165	91129	+	163	CaMYBH5
CbMYBR1	CQW23_08434	PHT53972.1	putative Myb family transcription factor [Capsicum baccatum]	6	MYB-related	Myb_DNA-binding	Cb03	264130621	264135257	-	303	CaMYBR1
CbMYBR10-1	CQW23_08348	PHT53886.1	hypothetical protein CQW23_08348 [Capsicum baccatum]	1	MYB-related	Myb_DNA-binding	Cb03	258873699	258875672	+	657	CaMYBR10
CbMYBR10-2	CQW23_08349	PHT53887.1	Alpha-galactosidase [Capsicum baccatum]	11	MYB-related	MYB_DNA-bind_6/Melibiase_2/Melibiase_C	Cb03	258884150	258892613	+	809	CaMYBR10
CbMYBR11-2	CQW23_09413	PHT49666.1	hypothetical protein CQW23_09413 [Capsicum baccatum]	3	MYB-related	Myb_DNA-bind_6	Cb04	14516588	14521741	-	395	CaMYBR10
CbMYBR11-1	CQW23_09412	PHT49665.1	hypothetical protein CQW23_09412 [Capsicum baccatum]	4	MYB-related	Myb_DNA-bind_6/MIP	Cb04	14509816	14514861	-	822	CaMYBR11
CbMYBR12	CQW23_28499	PHT32162.1	hypothetical protein CQW23_28499 [Capsicum baccatum]	4	MYB-related	Myb_DNA-binding	Cb12	154145160	154153382	+	1690	CaMYBR12
CbMYBR13	CQW23_16081	PHT46923.1	hypothetical protein CQW23_16081 [Capsicum baccatum]	5	MYB-related	Myb_DNA-binding	Cb06	252134847	252137337	+	464	CaMYBR13
CbMYBR15	CQW23_28459	PHT32122.1	Myb-related protein Myb4 [Capsicum baccatum]	3	MYB-related	Myb_DNA-binding	Cb12	139172172	139173490	-	242	CcMYBR15
CbMYBR18-2	CQW23_00817	PHT58454.1	hypothetical protein CQW23_00817 [Capsicum baccatum]	1	MYB-related	Myb_DNA-bind_6	Cb01	25360475	25360750	-	91	CcMYBR18
CbMYBR18-1	CQW23_00819	PHT58456.1	hypothetical protein CQW23_00819 [Capsicum baccatum]	1	MYB-related	Myb_DNA-bind_6	Cb01	25549111	25549566	-	151	CcMYBR18
CbMYBR3	CQW23_14045	PHT44887.1	putative transcription factor KAN2 [Capsicum baccatum]	5	MYB-related	Myb_DNA-binding	Cb06	51738271	51740004	+	380	CaMYBR3
CbMYBR4	CQW23_29612	PHT30801.1	putative Myb family transcription factor [Capsicum baccatum]	5	MYB-related	Myb_DNA-binding	Unplaced Scaffold	2148172	2149752	-	326	CaMYBR4
CbMYBR5	CQW23_09096	PHT49349.1	hypothetical protein CQW23_09096 [Capsicum baccatum]	6	MYB-related	Myb_DNA-binding	Cb04	970196	975640	+	350	CaMYBR5
CbMYBR6	CQW23_30027	PHT30433.1	putative Myb family transcription factor [Capsicum baccatum]	6	MYB-related	Myb_DNA-binding	Unplaced Scaffold	1689313	1692285	-	382	CaMYBR6
CbMYBR7	CQW23_30128	PHT30338.1	putative transcription factor RL9 [Capsicum baccatum]	6	MYB-related	Myb_DNA-binding	Unplaced Scaffold	1481345	1483959	-	237	CaMYBR7
CbMYBR8	CQW23_09826	PHT50079.1	hypothetical protein CQW23_09826 [Capsicum baccatum]	1	MYB-related	Myb_DNA-binding	Cb04	65704618	65705214	+	198	CaMYBR8
CbMYBR9	CQW23_09827	PHT50080.1	hypothetical protein CQW23_09827 [Capsicum baccatum]	1	MYB-related	Myb_DNA-binding	Cb04	65739238	65739714	-	158	CaMYBR9
CbMYBRGP1	CQW23_21263	PHT37690.1	hypothetical protein CQW23_21263 [Capsicum baccatum]	8	MYB with other domains	Myb_DNA-binding/Retrotransposon gag protein	Cb09	19136612	19154020	+	535	-
CbMYR1	CQW23_24533	PHT36833.1	Myb family transcription factor APL [Capsicum baccatum]	6	MYB-related	Myb_DNA-binding/MYB-CC type transfactor, LHEQLE motif	Cb10	214418268	214420599	-	415	CaMYR1
CbMYR2	CQW23_24202	PHT36502.1	Myb family transcription factor APL, partial [Capsicum baccatum]	6	MYB-related	Myb_DNA-binding/MYB-CC type transfactor, LHEQLE motif	Cb10	184245989	184247618	+	193	CaMYR2
CbMYR3	CQW23_25560	PHT33760.1	Myb family transcription factor APL [Capsicum baccatum]	5	MYB-related	Myb_DNA-binding/MYB-CC type transfactor, LHEQLE motif	Cb11	22718453	22720358	+	350	CaMYR3
CbPCL1	CQW23_13992	PHT44834.1	Transcription factor LUX [Capsicum baccatum]	1	MYB-related	Myb_DNA-binding	Cb06	34933822	34934736	-	304	CaPCL1
CbPCL2	CQW23_15897	PHT46739.1	Transcription factor LUX [Capsicum baccatum]	1	MYB-related	Myb_DNA-binding	Cb06	247977462	247978328	-	288	CaPCL2
CbPHR1	CQW23_06900	PHT52438.1	Transcription repressor KAN1 [Capsicum baccatum]	7	MYB-related	Myb_DNA-binding/MYB-CC type transfactor, LHEQLE motif	Cb03	68331233	68338268	+	463	CaPHR1
CbPHR2	CQW23_13589	PHT44431.1	putative transcription factor KAN4 [Capsicum baccatum]	7	MYB-related	Myb_DNA-binding/MYB-CC type transfactor, LHEQLE motif	Cb06	2561016	2565799	+	434	CaPHR2
CbPHR3-1	CQW23_13131	PHT48923.1	Protein PHR1-LIKE 1 [Capsicum baccatum]	7	MYB-related	Myb_DNA-binding/MYB-CC type transfactor, LHEQLE motif	Cb05	215007307	215010165	-	448	CaPHR3
CbPHR3-4	CQW23_13176	PHT48968.1	26S proteasome non-ATPase regulatory subunit 1 -like protein A [Capsicum baccatum]	8	MYB-related	MYB-CC type transfactor, LHEQLE motif	Cb05	215689444	215696891	+	560	CaPHR3
CbPHR3-3	CQW23_18845	PHT39991.1	Protein PHR1-LIKE 1 [Capsicum baccatum]	7	MYB-related	Myb_DNA-binding/MYB-CC type transfactor, LHEQLE motif	Cb08	27402159	27404864	+	412	CaPHR3
CbPHR3-2	CQW23_25149	PHT33349.1	Protein PHR1-LIKE 1 [Capsicum baccatum]	7	MYB-related	Myb_DNA-binding/MYB-CC type transfactor, LHEQLE motif	Cb11	2230273	2232978	+	412	CaPHR3
CbPHR5-1	CQW23_02764	PHT60401.1	Protein PHR1-LIKE 1 [Capsicum baccatum]	8	MYB-related	Myb_DNA-binding/MYB-CC type transfactor, LHEQLE motif	Cb01	243192174	243194872	-	376	CaPHR5
CbPHR5-2	CQW23_13121	PHT48913.1	hypothetical protein CQW23_13121 [Capsicum baccatum]	3	MYB-related	MYB-CC type transfactor, LHEQLE motif	Cb05	214892766	214897781	-	177	CaPHR5
CbPHR6	CQW23_24983	PHT37283.1	Myb family transcription factor APL [Capsicum baccatum]	7	MYB-related	Myb_DNA-binding/MYB-CC type transfactor, LHEQLE motif	Cb10	227444024	227448200	-	403	CaPHR6
CbPHR7	CQW23_24765	PHT37065.1	putative transcription factor KAN2 [Capsicum baccatum]	5	MYB-related	Myb_DNA-binding	Cb10	222973177	222980004	+	492	CaPHR7
CbPHR8	CQW23_14822	PHT45664.1	hypothetical protein CQW23_14822 [Capsicum baccatum]	7	MYB-related	MYB-CC type transfactor, LHEQLE motif	Cb06	207257543	207261217	+	380	CaPHR8
CbPHR9	CQW23_21789	PHT38216.1	Protein PHR1-LIKE 1, partial [Capsicum baccatum]	3	MYB-related	Myb_DNA-binding	Cb09	109792932	109795120	-	92	CaPHR9
CbRAD1	CQW23_32052	PHT28373.1	Protein RADIALIS-like 6 [Capsicum baccatum]	2	MYB-related	Myb_DNA-binding	Unplaced Scaffold	385081	385888	-	101	CaRAD1
CbRAD2	CQW23_20923	PHT42069.1	Protein RADIALIS-like 2 [Capsicum baccatum]	2	MYB-related	Myb_DNA-binding	Cb08	208949780	208951129	+	99	CaRAD2
CbRAD3	CQW23_29032	PHT32695.1	hypothetical protein CQW23_29032 [Capsicum baccatum]	2	MYB-related	Myb_DNA-binding	Cb12	223068921	223077272	+	112	CaRAD3
CbRAD4	CQW23_24709	PHT37009.1	Protein RADIALIS-like 2 [Capsicum baccatum]	2	MYB-related	Myb_DNA-binding	Cb10	221861346	221862912	-	92	CaRAD4
CbRAD5	CQW23_32043	PHT28364.1	Protein RADIALIS-like 6 [Capsicum baccatum]	2	MYB-related	Myb_DNA-binding	Unplaced Scaffold	310088	310811	+	89	CaRAD5
CbRAP1-1	CQW23_21286	PHT37713.1	hypothetical protein CQW23_21286 [Capsicum baccatum]	3	atypicalR2R3	Myb_DNA-binding	Cb09	23165692	23167648	-	334	CcRAP1
CbRAP1-2	CQW23_21287	PHT37714.1	hypothetical protein CQW23_21287 [Capsicum baccatum]	3	atypicalR2R3	Myb_DNA-binding	Cb09	23217061	23218868	-	335	CcRAP1
CbRL1	CQW23_20926	PHT42072.1	Protein RADIALIS-like 1 [Capsicum baccatum]	1	MYB-related	Myb_DNA-binding	Cb08	208960939	208961202	-	87	CaRL1
CbRL2	CQW23_23877	PHT36177.1	Protein RADIALIS-like 6 [Capsicum baccatum]	1	MYB-related	Myb_DNA-binding	Cb10	128498976	128499242	-	88	CaRL2
CbRL3	CQW23_05077	PHT56591.1	Transcription factor RADIALIS [Capsicum baccatum]	1	MYB-related	Myb_DNA-binding	Cb02	146439994	146440230	-	78	CaRL3
CbRVE1	CQW23_33538	PHT26854.1	Protein REVEILLE 7 [Capsicum baccatum]	5	MYB-related	Myb_DNA-binding	Unplaced Scaffold	48946	56564	+	893	CaRVE1
CbRVE2	CQW23_03240	PHT54754.1	Protein REVEILLE 7 [Capsicum baccatum]	6	MYB-related	Myb_DNA-binding	Cb02	21733831	21737369	+	483	CaRVE2
CbRVE6	CQW23_04822	PHT56336.1	Protein REVEILLE 2 [Capsicum baccatum]	6	MYB-related	Myb_DNA-binding	Cb02	141540026	141542636	+	507	CaRVE2
CbRVE3	CQW23_24470	PHT36770.1	Protein REVEILLE 6 [Capsicum baccatum]	8	MYB-related	Myb_DNA-binding	Cb10	206844044	206849700	-	300	CaRVE3
CbRVE4	CQW23_19696	PHT40842.1	Protein REVEILLE 3, partial [Capsicum baccatum]	8	MYB-related	Myb_DNA-binding	Cb08	181366965	181374168	-	296	CaRVE4
CbRVE5	CQW23_14288	PHT45130.1	hypothetical protein CQW23_14288 [Capsicum baccatum]	8	MYB-related	Myb_DNA-binding	Cb06	124891373	124907421	-	301	CaRVE5
CbSRM1	CQW23_12252	PHT48044.1	Transcription factor DIVARICATA [Capsicum baccatum]	3	MYB-related	2 Myb_DNA-binding	Cb05	60180349	60193199	-	311	CaSRM1
CbSRM2	CQW23_08550	PHT54088.1	Transcription factor DIVARICATA [Capsicum baccatum]	2	MYB-related	Myb_DNA-binding	Cb03	274412551	274414575	+	271	CaSRM2
CbSWI3A	CQW23_07967	PHT53505.1	hypothetical protein CQW23_07967 [Capsicum baccatum]	7	MYB with other domains	Myb_DNA-binding/SWIRM/SWIRM-assoc_1	Cb03	247358503	247363855	-	564	CaSWI3A
CbSWI3B	CQW23_11036	PHT51289.1	SWI/SNF complex subunit SWI3B [Capsicum baccatum]	12	MYB with other domains	Myb_DNA-binding/RRM_1/SWIRM	Cb04	213717734	213727209	+	826	CaSWI3B
CbSWI3C	CQW23_14374	PHT45216.1	hypothetical protein CQW23_14374 [Capsicum baccatum]	8	MYB with other domains	Myb_DNA-binding/SWIRM	Cb06	143098731	143104807	+	650	CaSWI3C
CbSWI3D	CQW23_20942	PHT42088.1	hypothetical protein CQW23_20942 [Capsicum baccatum]	7	MYB with other domains	Myb_DNA-binding/SWIRM/ZZ/SWIRM-assoc_1	Cb08	209357737	209373904	-	943	CaSWI3D
CbTRF1	CQW23_21355	PHT37782.1	hypothetical protein CQW23_21355, partial [Capsicum baccatum]	8	MYB-related	Myb_DNA-binding	Cb09	30004142	30011852	+	515	CaTRF1
CbTRF2	CQW23_11502	PHT47294.1	Developmentally-regulated GTP-binding protein 2 [Capsicum baccatum]	19	MYB with other domains	Myb_DNA-binding/MMR_HSR1/MMR_HSR1_Xtn/TGS	Cb05	5126522	5145753	+	1009	CaTRF2
CbTRF3	CQW23_26929	PHT35129.1	hypothetical protein CQW23_26929 [Capsicum baccatum]	8	MYB-related	Myb_DNA-binding	Cb11	256182445	256185943	+	562	CaTRF3
CbTRF4-2	CQW23_12814	PHT48606.1	hypothetical protein CQW23_12814 [Capsicum baccatum]	7	MYB-related	Myb_DNA-binding/RVT_1	Cb05	202392533	202406649	-	602	CaTRF4
CbTRF4-1	CQW23_24438	PHT36738.1	hypothetical protein CQW23_24438 [Capsicum baccatum]	9	MYB-related	Myb_DNA-binding	Cb10	203498409	203501819	-	555	CaTRF4
