# Supplementary material for: Capsicum chinense MYB Transcription Factor Genes: Identification, Expression Analysis, and Their Conservation and Diversification With Other Solanaceae Genomes
Source: Front Plant Sci. 2021 Oct 13;12:721265. doi: 10.3389/fpls.2021.721265 (PMC8548648; doi:10.3389/fpls.2021.721265)
Supplement: Supplementary Figure 1 — Chromosomal distribution of MYB genes across 12 Capsicum chromosomes of (A) C. annuum and (B) C. baccatum. The capsaicinoid QTLs in C. annuum adapted from Han et al., 2018 are shown in shaded blocks. [file Data_Sheet_1.zip › Supplementary Table S3.XLSX]

## Sheet: Table S3
Table S3: Conserved motifs identified using MEME tool in Capsicum chinense MYB sequences.
Motif ID	Sequence	width	E-value
Motif-1	EE[ED][ER][LTI]I[IL]XLH[AS]LLGN[RK]W[SA]AIAA[RH]LPGRTDNE[IV]KN[YH]WN[TS]HL[KR][KR]	42	2.0e-3284
Motif-2	AGLXRCGKSCRLRWTNYLRPD[IL]KRGNF[TS][EP]	29	2.1e-2402
Motif-3	K[KR]GPW[TS]PE[EL][DH]XK[LF][VI]E[YA][VIL]EK[HLY]G	21	1.7e-1742
Motif-4	[KR]A[TV]PKX[IV]L[EKQ]LM[NG]V[KD]GLT[RIL]Y[HN]V[KA]SHLQKYR	29	2.1e-922
Motif-5	[KR]GDWR[SGN]ISRNFV[IV][TS]RTPTQVASHAQKY[FY][IL]R[LQ][NS][SA][MG]N[KR][ED][KR][RK]RS	41	2.3e-632
Motif-6	[IV]TEALR[LM]QMEVQ[KR][RQ]LHEQLE[IV]QR[KH]LQLRIE[AE]QGKYL[QE]M[IM][FL]E	41	1.3e-387
Motif-7	MGRAPCCDKNG	11	4.7e-322
Motif-8	WPAPTIGFPPPPTMAAPMPHHFRPLHVWGHPSVDQSYMHMWPKHLAPSPSPQHPSPAWAPPPHLHPPPPSDPSFWHPHHQRVPNPLTPGTPYFPAPIAPTRYPGGHHPVPGIPPAAHAMY	120	2.8e-315
Motif-9	K[ST][VA][ED][DE][VI][KIM][RN][HQ]Y[EK][ILE]L[VL]ED[VI]S[AD]IE[SA]G[RLQ]VP[LF]P[NG]Y	30	9.4e-315
Motif-10	NTTARDDNTMESFAIGGGVDFPDFVGENLLDSIDFDDLFVGINDGEVLPDLEMDTEILAEFSVSSGDESDVNNYSSSNKTTFISTATKNVERKDETERAASDVGSGLTSLNQGEEIVSTQ	120	2.1e-234
Motif-11	[KR]L[LI]KMGIDPVTHKP[LIR]SDL	18	5.4e-192
Motif-12	W[TS][KAR]E[EQ][ND]K[AK]FENALA[LI][YF]D[KE]DT[PD]	21	5.9e-177
Motif-13	R[VL]LVVDDD[PV][TSV][CW]L[RK][IV][LI]E[KQC]ML[RK][KNR]C[HKS]Y[EQS]VT[TK][CS][NEGT][RHL]A[ERT][IVE]AL[SNY][LFM]LRE[NR][RK][NDE][GNT]F[DH][IL][VI][IL]SDV[HN]MPDMDGFKL[LV]E[HL][VI][GV]LEM[DN]LPVIMMS[AVG]	80	3.9e-180
Motif-14	GNWR[SA][LV]PK	8	2.2e-163
Motif-15	LPK[PK][PS]CD[FL]HP[SA][KE]E[SV]ID[AK][AV][IV][GK][DE][VA][LI]SKPWLPLPLGLKPP[AS]V[DE]SVL[GD]EL[QS]RQG[VI][PS]K[IV]PP[TR]	57	3.7e-152
Motif-16	[DI][DGH]S[KT][SD][VT][VM]MK[GC][VI][AQT][HL]GA[CV][DE][YF]L[IQ]KP[VIL][RS][DI][ED][AEK]L[KR]NIWQHVV[RH]K[AKR][KF][HN][ES]	42	7.5e-100
Motif-17	KDIGKD[FL]KVSSSITDEHPSPSTE[PT]KHSPPNDKSEALEKDPV	41	1.2e-94
Motif-18	W[KS]K[IV]AEH[VL][PG][GT][RK][TS][DA][NV][QE]	15	1.6e-077
Motif-19	HRKHLLAREAEAASW[ST]QR[RK]Q[LM]YGGA[AT][VA][VI]G	29	5.9e-067
Motif-20	YPEIRGCWKEIGSAIPYRPYTAVYYRAQILFRRSESRKWTEEEYEIVRKFQKEHGNNWKVLADELGKHRFHVKDTWRRIKRPNQNKGQWTQEEYQSLFDLVNTDLRLRLSEEKRSKYGM	119	1.8e-058
Motif-21	ESEFLVDGGRSLLPSKQPCTAGSSGSNNHPIFRVGSDLEALITKQMDEDYDFNSIFDDGEAPISHAMLSNAAHSGMSSFAVASNGAENPPQNTVSAHSGMTSFAAASTGPNNAPQNMV	118	1.3e-056
Motif-22	DEEPADARPATTSAGSPKIAGSKKSLIRLDBLIMEAISSLKEPGGSBKTTIASFIEQRYEAPPNFKRLLSTKLKYLTAQGKLEKVKRCYRI	91	7.4e-056
Motif-23	[TY][SV]AN[LA][SR]HMA[QE]WESARLEAEARL[VS]R[EK]S[KQ]	27	1.4e-046
Motif-24	RW[QH][NK][IV]A[RA]A[VI][PG]G	11	4.9e-042
Motif-25	ENQG[AV][KN]VPPASC[QR]NLLT[IV]STAFASIFTFRRKPRVQ[HQ]VKRR[EG][HR]IQWNSFK[CS]LSSVAGEI[HQ]LDCPDKW[AD]SKESAEENVKC[CD]GMK[PS]GISEQ[CY]LKCKPSRRGFGRRYYRRGATVTSQGLGKRN[FI]	120	9.0e-042
Motif-26	EKFLDGLSNGDDENHCFISCEDYLLDIELEEDTPTLHDVTRDISC[IV]ESV[IN]LENQL[AV]DSDGR[DN]CG[IV]HVLTLSGAS[ST]SSDHDATI[IL]DNFDCMSTDKLL[KM]V[FS]REMLGH[EQ]TPV[AS]DNQWLKPHMI	120	4.6e-041
Motif-27	KNYDAQLKTRKGHKQTQENEKENSTQGRLVLETINSSSSLSPDVCSPCSS[ST]ITCKENQM[MT]DQFTNFSL[LV]VDQQVS[EH][GV]ENTNIQ[PS]CFIP[GS]GSTFSTFDQFDMNSFWFDVLGNF	112	7.9e-041
Motif-28	F[FAS]S[VLS][LS]S[SH]R[ST][NP][VI]DLKDKWRN[LM][LS]V[AM]ANG[QW]G[SQ]	29	1.2e-039
Motif-29	RTVGHLLS[LS]TS[EG]PHKDFNF[CS]STSSQESRQ[HR][KN]YPFISSEASAATCRSSLSSIHSTS[FL]DN[CY]PIGNDSNSSGKDA[CY]HDFINFP[AT]ND[LP]VQNGQVESLAVVMPSD[DN]QAKR[FS]DWQEWADQLINDDD	120	4.1e-037
Motif-30	TLQVKQNITPKESDKGKKSSKNNLPGKRK	29	1.2e-036
Motif-31	SIHDIT[TS][VA]N[LA]TXA[PG][TS]	15	1.0e-034
Motif-32	KHSEKF[NS]ED[CS]DEVALRIVEGKKSRKLKKSRVAEQEKMHDTEDVQEDIVAEVDEGDISSPIKIEEKNRTDNGNIKKRKKVKSGHSSEDPTHEIEEK[NS]RTDNGNIKKRKKVKSGHSSEDPTH	120	4.8e-034
Motif-33	[AV][QR][KDE][YS][FNV][LN][KDG][VDG][QAD][KES][SN][GLV][TKNS][SAIN][EIA][HDE][ILV]PPPRPK[RK]K[AP][ALM]HPYP[QR]K	33	7.7e-034
Motif-34	[HQ]A[KR][QNT]LK[CIV]D[VAS]NS[KA][QAK]F[KQV][DE][TAM][ILM][HKR][YN][LI]W[IMV]PRL[LVA][EQ][RK][IM][QEK][AQS][SAC]	33	1.9e-036
Motif-35	[HVY][ITVY][IV]P[SMT][HY][AST][DGRS]WFS[WP][NQT][SKT][IV]H[EPR][LCV]E[RKV][RLQ][FSTV][LMV][PR][EHS]FF[DNS][GE][KRS][SL][AIPQ][SET][RHK][TN]P[EKR][IKT]Y[KM][EY][CIY]R[ND][CFTW]I[IMV][AKRT][KRS][YF][RHM][EDT][NDS]P[TNV][KIR][HKMQ][IL][SET][FLV][TDN][DE]	62	2.1e-032
Motif-36	[VG][ILM]PDFA[EQ]VY[NS]FIGSVFDP[ADS][TV][RT][GD]H[LV][QE][IKR]LK[KE]MD[PR]I[DN][FIV][EQ]T[VA]L[LM]LM[RK]NL[ST][FIM]NL[AST]SP[DE][FC]E[DHP][DHI][RK][NQR][LV]LS[ST]Y[DG]	65	4.6e-032
Motif-37	YYPHKPVM[AT]FP[PT]YH[PS]N[HN][AV][AP][PT]AGQ[CF]YP[AP]W[IV]PP[AG][GS]YPNG[AL][HQ][MV]WGSPYYPGWQP[AP]E[NT]WHW[KN]PH[PS]GL[LY]AD[TV]WG[CS]PV[MT]PPS[FL]GS[CY]	80	1.1e-031
Motif-38	NNNNNNNN	8	1.1e-031
Motif-39	Q[IV]D[LA][ED]L[AET][KQ]M[KR][SH]M[KST][PA][QE]EAAAAAAQAVAEAE[AV][AS][IM][AV]EAE[DER]A[AD]R[EIK]A[DE][AE][AC]EA[DEY]AEAAQ[AC][FL][AS][EV][AV]A[MNS]K[AT]L	63	1.6e-029
Motif-40	CKGKKKHVKSKEANTHSPQGKTQ[EQ]CPA[DE]TV[RS]NQEVATKTVLDSWIEEMQDFNCSLLSPVMN[NS]MPFLEDEPFIPILDDIV	79	1.3e-28
