# Supplementary material for: Capsicum chinense MYB Transcription Factor Genes: Identification, Expression Analysis, and Their Conservation and Diversification With Other Solanaceae Genomes
Source: Front Plant Sci. 2021 Oct 13;12:721265. doi: 10.3389/fpls.2021.721265 (PMC8548648; doi:10.3389/fpls.2021.721265)
Supplement: Supplementary Figure 1 — Chromosomal distribution of MYB genes across 12 Capsicum chromosomes of (A) C. annuum and (B) C. baccatum. The capsaicinoid QTLs in C. annuum adapted from Han et al., 2018 are shown in shaded blocks. [file Data_Sheet_1.zip › Supplementary Table S4.xlsx]

## Sheet: Table S4
Table S4: Cis-regulatory elements identified in 1.5 kb upstream promoter region of Capsicum MYB sequences. (A) cis-acting elements along with their sequences presents, and (B) their frequency in each upstream region of C. chinense MYB genes.
S.No.	cis-acting element	Sequence	Function	MYB Genes enriched with cis-acting elements
1	3-AF1 binding site	TAAGAGAGGAA	light responsive element	CcAPL2; CcAPL6; CcDIV5; CcDIV9; CcHHO1; CcKUA2; CcMYB24;; CcMYB3;; CcMYB40; CcMYB5R; CcMYB6; CcMYB70; CcMYB80; CcMYB97; CcMYBR10; CcMYBR12; CcPHR5; CcRAD2; CcRVE2
2	3-AF3 binding site	CACTATCTAAC	part of a conserved DNA module array (CMA3)	CcARR6; CcDIV1; CcKUA3; CcMYBR18; CcRAD5; CcRAD6; CcRVE3
3	4cl-CMA1b	ATTCCGATAAACT	light responsive element	CcMYB3R-5
4	A-box	AATAACAAACTCC; CCGTCC	sequence conserved in alpha-amylase promoters	CcARR13; CcKAN6; CcMYB123; CcMYB20; CcMYB27; CcMYB28; CcMYB49; CcMYB60-2;; CcMYB69; CcMYB77; CcMYB83; CcMYB85; CcMYB86; CcMYB87; CcMYB94; CcMYB95;; CcMYBR18; CcMYR1; CcPCL1; CcPHR3-1; CcRAD6; CcRVE5
5	AAAC-motif	CAATCAAAACCT	light responsive element	CcARR3; CcMYB122; CcMYB3R-2; CcMYB7; CcSWI3C; CcTRF2
6	AACA_motif	TAACAAACTCCA	involved in endosperm-specific negative expression	CcKAN2; CcMYB3R-1; CcMYB44; CcTRF4
7	ABRE	AACCCGG; ACGTG; CACGTG; CGCACGTGTC; CGTACGTGCA; GACACGTACGT; GCAACGTGTC; GCCGCGTGGC; TACGGTC	cis-acting element involved in the abscisic acid responsiveness	CcA; CcADA1; CcADA2; CcAPL1; CcAPL3; CcAPL4; CcAPL6;; CcARR1;; CcARR10; CcARR13; CcARR3; CcARR4; CcARR6; CcARR7; CcDIV1; CcDIV10-1; CcDIV10-2; CcDIV11;; CcDIV13-2; CcDIV14; CcDIV2; CcDIV3; CcDIV4;; CcDIV6-2; CcDIV9; CcEFM1; CcEFM2; CcEFM3;; CcETC3; CcHHO1; CcKAN1; CcKUA1; CcKUA3;; CcMYB1;; CcMYB10;; CcMYB100; CcMYB102; CcMYB11; CcMYB111; CcMYB116; CcMYB119; CcMYB12; CcMYB122; CcMYB123; CcMYB124; …
8	ACA-motif	AATCACAACCATA	part of gapA in (gapA-CMA1) involved with light responsiveness	CcMYB18
9	ACE	CTAACGTATT; GACACGTATG; GCGACGTACC	cis-acting element involved in light responsiveness	CcARR13; CcDIV8; CcETC3; CcKUA4; CcMYB1; CcMYB34; CcMYB3R-2; CcMYB3R-5;; CcMYB47; CcMYB50; CcMYB53; CcMYB86; CcMYB89; CcMYB90; CcMYB98; CcMYBR15;; CcMYR2; CcPHR3-1; CcPHR3-2; CcPHR8; CcRAD4; CcRVE1; CcTRF1; CcTRF3
10	AE-box	AGAAACAA; AGAAACTT	part of a module for light response	CcAPL2; CcARR12; CcARR4; CcARR7; CcDIV1; CcDIV10-2; CcDIV14;; CcDIV3; CcDIV4; CcDIV5; CcEFM2; CcGLK1-2; CcGLK1-3; CcGLK1-4;; CcKAN1;; CcKAN6; CcMYB11; CcMYB116; CcMYB122; CcMYB16; CcMYB18; CcMYB20; CcMYB22; CcMYB24;; CcMYB28; CcMYB29; CcMYB32; CcMYB35; CcMYB40; CcMYB45; CcMYB52; CcMYB60-1; CcMYB60-2; CcMYB63; CcMYB64; CcMYB65; CcMYB68; CcMYB69; CcMYB71; CcMYB74;; CcMYB76; CcMYB80; CcMYB85; CcMYB8…
11	ARE	AAACCA	cis-acting regulatory element essential for the anaerobic induction	CcA; CcADA1; CcADA2; CcAPL1; CcAPL4; CcAPL6; CcARR10; CcARR13; CcARR2; CcARR4; CcARR7; CcARR8; CcDIV10-1; CcDIV10-2; CcDIV11; CcDIV13-1; CcDIV13-2; CcDIV14; CcDIV2; CcDIV3; CcDIV4;; CcDIV5; CcDIV7; CcDIV8; CcEFM2; CcHHO1; CcKUA3; CcMYB1; CcMYB10; CcMYB100; CcMYB104; CcMYB106; CcMYB108; CcMYB110; CcMYB116;; CcMYB120; CcMYB122; CcMYB124; CcMYB14; CcMYB15; CcMYB16; CcMYB18;; CcMYB19; CcMYB1R-1; CcMY…
12	AT-rich element	ATAGAAATCAA	binding site of AT-rich DNA binding protein (ATBP-1)	CcARR1; CcARR4; CcDIV13-2; CcKAN6; CcKUA3; CcMYB101; CcMYB103; CcMYB119;; CcMYB18; CcMYB25; CcMYB31; CcMYB40; CcMYB44; CcMYB49; CcMYB51; CcMYB57;; CcMYB5R; CcMYB61; CcMYB73; CcMYB74; CcMYB87; CcMYBR1; CcMYBR12;; CcMYBR16; CcPCL2; CcPHR1; CcPHR7; CcPHR8; CcPHR9; CcRVE5
13	AT-rich sequence	TAAAATACT	element for maximal elicitor-mediated activation (2copies)	CcDIV1; CcEFM3; CcMYB104; CcMYB108; CcMYB120; CcMYB122; CcMYB37; CcMYB42;; CcMYB43; CcMYB46; CcMYB6; CcMYB77; CcMYB90; CcMYB97; CcMYBR8; CcPHR7; CcRAD5; CcRAD6; CcRVE3; CcRVE5; CcTRF1
14	AT1-motif	AATTATTTTTTATT	part of a light responsive module	CcARR1; CcARR10; CcDIV1; CcDIV5; CcDIV6-1; CcKUA4; CcMYB115; CcMYB121; CcMYB3R-2; CcMYB47; CcMYB51; CcMYB54; CcMYB61; CcMYB65; CcMYB89
15	ATC-motif	AGTAATCT; TGCTATCCA	part of a conserved DNA module involved in light responsiveness	CcGLK2; CcMYB10; CcMYB115; CcMYB12; CcMYB16; CcMYB55; CcMYB6; CcMYB68;; CcMYB74; CcMYB89; CcMYB96; CcMYBH5; CcMYBR10; CcMYBR4;; CcMYBR5; CcRL1; CcTRF2
16	ATCT-motif	AATCTAATCC	part of a conserved DNA module involved in light responsiveness	CcARR4; CcDIV3; CcDIV6-1; CcEFM1; CcEFM2; CcKAN6; CcKUA2;; CcKUA4; CcMYB115;; CcMYB124; CcMYB14; CcMYB16; CcMYB3R-2; CcMYB3R-4; CcMYB3R-5; CcMYB68;; CcMYB77; CcMYB79; CcMYB86; CcMYB90; CcMYB91; CcMYB97; CcMYBC1; CcMYBR13; CcMYBR3; CcPHR8; CcTRF2; CcTRF3
17	AuxRE	TGTCTCAATAAG	part of an auxin-responsive element	CcAPL3; CcDIV9; CcMYB37
18	AuxRR-core	GGTCCAT	cis-acting regulatory element involved in auxin responsiveness	CcARR13; CcDIV10-1; CcDIV11; CcDIV14; CcHHO1; CcMYB120; CcMYB18; CcMYB1R-2;; CcMYB23; CcMYB31; CcMYB33; CcMYB34; CcMYB3R-3; CcMYB46; CcMYB48; CcMYB51;; CcMYB64; CcMYB98; CcMYBC1; CcMYBR13; CcMYBR17; CcTRF1
19	Box 4	ATTAAT	part of a conserved DNA module involved in light responsiveness	CcA; CcADA1; CcADA2; CcAPL1; CcAPL2; CcAPL3; CcAPL4;; CcAPL6; CcARR1; CcARR10; CcARR12; CcARR13; CcARR3; CcARR4;; CcARR5; CcARR7; CcARR8;; CcDIV1;; CcDIV13-2; CcDIV14; CcDIV3; CcDIV4; CcDIV5;; CcDIV6-1; CcDIV7; CcDIV9; CcEFM2; CcEFM3; CcGLK1-2; CcGLK1-3;; CcGLK1-4; CcGLK2; CcHHO1; CcKAN1; CcKAN5;; CcKAN6;; CcKUA1; CcKUA2; CcKUA3; CcKUA4; CcMYB10; CcMYB100; CcMYB102; CcMYB103;; CcMYB104; CcMYB108;…
20	Box II	TGGTAATAA	part of a light responsive element	CcAPL2; CcMYB16; CcMYB32; CcMYB55; CcMYB94; CcMYB96
21	Box II -like sequence	TCCGTGTACCA	cis-acting regulatory element	CcMYB60-2
22	Box III	atCATTTTCACt	protein binding site	CcAPL2; CcARR1; CcETC3; CcMYB122; CcMYB40; CcMYB47
23	CAAT-box	AGCTCAATTTCA; CAAAT; CAACCAACTCC; CCAAT; CCCAATTT; TGCAAATCT; TGCCAAC	common cis-acting element in promoter and enhancer regions	CcA; CcADA1; CcADA2; CcAPL1; CcAPL2; CcAPL3; CcAPL4;; CcAPL5; CcAPL6; CcARR1; CcARR10; CcARR11; CcARR12; CcARR13;; CcARR2; CcARR3; CcARR4; CcARR5; CcARR6; CcARR7; CcARR8; CcARR9; CcDIV1; CcDIV10-1; CcDIV10-2; CcDIV11; CcDIV13-1; CcDIV13-2; CcDIV14; CcDIV2;; CcDIV3; CcDIV4;; CcDIV5; CcDIV6-1; CcDIV6-2;; CcDIV7; CcDIV8; CcDIV9; CcEFM1;; CcEFM2; CcEFM3; CcETC3; CcGLK1-1; CcGLK1-2; CcGLK1-3; CcGLK1-4…
24	CAG-motif	GAAAGGCAGAC	part of a light response element	CcARR7; CcMYBR11
25	CAT-box	GCCACT	cis-acting regulatory element related to meristem expression	CcARR10; CcARR13; CcARR4; CcARR7; CcARR8; CcDIV1; CcDIV10-1; CcDIV10-2;; CcDIV11; CcDIV14; CcDIV2; CcDIV4; CcDIV9; CcGLK2;; CcKUA4; CcMYB1; CcMYB108;; CcMYB11;; CcMYB110; CcMYB115; CcMYB116; CcMYB120; CcMYB122; CcMYB123; CcMYB124; CcMYB13; CcMYB23; CcMYB24; CcMYB27; CcMYB29; CcMYB33; CcMYB36;; CcMYB37; CcMYB38; CcMYB41; CcMYB46; CcMYB48; CcMYB57; CcMYB61; CcMYB62; CcMYB67-2; CcMYB68; CcMYB71; CcM…
26	CCAAT-box	CAACGG	MYBHv1 binding site	CcA; CcARR5; CcMYB119; CcMYB29; CcMYB32; CcMYB3R-3; CcMYB64;; CcMYB7;; CcMYB89; CcMYB94; CcMYBCDC; CcMYBH5; CcMYBR1; CcMYBR12; CcMYBR16; CcMYBR3; CcMYBR4; CcPCL1; CcPHR3-1; CcTRF1
27	CGTCA-motif	CGTCA	cis-acting regulatory element involved in the MeJA-responsiveness	CcA; CcADA1; CcAPL2; CcAPL6; CcARR10; CcARR5; CcARR8;; CcARR9; CcDIV1; CcDIV10-2; CcDIV11; CcDIV13-1; CcDIV13-2; CcDIV2; CcDIV3; CcDIV6-2; CcDIV7; CcDIV9; CcEFM2; CcETC3; CcKAN1; CcMYB1; CcMYB10; CcMYB100; CcMYB102; CcMYB108;; CcMYB11;; CcMYB111; CcMYB116; CcMYB119; CcMYB12; CcMYB13;; CcMYB14; CcMYB15;; CcMYB16; CcMYB18; CcMYB19; CcMYB1R-1; CcMYB20; CcMYB22;; CcMYB23; CcMYB28;; CcMYB31; CcMYB33;;…
28	chs-CMA1a	TTACTTAA	part of a light responsive element	CcAPL1; CcAPL3; CcAPL5; CcARR12; CcARR5; CcHHO1; CcKUA1; CcMYB104; CcMYB108; CcMYB18; CcMYB19; CcMYB33; CcMYB53; CcMYB6; CcMYB60-1; CcMYB64;; CcMYB70; CcMYB71; CcMYB75; CcMYB80; CcMYB81; CcMYB83; CcMYB90; CcMYB91; CcMYB95; CcMYBR1; CcMYBR10; CcMYBR14; CcRAD1; CcRVE2; CcSRM2; CcSWI3B
29	chs-CMA2a	TCACTTGA	part of a light responsive element	CcARR1; CcARR5; CcDIV3; CcDIV9; CcMYB10; CcMYB103; CcMYB121; CcMYB14;; CcMYB24; CcMYB28; CcMYB37; CcMYB91; CcMYBR17; CcMYR1; CcPHR9
30	chs-CMA2b	GAACCTACACAC	part of a light responsive element	CcMYB71
31	chs-CMA2c	ATATACGTGAAGG	part of a light responsive element	CcMYB123
32	chs-Unit 1 m1	ACCTAACCCGC; ACCTAACCCGG	part of a light responsive element	CcMYB39; CcMYB51
33	circadian	CAAAGATATC	cis-acting regulatory element involved in circadian control	CcAPL1; CcARR12; CcGLK2; CcKUA3; CcKUA4; CcMYB1; CcMYB121; CcMYB13; CcMYB1R-2; CcMYB32; CcMYB38; CcMYB3R-4; CcMYB40; CcMYB41; CcMYB44; CcMYB67-2;; CcMYB80; CcMYBH1; CcMYBH3; CcMYBR1; CcMYBR15; CcMYBR17; CcMYBR5;; CcMYBR8; CcMYBR9; CcPHR1;; CcPHR10; CcPHR3-1; CcPHR3-2; CcRAD3; CcRVE1; CcRVE5; CcSRM1; CcSWI3A; CcSWI3D; CcTRF3
34	G-Box	ACACGTG(G/t)CACC; ACACGTGT; CACGAC; CACGTC; CACGTG; CACGTGAAA; CACGTT; CAGACGTGGCA; CCACGTAA;GCCACGTGGA; TAAACGTG; TAACACGTAG; TACGTG; TCCACATGGCA	cis-acting regulatory element involved in light responsiveness	CcADA1; CcADA2; CcAPL1; CcAPL4; CcAPL5; CcAPL6; CcARR1; CcARR10;; CcARR13; CcARR3; CcARR4; CcARR6; CcARR7; CcDIV1; CcDIV10-1; CcDIV10-2; CcDIV11; CcDIV13-2; CcDIV14; CcDIV2; CcDIV3; CcDIV4; CcDIV5;; CcDIV6-2; CcDIV9; CcEFM1; CcEFM2; CcEFM3;; CcETC3; CcHHO1; CcKAN1; CcKUA1; CcKUA3; CcKUA4; CcMYB1;; CcMYB10;; CcMYB100; CcMYB102; CcMYB103; CcMYB104; CcMYB111; CcMYB116; CcMYB119;; CcMYB12; CcMYB122; …
35	GA-motif	ATAGATAA	part of a light responsive element	CcDIV14; CcEFM3; CcKUA3; CcMYB110; CcMYB116; CcMYB29; CcMYB49; CcMYB51;; CcMYB57; CcMYB60-1;; CcMYB67-2; CcMYB68; CcMYB8; CcMYB83; CcMYB87; CcMYB92; CcMYB95; CcPHR7; CcRAD6; CcSRM2; CcSWI3C; CcTRF1
36	Gap-box	CAAATGAA(A/G)A	part of a light responsive element	CcARR11; CcARR5; CcDIV9; CcEFM2; CcGLK2; CcHHO1; CcMYB106; CcMYB58;; CcMYB86; CcMYB90; CcMYB91; CcMYBR12; CcMYBR17; CcPHR10;; CcRAD5;; CcRAD6; CcSWI3B; CcSWI3C
37	GARE-motif	TCTGTTG	gibberellin-responsive element	CcARR2; CcARR6; CcARR7; CcDIV3; CcDIV9; CcGLK1-2; CcGLK1-3; CcGLK1-4; CcGLK2; CcKAN5; CcKAN6; CcKUA2; CcKUA3; CcMYB116; CcMYB124; CcMYB18;; CcMYB23; CcMYB26; CcMYB28; CcMYB39;; CcMYB3R-1; CcMYB3R-3; CcMYB3R-4; CcMYB40;; CcMYB5R; CcMYB68; CcMYB70; CcMYB81; CcMYB94; CcMYBH1; CcMYBR15; CcMYBR16; CcMYBR18; CcMYBR7; CcMYR1; CcMYR2; CcPHR1; CcPHR3-1; CcPHR9; CcSRM1; CcSWI3D; CcTRF4
38	GATA-motif	AAGATAAGATT; AAGGATAAGG; GATAGGA; GATAGGG	part of a light responsive element	CcADA1; CcADA2; CcAPL6; CcARR10; CcARR12; CcARR8; CcDIV10-1; CcDIV10-2; CcDIV13-1; CcDIV13-2; CcDIV14; CcDIV3; CcDIV5; CcDIV9;; CcEFM1; CcEFM2; CcKAN1; CcKAN2; CcKAN6; CcKUA1; CcMYB10; CcMYB11; CcMYB116; CcMYB12; CcMYB15; CcMYB16; CcMYB1R-1; CcMYB1R-2; CcMYB23; CcMYB24; CcMYB26; CcMYB28; CcMYB32; CcMYB33; CcMYB3R-1; CcMYB3R-3;; CcMYB3R-4; CcMYB3R-5; CcMYB41; CcMYB46; CcMYB47; CcMYB51; CcMYB53; Cc…
39	GC-motif	CCCCCG	enhancer-like element involved in anoxic specific inducibility	CcAPL6; CcDIV11; CcDIV3; CcDIV7; CcGLK1-1; CcGLK1-2; CcGLK1-3; CcGLK1-4; CcKAN6; CcKUA3; CcMYB100; CcMYB122; CcMYB20; CcMYB22; CcMYB23; CcMYB62;; CcMYB72; CcMYB86; CcMYBR3; CcMYR2; CcPHR2
40	GCN4_motif	TGAGTCA	cis-regulatory element involved in endosperm expression	CcARR5; CcARR7; CcDIV14; CcDIV2; CcMYB1; CcMYB100; CcMYB111; CcMYB15;; CcMYB22; CcMYB24; CcMYB25; CcMYB38; CcMYB5-2; CcMYB50; CcMYB7; CcMYB76;; CcMYB82; CcMYB90; CcMYB96; CcMYBCDC; CcMYBH1; CcMYBR17; CcMYBR6; CcPHR8
41	GT1-motif	GCGGTAATT; GGTTAAT; GTGTGTGAA	light responsive element	CcADA1; CcAPL1; CcAPL2; CcAPL4; CcAPL5; CcAPL6; CcARR12;; CcARR4; CcARR7; CcARR8; CcDIV1; CcDIV10-1; CcDIV13-2; CcDIV2; CcDIV5; CcDIV6-1;; CcDIV6-2; CcDIV7; CcDIV9; CcEFM1; CcEFM2;; CcETC3; CcKAN2; CcKUA2; CcKUA3; CcKUA4; CcMYB1; CcMYB10; CcMYB100; CcMYB11; CcMYB110; CcMYB115; CcMYB119; CcMYB12; CcMYB120;; CcMYB121; CcMYB123; CcMYB124; CcMYB13; CcMYB14; CcMYB15; CcMYB16; CcMYB1R-1; CcMYB1R-2; CcM…
42	GTGGC-motif	GATTCTGTGGC	part of a light responsive element	CcDIV6-2; CcDIV7; CcHHO1; CcMYB47; CcMYB85
43	HD-Zip 1	CAAT(A/T)ATTG	element involved in differentiation of the palisade mesophyll cells	CcADA1; CcMYB111; CcMYB15; CcMYB47; CcMYB65; CcMYB70; CcMYBR4
44	HD-Zip 3	GTAAT(G/C)ATTAC	protein binding site	CcMYB100; CcMYB19; CcMYB53
45	HMG-TATA-region	CTATAAATACATTTC	cis-acting regulatory element	CcMYB56; CcMYBR5
46	I-box	AAGATAAGGCT; AGATAAGG; atGATAAGGTC; ccttatcct; cGATAAGGCG; gGATAAGGTG; GTATAAGGCC; TAGATAACC;TGATAATGT	part of a light responsive element	CcADA2; CcAPL6; CcARR11; CcARR12; CcARR13; CcARR5; CcARR9; CcDIV10-2;; CcDIV11; CcDIV13-2; CcDIV8; CcKAN1; CcKUA1; CcKUA4; CcMYB10; CcMYB123;; CcMYB18; CcMYB19; CcMYB20; CcMYB21; CcMYB24; CcMYB28; CcMYB35; CcMYB36; CcMYB38; CcMYB3R-1; CcMYB43; CcMYB45; CcMYB46; CcMYB51; CcMYB58; CcMYB5R; CcMYB6; CcMYB60-1; CcMYB60-2; CcMYB64; CcMYB69; CcMYB7; CcMYB75;; CcMYB78; CcMYB8; CcMYB84; CcMYB85; CcMYB91; …
47	L-box	ATCCCACCTAC	part of a light responsive element	CcKUA3; CcMYB102; CcMYB116; CcMYB43; CcMYB72; CcMYB73; CcMYB81; CcRL3
48	LAMP-element	CCTTATCCA	part of a light responsive element	CcADA1; CcAPL3; CcARR12; CcARR8; CcDIV13-1; CcDIV2; CcDIV8;; CcKUA4;; CcMYB58; CcMYB60-1;; CcMYB60-2; CcMYB67-2; CcMYBC2; CcPHR10;; CcPHR7; CcRAD1; CcRVE2; CcTRF3; CcTRF4
49	LS7	CAGATTTATTTTTA	part of a light responsive element	CcMYB36
50	LTR	CCGAAA	cis-acting element involved in low-temperature responsiveness	CcAPL3; CcAPL4; CcAPL6; CcARR12; CcARR4; CcDIV13-2; CcDIV14;; CcDIV2; CcDIV3; CcKAN5; CcKUA3; CcMYB100; CcMYB104; CcMYB115; CcMYB119; CcMYB122;; CcMYB13; CcMYB14; CcMYB15; CcMYB16; CcMYB19; CcMYB20; CcMYB27; CcMYB30; CcMYB37; CcMYB39;; CcMYB3R-5; CcMYB51; CcMYB53; CcMYB58; CcMYB64; CcMYB72;; CcMYB76; CcMYB81; CcMYB85; CcMYB89; CcMYB93; CcMYBCDC; CcMYBH4; CcMYBR12;; CcMYBR13; CcMYBR15; CcMYBR5; Cc…
51	MBS	CAACTG	MYB binding site involved in drought-inducibility	CcADA1; CcAPL4; CcAPL6; CcARR1; CcARR10; CcARR12; CcARR7;; CcARR9; CcDIV1; CcDIV11; CcDIV6-1; CcDIV9; CcEFM3; CcGLK2;; CcHHO1; CcKAN6; CcMYB103; CcMYB111;; CcMYB116; CcMYB123; CcMYB13; CcMYB14; CcMYB15; CcMYB16; CcMYB19; CcMYB1R-1; CcMYB27; CcMYB28; CcMYB29; CcMYB31; CcMYB33; CcMYB36; CcMYB38; CcMYB39; CcMYB3R-3; CcMYB3R-5; CcMYB41; CcMYB50; CcMYB57; CcMYB5R; CcMYB61;; CcMYB64; CcMYB67-2; CcMYB69…
52	MBSI	aaaAaaC(G/C)GTTA; TTTTTACGGTTA	MYB binding site involved in flavonoid biosynthetic genes regulation	CcAPL3; CcDIV13-2; CcMYB20; CcMYB25; CcMYB49; CcMYB52; CcMYB58;; CcMYB8;; CcMYB95; CcMYBC1; CcMYBR10; CcPHR8; CcRVE6
53	motif I	gGTACGTGGCG	cis-acting regulatory element root specific	CcKAN1; CcPCL1
54	MRE	AACCTAA	MYB binding site involved in light responsiveness	CcAPL2; CcARR12; CcARR2; CcDIV10-1; CcDIV10-2; CcDIV7; CcDIV8;; CcEFM1; CcEFM2; CcETC3; CcKAN1; CcKUA1; CcMYB11; CcMYB111; CcMYB116; CcMYB12; CcMYB124; CcMYB13;; CcMYB14; CcMYB1R-1; CcMYB1R-2; CcMYB26; CcMYB32; CcMYB33; CcMYB3R-4;; CcMYB42; CcMYB48; CcMYB5-1; CcMYB52; CcMYB59; CcMYB61;; CcMYB69; CcMYB73; CcMYB78; CcMYB8; CcMYB87; CcMYB89; CcMYB96; CcMYBH5; CcMYBR10;; CcMYBR12; CcMYBR6; CcMYBR8; C…
55	MSA-like	(T/C)C(T/C)AACGG(T/C)(T/C)A; TCCAACGGT	cis-acting element involved in cell cycle regulation	CcAPL2; CcMYB32; CcMYB7; CcMYB71
56	O2-site	GATGA(C/T)(A/G)TG(A/G); GATGACATGG; GTTGACGTGA	cis-acting regulatory element involved in zein metabolism regulation	CcARR13; CcARR4; CcDIV1; CcDIV10-2; CcDIV2; CcEFM2; CcKAN1;; CcKUA1; CcMYB1; CcMYB10; CcMYB11; CcMYB116; CcMYB119; CcMYB19; CcMYB23; CcMYB27;; CcMYB33; CcMYB37; CcMYB43; CcMYB47; CcMYB5-1; CcMYB52; CcMYB57; CcMYB58; CcMYB59; CcMYB60-2;; CcMYB67-2; CcMYB68; CcMYB69; CcMYB7; CcMYB71; CcMYB74;; CcMYB79;; CcMYB84; CcMYB93; CcMYBC2; CcMYBCDC; CcMYBH5; CcMYBR1; CcMYBR10; CcMYBR11; CcMYBR18; CcMYR1; CcM…
57	P-box	CAACAAACCCCTT; CCTTTTG	gibberellin-responsive element and part of a light responsive element	CcADA2; CcARR11; CcARR13; CcARR7; CcDIV6-2; CcDIV7; CcEFM1;; CcKAN1; CcKAN3; CcKAN5; CcMYB1; CcMYB103; CcMYB11; CcMYB110; CcMYB116; CcMYB12; CcMYB123; CcMYB13; CcMYB28; CcMYB31; CcMYB38; CcMYB3R-1; CcMYB3R-3; CcMYB4; CcMYB52; CcMYB67-2; CcMYB74; CcMYB75; CcMYB76; CcMYB77; CcMYB8; CcMYB81;; CcMYB82; CcMYB84; CcMYB86; CcMYB89; CcMYB92; CcMYB93; CcMYB96; CcMYB98; CcMYBH5; CcMYBR1; CcMYBR14; CcMYBR16…
58	RY-element	CATGCATG	cis-acting regulatory element involved in seed-specific regulation	CcKAN6; CcMYB106; CcMYB24; CcMYB32; CcMYB33; CcMYB37; CcMYB56; CcMYB94;; CcMYB98; CcTRF2
59	SARE	TTCGACCATCTT	cis-acting element involved in salicylic acid responsiveness	CcA; CcMYBR10
60	Sp1	GGGCGG	light responsive element	CcADA1; CcAPL6; CcARR10; CcETC3; CcMYB115; CcMYB15; CcMYB1R-2; CcMYB27;; CcMYB36; CcMYB43; CcMYB51; CcMYB60-2; CcMYB67-2; CcMYB79; CcMYB82; CcMYB91;; CcMYB92; CcMYB97; CcMYBH2; CcMYBR12; CcRL2; CcSWI3A; CcTRF3
61	TATA-box	ATATAA; ATATAT; ATTATA; ccTATAAAaa; TAAAGATT; TACAAAA; TACATAAA; TATA; TATAA; TATAAA; TATAAAA; TATAAAT; TATAAATA; TATACA; TATATA; TATATAA; taTATAAAg; taTATAAAtc; TATATTTATATTT; TATTTAAA; tcTATAAATAgg	core promoter element around -30 of transcription start	CcA; CcADA1; CcADA2; CcAPL1; CcAPL2; CcAPL3; CcAPL4;; CcAPL5; CcAPL6; CcARR1; CcARR10; CcARR11; CcARR12; CcARR13;; CcARR2; CcARR3; CcARR4; CcARR5; CcARR6; CcARR7; CcARR8; CcARR9; CcDIV1; CcDIV10-1; CcDIV10-2; CcDIV11; CcDIV13-1; CcDIV13-2; CcDIV14; CcDIV2;; CcDIV3; CcDIV4;; CcDIV5; CcDIV6-1; CcDIV6-2;; CcDIV7; CcDIV8; CcDIV9; CcEFM1;; CcEFM2; CcEFM3; CcETC3; CcGLK1-1; CcGLK1-2; CcGLK1-3; CcGLK1-4…
62	TATC-box	TATCCCA	cis-acting element involved in gibberellin-responsiveness	CcARR7; CcEFM1; CcKUA4; CcMYB104; CcMYB20; CcMYB28; CcMYB38; CcMYB43;; CcMYB74; CcMYB77; CcMYB98; CcMYBC1; CcMYBC2; CcMYBCDC; CcMYBR17;; CcMYBR4; CcRAD2; CcRAD5; CcRVE3; CcSRM1
63	TC-rich repeats	ATTCTCTAAC; GTTTTCTTAC	cis-acting element involved in defense and stress responsiveness	CcARR7; CcDIV11; CcDIV5; CcDIV7; CcEFM1; CcKAN1; CcKAN5;; CcKUA2; CcKUA3;; CcMYB102; CcMYB104; CcMYB108; CcMYB12; CcMYB121; CcMYB123; CcMYB15; CcMYB1R-1; CcMYB27; CcMYB29; CcMYB32; CcMYB35; CcMYB3R-2; CcMYB3R-3; CcMYB42;; CcMYB45; CcMYB46; CcMYB47; CcMYB48; CcMYB50; CcMYB51; CcMYB52; CcMYB56; CcMYB60-2; CcMYB62; CcMYB65; CcMYB71; CcMYB79; CcMYB80; CcMYB82; CcMYB85;; CcMYB89; CcMYB90; CcMYB91; CcM…
64	TCA-element	CCATCTTTTT; TCAGAAGAGG	cis-acting element involved in salicylic acid responsiveness	CcADA1; CcAPL3; CcARR11; CcARR8; CcDIV10-1; CcDIV4; CcDIV5;; CcDIV7; CcDIV9;; CcGLK1-2; CcGLK1-3; CcGLK1-4; CcKUA1; CcMYB1; CcMYB10; CcMYB102; CcMYB106;; CcMYB11; CcMYB115; CcMYB12; CcMYB121; CcMYB123; CcMYB14; CcMYB19;; CcMYB25; CcMYB26; CcMYB27; CcMYB29; CcMYB32; CcMYB35; CcMYB38; CcMYB3R-1;; CcMYB44; CcMYB52;; CcMYB57; CcMYB64; CcMYB65; CcMYB67-2; CcMYB72; CcMYB76;; CcMYB77; CcMYB78; CcMYB81; …
65	TCCC-motif	TCTCCCT	part of a light responsive element	CcA; CcAPL1; CcAPL2; CcARR13; CcARR7; CcDIV14; CcDIV4; CcDIV6-1; CcEFM1; CcEFM3; CcKAN1; CcKUA1; CcKUA2; CcMYB119; CcMYB12; CcMYB18;; CcMYB25; CcMYB29; CcMYB38; CcMYB47; CcMYB48; CcMYB49; CcMYB57; CcMYB58; CcMYB5R; CcMYB60-1;; CcMYB60-2; CcMYB68; CcMYB80; CcMYB83; CcMYB84; CcMYB87; CcMYB99; CcMYBC2; CcMYBR11; CcMYBR17;; CcMYBR6; CcMYR2; CcRAD3; CcRAD5; CcRAD6; CcRL3; CcRVE6; CcSWI3B
66	TCT-motif	TCTTAC	part of a light responsive element	CcADA2; CcAPL1; CcAPL2; CcARR13; CcARR2; CcARR7; CcDIV10-1; CcDIV10-2;; CcDIV11; CcDIV13-1; CcDIV14; CcDIV3; CcDIV4; CcDIV5; CcDIV6-1; CcDIV7; CcDIV9; CcEFM1; CcEFM2; CcEFM3; CcGLK1-1; CcGLK1-2; CcGLK1-3;; CcGLK1-4; CcGLK2; CcKAN1; CcKAN5; CcKAN6; CcKUA1; CcKUA2; CcKUA3; CcMYB10; CcMYB100; CcMYB115; CcMYB116; CcMYB121; CcMYB124; CcMYB16; CcMYB18; CcMYB22;; CcMYB24; CcMYB25; CcMYB27; CcMYB28; CcMY…
67	TGA-box	TGACGTAA	part of an auxin-responsive element	CcA; CcDIV13-2; CcDIV7; CcMYB1R-1; CcMYB67-2; CcMYB73; CcMYB75; CcMYB90;; CcMYB92; CcMYBH3
68	TGA-element	AACGAC	auxin-responsive element	CcA; CcADA1; CcDIV1; CcDIV10-1; CcDIV13-2; CcDIV6-2; CcDIV8;; CcEFM3; CcMYB104;; CcMYB121; CcMYB13; CcMYB16; CcMYB1R-1; CcMYB26; CcMYB27; CcMYB31; CcMYB32; CcMYB3R-5; CcMYB46; CcMYB57; CcMYB58; CcMYB60-1; CcMYB60-2; CcMYB61;; CcMYB69; CcMYB71; CcMYB72; CcMYB77; CcMYB78; CcMYB79; CcMYB8; CcMYB90; CcMYB91; CcMYB98;; CcMYB99; CcMYBCDC; CcMYBR17; CcMYBR4; CcMYR1; CcPHR7; CcPHR8; CcRAD5; CcRAD6; CcRL1…
69	TGACG-motif	TGACG	cis-acting regulatory element involved in the MeJA-responsiveness	CcA; CcADA1; CcAPL2; CcAPL6; CcARR10; CcARR5; CcARR8;; CcARR9; CcDIV1; CcDIV10-2; CcDIV11; CcDIV13-1; CcDIV13-2; CcDIV2; CcDIV3; CcDIV6-2; CcDIV7; CcDIV9; CcEFM2; CcETC3; CcKAN1; CcMYB1; CcMYB10; CcMYB100; CcMYB102; CcMYB108;; CcMYB11;; CcMYB111; CcMYB116; CcMYB119; CcMYB12; CcMYB13;; CcMYB14; CcMYB15;; CcMYB16; CcMYB18; CcMYB19; CcMYB1R-1; CcMYB20; CcMYB22;; CcMYB23; CcMYB28;; CcMYB31; CcMYB33;;…
70	WUN-motif	AAATTTCCT	wound-responsive element	CcMYB70; CcMYB72; CcMYB82; CcMYB93; CcMYBH1; CcPHR5; CcRVE5

## Sheet: Table_S4B_Cis-actingElementsFre
Table S4: Cis-regulatory elements identified in 1.5 kb upstream promoter region of Capsicum MYB sequences. (A) cis-acting elements along with their sequences presents, and (B) their frequency in each upstream region of C. chinense MYB genes.
CisElements	ABRE	ARE	as-1	Box_4	CAAT-box	CCAAT-box	CGTCA-motif	AAGAA-motif	ABRE3a	ABRE4	GATA-motif	G-Box	GT1-motif	HD-Zip_1	LAMP-element	MBS	MYB	Myb-binding site	MYB-like sequence	MYC	Sp1	STRE	TATA-box	TCA-element	TGACG-motif	TGA-element	W_box	WUN-motif	AC-I	AT~TATA-box	CARE	ERE	I-box	P-box	TCT-motif	WRE3	DRE_core	MYB_recognition_site	chs-CMA1a	circadian	TCCC-motif	3-AF1_binding_site	AE-box	Box_II	Box_III	CTAG-motif	MRE	MSA-like	TCA
CcA	1	2	1	1	6	1	1	0	0	0	0	0	0	0	0	0	4	1	0	0	0	1	11	0	1	1	0	0	0	0	0	0	0	0	0	0	1	1	0	0	1	0	0	0	0	0	0	0	0
CcADA1	4	1	1	1	29	0	1	6	1	1	1	5	1	1	1	1	4	1	1	1	1	2	22	1	1	1	2	3	0	0	0	0	0	0	0	0	0	0	0	0	0	0	0	0	0	0	0	0	0
CcADA2	2	1	0	3	29	0	0	0	0	0	1	1	0	0	0	0	3	0	0	4	0	1	55	0	0	0	1	1	1	11	1	1	1	1	3	1	0	0	0	0	0	0	0	0	0	0	0	0	0
CcAPL1	2	1	0	2	32	0	0	4	0	0	0	2	2	0	0	0	3	0	2	3	0	1	50	0	0	0	0	0	0	3	0	0	0	0	2	1	0	0	1	1	1	0	0	0	0	0	0	0	0
CcAPL2	0	0	2	1	19	0	2	2	0	0	0	0	1	0	0	0	3	2	1	4	0	1	45	0	2	0	0	0	0	1	0	2	0	0	1	1	0	0	0	0	1	1	1	1	1	1	1	1	1
CcAPL3	1	0	0	3	27	0	0	2	0	0	0	0	0	0	1	0	1	0	1	2	0	1	38	1	0	0	0	1	0	1	0	2	0	0	0	0	0	0	1	0	0	0	0	0	0	0	0	0	0
CcAPL4	1	2	0	2	16	0	0	2	0	0	0	1	1	0	0	1	2	0	1	3	0	0	8	0	0	0	0	0	0	0	0	0	0	0	0	0	0	0	0	0	0	0	0	0	0	0	0	0	0
CcAPL5	0	0	0	0	3	0	0	0	0	0	0	1	1	0	0	0	0	0	0	0	0	0	7	0	0	0	0	2	0	0	0	0	0	0	0	0	0	0	1	0	0	0	0	0	0	0	0	0	0
CcAPL6	1	2	1	2	28	0	1	0	1	1	1	1	1	0	0	1	8	0	4	4	2	3	10	0	1	0	0	0	0	0	0	1	1	0	0	0	0	0	0	0	0	1	0	0	0	0	0	0	0
CcARR10	4	2	2	3	15	0	2	1	0	0	1	4	0	0	0	1	1	0	0	3	1	1	39	0	2	0	1	0	0	4	0	2	0	0	0	0	0	0	0	0	0	0	0	0	0	0	0	0	0
CcARR11	0	0	0	0	6	0	0	0	0	0	0	0	0	0	0	0	2	2	0	1	0	0	2	1	0	0	0	0	0	0	0	0	1	1	0	0	0	0	0	0	0	0	0	0	0	0	0	0	0
CcARR12	0	0	0	1	31	0	0	2	0	0	2	0	1	0	1	1	3	0	2	1	0	3	23	0	0	0	1	0	0	2	0	2	1	0	0	1	0	0	1	1	0	0	2	0	0	0	1	0	0
CcARR13	2	2	0	1	23	0	0	0	0	0	0	3	0	0	0	0	4	1	0	5	0	1	23	0	0	0	0	0	0	0	0	0	1	2	2	1	0	0	0	0	1	0	0	0	0	0	0	0	0
CcARR1	1	0	0	3	31	0	0	0	0	0	0	1	0	0	0	1	4	0	1	3	0	1	48	0	0	0	1	2	0	2	0	0	0	0	0	0	0	0	0	0	0	0	0	0	1	0	0	0	1
CcARR2	0	1	0	0	19	0	0	0	0	0	0	0	0	0	0	0	2	1	0	0	0	1	11	0	0	0	0	0	0	1	0	3	0	0	1	0	1	0	0	0	0	0	0	0	0	0	1	0	0
CcARR3	4	0	0	2	36	0	0	0	0	0	0	4	0	0	0	0	7	0	3	2	0	0	83	0	0	0	0	0	0	8	0	2	0	0	0	0	0	0	0	0	0	0	0	0	0	0	0	0	0
CcARR4	2	2	0	3	22	0	0	1	0	0	0	2	1	0	0	0	0	0	0	1	0	0	50	0	0	0	0	0	0	1	1	1	0	0	0	0	0	0	0	0	0	0	1	0	0	0	0	0	0
CcARR5	0	0	1	9	16	1	1	0	0	0	0	0	0	0	0	0	3	0	0	1	0	3	101	0	1	0	0	1	0	10	0	1	1	0	0	0	0	1	1	0	0	0	0	0	0	0	0	0	0
CcARR6	2	0	0	0	9	0	0	0	0	0	0	2	0	0	0	0	1	1	0	3	0	3	21	0	0	0	1	0	0	1	0	0	0	0	0	0	0	0	0	0	0	0	0	0	0	0	0	0	1
CcARR7	2	1	0	1	26	0	0	2	1	1	0	4	2	0	0	1	4	1	2	4	0	2	42	0	0	0	1	2	0	4	0	0	0	1	1	1	0	0	0	0	1	0	1	0	0	1	0	0	0
CcARR8	0	3	2	2	23	0	2	1	0	0	1	0	1	0	1	0	1	0	0	3	0	1	35	1	2	0	3	0	0	3	0	0	0	0	0	0	0	0	0	0	0	0	0	0	0	0	0	0	1
CcARR9	0	0	1	0	6	0	1	0	0	0	0	0	0	0	0	1	1	0	0	1	0	0	1	0	1	0	0	0	0	0	0	0	1	0	0	0	0	0	0	0	0	0	0	0	0	0	0	0	0
CcDIV10-1	1	3	0	0	19	0	0	4	0	0	2	1	1	0	0	0	5	1	1	0	0	0	36	1	0	2	1	1	0	2	0	0	0	0	1	1	0	0	0	0	0	0	0	0	0	0	2	0	1
CcDIV10-2	1	3	2	0	23	0	2	4	0	0	1	1	0	0	0	0	3	1	0	0	0	1	26	0	2	0	0	0	0	3	0	0	2	0	2	0	0	0	0	0	0	0	2	0	0	0	2	0	0
CcDIV11	1	2	3	0	27	0	3	1	0	0	0	1	0	0	0	3	7	1	1	6	0	1	15	0	3	0	2	2	0	0	0	0	1	0	1	1	0	0	0	0	0	0	0	0	0	0	0	0	0
CcDIV13-1	0	2	1	0	34	0	1	1	0	0	1	0	0	0	2	0	2	0	1	3	0	1	34	0	1	0	1	2	0	0	0	1	0	0	1	0	0	0	0	0	0	0	0	0	0	0	0	0	0
CcDIV13-2	1	3	1	2	38	0	1	2	1	1	1	2	2	0	0	0	1	0	0	4	0	1	20	0	1	2	2	0	0	1	0	1	1	0	0	0	0	0	0	0	0	0	0	0	0	0	0	0	0
CcDIV1	2	0	1	1	43	0	1	1	0	0	0	2	2	0	0	1	1	0	0	2	0	1	88	0	1	1	0	0	0	11	0	2	0	0	0	0	0	0	0	0	0	0	1	0	0	0	0	0	0
CcDIV14	3	2	0	2	31	0	0	0	0	0	1	2	0	0	0	0	1	0	1	3	0	0	20	0	0	0	0	0	0	1	0	0	0	0	1	1	0	0	0	0	1	0	1	0	0	1	0	0	2
CcDIV2	2	5	4	0	17	0	4	0	0	0	0	3	1	0	1	0	2	0	1	3	0	1	71	0	4	0	0	0	0	15	0	2	0	0	0	0	0	0	0	0	0	0	0	0	0	0	0	0	0
CcDIV3	3	1	1	1	32	0	1	2	0	0	1	3	0	0	0	0	5	2	0	3	0	2	19	0	1	0	2	3	0	1	0	0	0	0	1	1	0	0	0	0	0	0	1	0	0	0	0	0	1
CcDIV4	2	3	0	2	30	0	0	1	0	0	0	2	0	0	0	0	3	2	0	1	0	5	53	1	0	0	0	0	0	0	1	1	0	0	1	0	0	0	0	0	1	0	1	0	0	0	0	0	0
CcDIV5	0	2	0	1	16	0	0	1	0	0	1	2	1	0	0	0	1	0	1	4	0	2	21	2	0	0	0	0	0	1	0	0	0	0	2	3	0	0	0	0	0	1	2	0	0	0	0	0	0
CcDIV6-1	0	0	0	1	29	0	0	3	0	0	0	0	1	0	0	1	5	1	1	4	0	1	24	0	0	0	0	0	0	5	0	0	0	0	1	3	0	0	0	0	2	0	0	0	0	0	0	0	0
CcDIV6-2	1	0	2	0	33	0	2	1	1	1	0	1	1	0	0	0	2	0	1	3	0	2	40	0	2	1	2	0	0	11	1	0	0	2	0	0	0	0	0	0	0	0	0	0	0	0	0	0	0
CcDIV7	0	1	2	3	28	0	2	1	0	0	0	0	1	0	0	0	1	0	0	3	0	0	57	1	2	0	1	1	0	2	1	1	0	1	1	0	0	0	0	0	0	0	0	0	0	0	1	0	0
CcDIV8	0	1	0	0	25	0	0	1	0	0	0	0	0	0	1	0	2	0	2	5	0	5	33	0	0	1	0	1	0	4	1	1	1	0	0	1	0	0	0	0	0	0	0	0	0	0	1	0	1
CcDIV9	2	0	1	2	33	0	1	1	0	0	1	2	1	0	0	2	5	1	0	4	0	1	43	1	1	0	0	0	0	2	0	2	0	0	1	2	0	0	0	0	0	1	0	0	0	0	0	0	0
CcEFM1	1	0	0	0	31	0	0	3	1	1	2	1	2	0	0	0	6	0	3	3	0	1	33	0	0	0	0	2	0	3	0	0	0	1	3	1	0	0	0	0	1	0	0	0	0	0	1	0	0
CcEFM2	1	6	1	6	23	0	1	1	0	0	1	1	2	0	0	0	0	0	0	2	0	2	37	0	1	0	1	1	0	5	0	3	0	0	1	0	0	0	0	0	0	0	1	0	0	0	1	0	0
CcEFM3	1	0	0	4	22	0	0	0	1	1	0	1	0	0	0	1	2	0	0	1	0	2	43	0	0	1	0	1	1	9	1	0	0	0	1	0	0	0	0	0	1	0	0	0	0	0	0	0	0
CcETC3	4	0	1	0	21	0	1	1	0	0	0	4	3	0	0	0	2	0	2	1	1	4	33	0	1	0	0	0	0	3	0	1	0	0	0	0	0	0	0	0	0	0	0	0	1	0	1	0	0
CcGLK1-1	0	0	0	0	9	0	0	0	0	0	0	0	0	0	0	0	0	0	0	0	0	1	12	0	0	0	0	0	0	0	0	1	0	0	1	0	0	0	0	0	0	0	0	0	0	0	0	0	0
CcGLK1-2	0	0	0	3	30	0	0	1	0	0	0	0	0	0	0	0	2	1	1	1	0	3	51	2	0	0	1	2	0	3	0	3	0	0	2	0	0	0	0	0	0	0	1	0	0	0	0	0	0
CcGLK1-3	0	0	0	3	27	0	0	1	0	0	0	0	0	0	0	0	2	1	1	1	0	3	43	1	0	0	1	1	0	4	0	3	0	0	2	0	0	0	0	0	0	0	1	0	0	0	0	0	0
CcGLK1-4	0	0	0	3	30	0	0	1	0	0	0	0	0	0	0	0	2	1	1	1	0	3	41	2	0	0	1	2	0	2	0	3	0	0	2	0	0	0	0	0	0	0	1	0	0	0	0	0	0
CcGLK2	0	0	0	5	28	0	0	1	0	0	0	0	0	0	0	1	5	3	0	2	0	2	50	0	0	0	0	0	0	3	0	1	0	0	1	0	0	0	0	1	0	0	0	0	0	0	0	0	0
CcHHO1	1	4	0	7	21	0	0	0	0	0	0	1	0	0	0	2	5	1	1	4	0	2	52	0	0	0	1	2	0	5	0	2	0	0	0	0	1	0	1	0	0	1	0	0	0	0	0	0	0
CcKAN1	2	0	2	1	21	0	2	0	1	1	3	2	0	0	0	0	1	0	0	5	0	0	30	0	2	0	1	0	0	0	0	1	1	1	1	0	0	0	0	0	1	0	4	0	0	0	1	0	1
CcKAN2	0	0	0	0	4	0	0	0	0	0	2	0	1	0	0	0	0	0	0	0	0	0	6	0	0	0	0	0	0	2	0	0	0	0	0	0	0	0	0	0	0	0	0	0	0	0	0	0	0
CcKAN3	0	0	0	0	2	0	0	0	0	0	0	0	0	0	0	0	0	0	0	0	0	2	5	0	0	0	0	0	0	0	0	0	0	1	0	0	0	0	0	0	0	0	0	0	0	0	0	0	0
CcKAN5	0	0	0	1	5	0	0	0	0	0	0	0	0	0	0	0	1	1	0	2	0	0	9	0	0	0	0	0	0	0	0	0	0	1	1	0	0	0	0	0	0	0	0	0	0	0	0	0	1
CcKAN6	0	0	0	3	35	0	0	0	0	0	2	0	0	0	0	1	5	1	1	1	0	2	70	0	0	0	1	1	0	12	0	1	0	0	1	0	0	0	0	0	0	0	1	0	0	0	0	0	0
CcKUA1	3	0	0	2	21	0	0	0	0	0	1	2	0	0	0	0	0	0	0	4	0	0	19	1	0	0	1	0	0	0	0	0	2	0	1	2	0	0	1	0	1	0	0	0	0	0	1	0	0
CcKUA2	0	0	0	3	21	0	0	0	0	0	0	0	1	0	0	0	4	1	1	1	0	1	71	0	0	0	0	0	0	6	0	3	0	0	1	1	0	0	0	0	1	1	0	0	0	0	0	0	0
CcKUA3	2	1	0	3	24	0	0	0	1	1	0	1	2	0	0	0	6	2	1	4	0	1	66	0	0	0	0	1	0	4	0	2	0	0	1	1	0	0	0	2	0	0	0	0	0	0	0	0	2
CcKUA4	0	0	0	4	23	0	0	1	0	0	0	1	2	0	1	0	4	0	1	1	0	1	50	0	0	0	1	0	0	4	0	1	1	0	0	0	1	0	0	2	0	0	0	0	0	0	0	0	0
CcMYB100	1	2	1	2	26	0	1	1	0	0	0	2	1	0	0	0	3	0	2	2	0	2	118	0	1	0	0	1	0	27	0	3	0	0	2	1	0	0	0	0	0	0	0	0	0	0	0	0	0
CcMYB101	0	0	0	0	1	0	0	0	0	0	0	0	0	0	0	0	0	0	0	0	0	0	0	0	0	0	0	0	0	0	0	0	0	0	0	0	0	0	0	0	0	0	0	0	0	0	0	0	0
CcMYB102	1	0	1	1	2	0	1	0	0	0	0	1	0	0	0	0	0	0	0	0	0	1	4	1	1	0	0	0	0	0	0	0	0	0	0	1	0	0	0	0	0	0	0	0	0	0	0	0	0
CcMYB103	0	0	0	3	33	0	0	1	0	0	0	1	0	0	0	1	5	0	2	4	0	0	46	0	0	0	0	4	0	3	0	0	0	1	0	0	0	0	0	0	0	0	0	0	0	0	0	0	0
CcMYB104	0	1	0	2	21	0	0	0	0	0	0	1	0	0	0	0	3	1	1	1	0	2	43	0	0	1	0	0	0	2	0	1	0	0	0	0	0	0	1	0	0	0	0	0	0	0	0	0	1
CcMYB105	0	0	0	0	4	0	0	0	0	0	0	0	0	0	0	0	0	0	0	0	0	0	30	0	0	0	0	0	0	6	0	0	0	0	0	0	0	0	0	0	0	0	0	0	0	0	0	0	0
CcMYB106	0	1	0	0	9	0	0	1	0	0	0	0	0	0	0	0	0	0	0	2	0	1	11	1	0	0	0	0	0	1	0	0	0	0	0	0	0	0	0	0	0	0	0	0	0	0	0	0	0
CcMYB108	0	1	1	1	12	0	1	1	0	0	0	0	0	0	0	0	1	1	0	1	0	0	25	0	1	0	0	0	0	0	0	0	0	0	0	0	0	0	2	0	0	0	0	0	0	0	0	0	0
CcMYB10	1	5	2	1	23	0	2	0	1	1	1	3	1	0	0	0	4	1	1	3	0	2	31	1	2	0	0	2	0	4	0	1	2	0	1	0	0	0	0	0	0	0	0	0	0	0	0	0	0
CcMYB110	0	1	0	0	5	0	0	0	0	0	0	0	2	0	0	0	2	0	2	0	0	0	12	0	0	0	1	0	0	3	0	1	0	1	0	0	1	0	0	0	0	0	0	0	0	0	0	0	0
CcMYB111	3	0	2	5	22	0	2	0	0	0	0	2	0	1	0	1	2	0	0	1	0	2	56	0	2	0	0	2	0	6	0	2	0	0	0	0	0	0	0	0	0	0	0	0	0	0	1	0	0
CcMYB113	0	0	0	0	7	0	0	0	0	0	0	0	0	0	0	0	0	0	0	2	0	0	7	0	0	0	0	0	0	0	0	0	0	0	0	0	0	0	0	0	0	0	0	0	0	0	0	0	0
CcMYB115	0	0	0	0	30	0	0	1	0	0	0	0	1	0	0	0	1	0	0	6	1	4	56	1	0	0	1	2	0	9	0	0	0	0	2	1	0	0	0	0	0	0	0	0	0	0	0	0	1
CcMYB116	2	1	1	0	17	0	1	1	0	0	1	2	0	0	0	2	5	1	0	4	0	0	30	0	1	0	0	0	0	5	0	0	0	1	2	4	0	0	0	0	0	0	2	0	0	1	1	0	0
CcMYB119	3	0	3	0	37	1	3	1	0	0	0	2	1	0	0	0	2	0	0	6	0	2	19	0	3	0	0	0	0	2	0	1	0	0	0	0	1	1	0	0	1	0	0	0	0	0	0	0	1
CcMYB11	1	0	2	0	26	0	2	3	0	0	1	0	2	0	0	0	3	0	2	1	0	3	42	1	2	0	0	0	0	3	0	1	0	1	0	0	0	0	0	0	0	0	1	0	0	1	1	0	3
CcMYB120	0	1	0	4	23	0	0	0	0	0	0	0	1	0	0	0	0	0	0	0	0	1	31	0	0	0	0	0	0	3	0	2	0	0	0	1	0	0	0	0	0	0	0	0	0	0	0	0	0
CcMYB121	0	0	0	1	24	0	0	1	0	0	0	0	2	0	0	0	5	0	3	3	0	3	37	2	0	1	0	0	1	4	0	4	0	0	1	0	0	0	0	1	0	0	0	0	0	0	0	0	0
CcMYB122	2	1	0	0	37	0	0	0	1	1	0	2	0	0	0	0	2	0	0	2	0	4	25	0	0	0	1	2	0	6	0	0	0	0	0	1	0	0	0	0	0	0	3	0	1	0	0	0	1
CcMYB123	2	0	0	0	15	0	0	1	0	0	0	2	3	0	0	1	3	0	0	3	0	3	18	1	0	0	1	1	1	1	0	1	1	1	0	0	0	0	0	0	0	0	0	0	0	0	0	0	1
CcMYB124	5	1	0	1	44	0	0	0	3	3	0	5	2	0	0	0	2	1	0	1	0	1	41	0	0	0	1	0	0	4	0	0	0	0	1	0	0	0	0	0	0	0	0	0	0	0	1	0	0
CcMYB12	2	0	1	3	21	0	1	2	0	0	4	1	2	0	0	0	0	0	0	0	0	0	52	2	1	0	2	1	0	4	1	4	0	1	0	0	0	0	0	0	1	0	0	0	0	0	1	0	0
CcMYB13	1	0	1	4	34	0	1	0	1	1	0	1	2	0	0	2	11	1	4	1	0	2	22	0	1	2	0	2	0	1	0	3	0	1	0	2	0	0	0	1	0	0	0	0	0	0	1	0	0
CcMYB14	8	1	4	4	45	0	4	0	0	0	0	8	2	0	0	2	8	0	0	4	0	0	43	2	4	0	2	1	0	2	1	0	0	0	0	0	0	0	0	0	0	0	0	0	0	0	1	0	0
CcMYB15	3	1	3	1	32	0	3	1	1	1	1	3	1	1	0	2	7	1	2	2	1	0	50	0	3	0	0	1	0	2	0	3	0	0	0	0	0	0	0	0	0	0	0	0	0	0	0	0	0
CcMYB16	5	1	3	5	29	0	3	1	0	0	1	4	1	0	0	1	5	0	1	1	0	1	40	0	3	1	0	2	0	3	0	1	0	0	1	1	0	0	0	0	0	0	1	2	0	0	0	0	2
CcMYB17	0	0	0	0	3	0	0	0	0	0	0	0	0	0	0	0	0	0	0	0	0	0	6	0	0	0	0	0	0	2	0	0	0	0	0	0	0	0	0	0	0	0	0	0	0	0	0	0	0
CcMYB18	1	1	1	1	24	0	1	0	0	0	0	1	0	0	0	0	6	2	2	3	0	1	15	0	1	0	0	0	0	0	0	0	1	0	1	0	0	0	1	0	1	0	1	0	0	0	0	0	1
CcMYB19	2	1	2	1	38	0	2	1	1	1	0	2	0	0	0	1	8	0	0	4	0	3	24	2	2	0	0	0	0	0	0	0	2	0	0	0	0	0	1	0	0	0	0	0	0	0	0	0	0
CcMYB1	1	3	2	0	32	0	2	0	1	1	0	1	1	0	0	0	4	2	0	3	0	0	34	1	2	0	0	2	0	4	0	0	0	1	0	1	0	0	0	1	0	0	0	0	0	0	0	0	0
CcMYB1R-1	5	1	2	0	34	0	2	3	1	1	1	4	2	0	0	1	1	0	0	4	0	3	32	0	2	1	2	1	0	4	0	1	0	0	0	0	0	0	0	0	0	0	0	0	0	0	1	0	1
CcMYB1R-2	4	0	0	2	34	0	0	1	0	0	2	5	2	0	0	0	2	0	1	3	1	4	48	0	0	0	0	0	0	5	0	2	0	0	0	0	0	0	0	1	0	0	0	0	0	0	1	0	0
CcMYB20	0	2	2	2	35	0	2	0	0	0	0	0	0	0	0	0	2	1	0	1	0	1	18	0	2	0	0	2	0	3	0	2	2	0	0	1	0	0	0	0	0	0	1	0	0	0	0	0	0
CcMYB21	0	0	0	0	6	0	0	1	0	0	0	0	0	0	0	0	1	0	0	1	0	0	7	0	0	0	0	0	0	1	0	0	1	0	0	0	0	0	0	0	0	0	0	0	0	0	0	0	0
CcMYB22	0	1	1	1	11	0	1	0	0	0	0	1	0	0	0	0	1	0	1	1	0	1	3	0	1	0	0	0	0	0	0	0	0	0	1	0	0	0	0	0	0	0	1	0	0	0	0	0	0
CcMYB23	1	0	1	4	34	0	1	2	1	1	1	1	3	0	0	0	4	1	3	2	0	2	75	0	1	0	0	2	0	9	0	1	0	0	0	0	1	0	0	0	0	0	0	0	0	0	0	0	1
CcMYB24	3	0	0	6	26	0	0	1	0	0	1	2	4	0	0	0	5	1	2	6	0	1	42	0	0	0	1	0	0	5	0	2	1	0	1	0	0	0	0	0	0	1	1	0	0	0	0	0	0
CcMYB25	1	1	0	1	18	0	0	2	0	0	0	1	0	0	0	0	1	0	0	0	0	2	35	1	0	0	0	0	0	2	0	0	0	0	2	0	0	0	0	0	1	0	0	0	0	0	0	0	1
CcMYB26	2	1	0	3	22	0	0	2	1	1	1	3	1	0	0	0	3	1	1	1	0	3	34	3	0	2	0	0	0	2	0	0	0	0	0	0	0	0	0	0	0	0	0	0	0	0	1	0	0
CcMYB27	3	1	0	2	24	0	0	1	1	1	0	4	2	0	0	1	1	0	0	2	1	1	37	1	0	3	0	0	0	3	0	1	0	0	1	0	0	0	0	0	0	0	0	0	0	0	0	0	1
CcMYB28	0	0	1	1	25	0	1	1	0	0	1	0	0	0	0	1	7	1	2	3	0	0	42	0	1	0	2	0	0	2	0	0	1	1	1	0	0	0	0	0	0	0	1	0	0	0	0	0	0
CcMYB29	0	0	0	1	30	1	0	1	0	0	0	0	0	0	0	1	4	0	0	4	0	1	18	2	0	0	0	0	0	1	0	0	0	0	2	2	0	1	0	0	1	0	2	0	0	0	0	0	2
CcMYB30	0	1	0	0	6	0	0	0	0	0	0	0	0	0	0	0	0	0	0	1	0	2	43	0	0	0	0	0	0	16	0	0	0	0	0	0	0	0	0	0	0	0	0	0	0	0	0	0	0
CcMYB31	3	0	1	0	27	0	1	0	1	1	0	5	1	0	0	1	3	1	0	3	0	0	24	0	1	1	0	1	0	3	0	1	0	1	1	0	0	0	0	0	0	0	0	0	0	0	0	0	0
CcMYB32	1	1	0	2	25	2	0	2	0	0	2	1	2	0	0	0	1	0	0	1	0	0	38	1	0	1	0	0	0	5	0	0	0	0	2	2	0	2	0	1	0	0	1	1	0	0	1	3	1
CcMYB33	2	2	1	1	18	0	1	1	1	1	1	2	0	0	0	2	2	0	0	1	0	1	52	0	1	0	1	1	0	5	0	2	0	0	0	0	0	0	1	0	0	0	0	0	0	0	1	0	0
CcMYB3	0	0	0	0	0	0	0	0	0	0	0	0	0	0	0	0	0	0	0	0	0	0	0	0	0	0	0	0	0	0	0	0	0	0	0	0	0	0	0	0	0	1	0	0	0	0	0	0	0
CcMYB34	2	0	0	0	4	0	0	1	1	1	0	1	0	0	0	0	0	0	0	3	0	1	18	0	0	0	1	0	0	2	0	0	0	0	0	0	0	0	0	0	0	0	0	0	0	0	0	0	0
CcMYB35	1	2	0	3	25	0	0	0	0	0	0	1	4	0	0	0	5	0	2	1	0	0	51	2	0	0	1	0	0	8	0	1	1	0	0	1	1	0	0	0	0	0	1	0	0	0	0	0	0
CcMYB36	1	1	2	4	19	0	2	0	0	0	0	1	0	0	0	1	3	0	1	1	1	7	32	0	2	0	0	2	0	2	0	1	1	0	1	0	0	0	0	0	0	0	0	0	0	0	0	0	1
CcMYB37	0	0	0	9	21	0	0	1	0	0	0	0	1	0	0	0	1	0	0	3	0	1	39	0	0	0	0	0	0	4	0	0	0	0	2	0	0	0	0	0	0	0	0	0	0	1	0	0	0
CcMYB38	0	0	0	1	19	0	0	1	0	0	0	0	3	0	0	1	3	0	1	2	0	0	75	1	0	0	0	0	0	6	1	0	1	1	0	0	2	0	0	1	1	0	0	0	0	1	0	0	0
CcMYB39	2	2	1	1	29	0	1	2	0	0	0	2	2	0	0	2	5	1	1	4	0	0	51	0	1	0	1	0	0	10	0	1	0	0	1	0	0	0	0	0	0	0	0	0	0	0	0	0	0
CcMYB3R-1	0	3	0	3	38	0	0	2	0	0	1	0	0	0	0	0	1	1	0	2	0	1	13	2	0	0	1	0	0	0	0	0	2	1	0	0	0	0	0	0	0	0	0	0	0	0	0	0	0
CcMYB3R-2	1	2	1	1	22	0	1	2	1	1	0	2	3	0	0	0	3	0	2	1	0	1	17	0	1	0	1	0	0	1	0	0	0	0	2	2	0	0	0	0	0	0	0	0	0	0	0	0	0
CcMYB3R-3	1	0	0	1	36	1	0	0	1	1	6	1	1	0	0	1	8	2	4	0	0	0	6	0	0	0	0	0	0	0	0	0	0	1	1	0	0	1	0	0	0	0	0	0	0	0	0	0	0
CcMYB3R-4	1	2	0	2	29	0	0	1	0	0	1	0	1	0	0	0	8	3	1	2	0	1	16	0	0	0	2	0	0	2	0	1	0	0	0	2	0	0	0	2	0	0	0	0	0	0	1	0	0
CcMYB3R-5	2	0	1	0	35	0	1	0	2	2	1	2	0	0	0	1	1	0	0	7	0	3	18	0	1	2	0	0	0	1	0	0	0	0	0	0	0	0	0	0	0	0	0	0	0	0	0	0	2
CcMYB40	2	2	1	2	23	0	1	4	1	1	0	3	1	0	0	0	4	1	1	3	0	3	43	0	1	0	0	0	0	6	0	1	0	0	2	1	0	0	0	1	0	1	1	0	1	0	0	0	1
CcMYB41	3	1	0	1	21	0	0	1	0	0	1	4	1	0	0	1	5	0	1	3	0	5	60	0	0	0	0	1	0	8	0	1	0	0	0	0	0	0	0	1	0	0	0	0	0	0	0	0	1
CcMYB42	1	0	0	3	24	0	0	0	1	1	0	1	0	0	0	0	0	0	0	4	0	1	103	0	0	0	0	0	0	15	0	0	0	0	2	0	0	0	0	0	0	0	0	0	0	0	1	0	0
CcMYB43	1	0	1	11	17	0	1	0	1	1	0	1	0	0	0	0	0	0	0	1	1	2	47	0	1	0	0	1	0	0	0	6	1	0	1	0	0	0	0	0	0	0	0	0	0	1	0	0	0
CcMYB44	1	0	1	2	12	0	1	0	1	1	0	1	0	0	0	0	1	0	0	0	0	0	14	1	1	0	0	0	0	2	0	0	0	0	1	0	1	0	0	1	0	0	0	0	0	0	0	0	0
CcMYB45	1	3	2	2	38	0	2	2	0	0	0	2	1	0	0	0	2	1	1	6	0	1	59	0	2	0	0	1	0	5	0	2	1	0	1	0	0	0	0	0	0	0	1	0	0	0	0	0	1
CcMYB46	0	1	0	2	27	0	0	1	0	0	1	0	2	0	0	0	3	1	1	0	0	2	61	0	0	1	1	0	0	7	0	0	1	0	0	0	0	0	0	0	0	0	0	0	0	0	0	0	0
CcMYB47	0	0	2	5	35	0	2	1	0	0	1	0	1	1	0	0	1	0	1	2	0	2	36	0	2	0	0	0	0	0	0	4	0	0	2	0	0	0	0	0	1	0	0	0	1	0	0	0	0
CcMYB48	1	0	0	5	33	0	0	2	1	1	0	1	0	0	0	0	1	0	1	2	0	2	57	0	0	0	0	0	0	2	0	1	0	0	0	0	0	0	0	0	1	0	0	0	0	0	1	0	0
CcMYB49	2	3	1	3	36	0	1	0	0	0	0	4	2	0	0	0	2	0	1	4	0	1	50	0	1	0	3	2	0	3	0	0	0	0	0	0	0	0	0	0	1	0	0	0	0	0	0	0	0
CcMYB4	0	0	0	0	1	0	0	0	0	0	0	0	0	0	0	0	0	0	0	0	0	1	8	0	0	0	0	0	0	2	0	0	0	2	0	0	0	0	0	0	0	0	0	0	0	0	0	0	0
CcMYB50	2	1	1	3	15	0	1	2	0	0	0	2	1	0	0	1	2	0	1	0	0	1	34	0	1	0	0	0	0	0	0	0	0	0	1	0	0	0	0	0	0	0	0	0	0	0	0	0	1
CcMYB51	1	0	0	3	25	0	0	1	0	0	1	0	1	0	0	0	1	0	0	4	2	3	58	0	0	0	0	0	0	14	0	1	1	0	3	0	0	0	0	0	0	0	0	0	0	0	0	0	0
CcMYB5-1	9	2	6	0	27	0	6	0	3	3	0	8	0	0	0	0	4	0	3	2	0	0	5	0	6	0	0	0	0	0	0	4	0	0	1	0	0	0	0	0	0	0	0	0	0	0	1	0	0
CcMYB52	2	1	1	5	23	0	1	0	1	1	0	2	0	0	0	0	1	0	0	5	0	0	20	1	1	0	0	0	0	1	0	2	0	1	1	1	0	0	0	0	0	0	1	0	0	0	1	0	0
CcMYB5-2	0	1	0	0	24	0	0	0	0	0	0	0	0	0	0	0	3	0	2	0	0	1	32	0	0	0	1	0	0	12	1	1	0	0	0	0	0	0	0	0	0	0	0	0	0	0	0	0	0
CcMYB53	0	1	1	2	26	0	1	1	0	0	2	1	3	0	0	0	2	0	0	3	0	4	52	0	1	0	0	0	0	11	0	0	0	0	4	0	0	0	1	0	0	0	0	0	0	0	0	0	1
CcMYB54	0	0	0	0	2	0	0	0	0	0	0	0	0	0	0	0	0	0	0	0	0	0	0	0	0	0	0	0	0	0	0	0	0	0	0	0	0	0	0	0	0	0	0	0	0	0	0	0	0
CcMYB55	2	0	0	0	11	0	0	0	1	1	0	1	0	0	0	0	0	0	0	3	0	1	40	0	0	0	0	0	0	9	0	1	0	0	0	0	0	0	0	0	0	0	0	1	0	0	0	0	0
CcMYB56	0	4	1	0	25	0	1	0	0	0	0	1	0	0	0	0	0	0	0	7	0	1	23	0	1	0	1	0	0	4	0	0	0	0	1	0	0	0	0	0	0	0	0	0	0	0	0	0	0
CcMYB57	2	0	4	3	32	0	4	1	0	0	0	2	0	0	0	1	1	0	0	2	0	0	36	2	4	1	0	0	0	0	0	1	0	0	0	1	0	0	0	0	2	0	0	0	0	0	0	0	0
CcMYB58	0	0	0	3	35	0	0	2	0	0	0	1	3	0	1	0	6	1	3	4	0	1	19	0	0	1	0	0	0	2	0	0	1	0	0	0	0	0	0	0	1	0	0	0	0	0	0	0	1
CcMYB59	1	4	0	0	27	0	0	1	0	0	0	1	0	0	0	0	3	2	0	1	0	3	29	0	0	0	1	0	0	2	0	0	0	0	1	0	0	0	0	0	0	0	0	0	0	0	1	0	0
CcMYB5R	5	2	1	1	35	0	1	0	2	2	1	4	0	0	0	2	4	1	1	6	0	1	11	0	1	0	0	0	0	0	0	2	1	0	1	0	0	0	0	0	1	1	0	0	0	0	0	0	0
CcMYB60-1	0	2	0	4	35	0	0	0	0	0	1	0	0	0	1	0	1	0	0	6	0	2	43	0	0	1	0	0	0	4	1	0	1	0	1	0	0	0	1	0	1	0	1	0	0	1	0	0	0
CcMYB60-2	2	1	2	2	28	0	2	0	0	0	1	2	0	0	1	0	3	0	0	1	2	3	16	0	2	1	0	0	0	0	1	0	1	0	2	2	1	0	0	0	1	0	1	0	0	0	0	0	0
CcMYB61	2	1	0	3	38	0	0	2	1	1	0	2	0	0	0	1	3	0	1	2	0	2	57	0	0	1	1	0	0	2	0	3	0	0	0	0	0	0	0	0	0	0	0	0	0	0	1	0	0
CcMYB62	0	1	0	1	8	0	0	1	0	0	0	0	0	0	0	0	1	0	0	1	0	2	33	0	0	0	0	0	0	12	0	2	0	0	2	0	0	0	0	0	0	0	0	0	0	0	0	0	0
CcMYB63	1	1	1	1	8	0	1	0	0	0	0	2	0	0	0	0	4	0	2	0	0	2	30	0	1	0	0	1	1	4	0	1	0	0	1	4	0	0	0	0	0	0	1	0	0	0	0	0	0
CcMYB6	0	0	0	4	30	0	0	1	0	0	0	0	0	0	0	0	2	0	0	2	0	1	55	0	0	0	1	2	0	4	0	4	1	0	1	0	0	0	1	0	0	1	0	0	0	0	0	0	0
CcMYB64	2	1	1	1	32	2	1	1	0	0	3	2	0	0	0	1	2	0	1	6	0	2	47	1	1	0	0	2	0	3	0	3	2	0	2	1	0	2	1	0	0	0	1	0	0	0	0	0	0
CcMYB65	3	0	0	2	31	0	0	0	0	0	0	3	0	1	0	0	3	1	2	3	0	3	52	1	0	0	0	2	0	3	0	4	0	0	1	1	0	0	0	0	0	0	1	0	0	0	0	0	0
CcMYB67-2	3	0	5	0	22	0	5	3	0	0	1	3	2	0	1	3	6	0	0	0	1	1	59	1	5	0	1	2	0	10	0	1	0	1	0	0	0	0	0	1	0	0	0	0	0	0	0	0	0
CcMYB68	2	1	1	3	31	0	1	0	0	0	0	2	1	0	0	0	9	8	0	4	0	1	35	0	1	0	1	1	0	1	0	0	0	0	5	1	0	0	0	0	1	0	1	0	0	0	0	0	0
CcMYB69	1	0	3	5	28	0	3	3	0	0	0	1	2	0	0	1	2	1	0	4	0	2	47	0	3	1	0	2	0	2	0	3	1	0	0	0	0	0	0	0	0	0	1	0	0	0	1	0	1
CcMYB70	2	0	0	1	6	0	0	0	2	2	0	3	0	1	0	0	1	1	0	2	0	0	9	0	0	0	0	1	0	0	0	0	0	0	0	1	0	0	1	0	0	1	0	0	0	0	0	0	0
CcMYB71	1	2	1	5	18	0	1	1	0	0	0	1	0	0	0	2	2	0	0	4	0	0	57	0	1	1	0	0	0	8	1	1	0	0	1	1	0	0	1	0	0	0	1	0	0	0	0	1	0
CcMYB72	3	1	2	3	29	0	2	1	1	1	1	2	0	0	0	0	1	0	1	1	0	3	53	1	2	1	0	1	0	8	0	2	0	0	0	0	0	0	0	0	0	0	0	0	0	0	0	0	0
CcMYB73	0	0	1	2	32	0	1	2	0	0	0	0	2	0	0	0	4	1	1	2	0	3	27	0	1	0	3	1	1	2	0	0	0	0	0	0	0	0	0	0	0	0	0	0	0	0	2	0	0
CcMYB74	3	1	2	2	22	0	2	1	0	0	1	4	1	0	0	0	1	0	1	1	0	3	54	0	2	0	0	0	0	13	0	1	0	1	1	3	1	0	0	0	0	0	1	0	0	0	0	0	1
CcMYB75	0	0	1	2	21	0	1	2	0	0	1	0	1	0	0	2	3	0	1	0	0	1	79	0	1	0	0	1	0	10	0	3	1	1	1	2	0	0	1	0	0	0	0	0	0	0	0	0	1
CcMYB76	3	1	1	0	23	0	1	0	1	1	0	4	0	0	0	0	1	0	1	2	0	1	37	1	1	0	0	0	0	7	0	0	0	1	0	2	0	0	0	0	0	0	1	0	0	0	0	0	0
CcMYB77	5	3	1	6	18	0	1	0	2	2	0	6	1	0	0	1	1	0	0	1	0	0	50	1	1	1	0	0	0	6	0	0	0	1	1	1	0	0	0	0	0	0	0	0	0	0	0	0	0
CcMYB78	1	0	0	4	30	0	0	2	0	0	1	1	0	0	0	0	2	0	0	2	0	1	22	1	0	1	0	0	0	1	0	0	1	0	0	0	0	0	0	0	0	0	0	0	0	0	1	0	0
CcMYB79	3	2	2	2	29	0	2	1	1	1	0	3	0	0	0	0	1	0	1	1	1	2	45	0	2	1	2	1	0	3	0	0	0	0	1	0	1	0	0	0	0	0	0	0	0	0	0	0	0
CcMYB7	0	2	1	1	24	2	1	1	0	0	2	0	0	0	0	1	2	0	0	5	0	0	31	0	1	0	0	0	0	0	0	0	1	0	1	0	0	2	0	0	0	0	0	0	0	0	0	1	2
CcMYB80	2	1	0	2	38	0	0	3	1	1	0	1	2	0	0	1	5	0	3	3	0	4	36	0	0	0	0	0	0	7	0	1	0	0	0	0	0	0	1	1	1	1	3	0	0	0	0	0	0
CcMYB81	1	0	0	4	33	0	0	0	0	0	2	1	2	0	0	0	5	1	1	4	0	0	46	1	0	0	2	1	0	9	0	2	0	1	1	2	0	0	1	0	0	0	0	0	0	0	0	0	0
CcMYB82	3	2	1	4	27	0	1	1	0	0	1	4	2	0	0	0	4	0	3	4	1	4	31	0	1	0	2	4	0	1	0	1	0	2	0	0	0	0	0	0	0	0	0	0	0	0	0	0	0
CcMYB83	2	1	1	7	30	0	1	0	0	0	0	0	0	0	0	0	0	0	0	0	0	2	37	1	1	0	0	0	0	3	0	0	0	0	1	1	0	0	1	0	1	0	0	0	0	0	0	0	0
CcMYB84	2	3	1	2	20	0	1	1	0	0	0	1	0	0	0	0	3	0	1	1	0	5	72	0	1	0	0	1	0	12	0	1	1	1	1	0	0	0	0	0	1	0	0	0	0	0	0	0	2
CcMYB85	2	0	0	1	19	0	0	0	0	0	2	2	0	0	0	0	2	0	0	1	0	11	44	0	0	0	1	1	0	11	0	1	3	0	2	0	0	0	0	0	0	0	1	0	0	0	0	0	0
CcMYB86	5	0	0	4	30	0	0	1	4	4	0	6	3	0	0	0	1	0	1	4	0	4	31	1	0	0	1	0	0	3	0	2	0	1	0	1	0	0	0	0	0	0	1	0	0	1	0	0	1
CcMYB87	1	0	0	2	21	0	0	1	0	0	1	2	0	0	0	1	2	0	0	3	0	1	28	1	0	0	0	2	0	3	0	2	0	0	0	0	0	0	0	0	1	0	2	0	0	0	1	0	0
CcMYB89	1	1	1	2	23	2	1	1	0	0	1	2	0	0	0	0	2	0	0	2	0	3	47	0	1	0	2	0	0	2	1	1	0	1	1	0	0	2	0	0	0	0	0	0	0	0	1	0	0
CcMYB8	1	1	0	4	13	0	0	1	1	1	0	2	2	0	0	1	2	0	1	1	0	0	77	0	0	1	0	0	0	17	0	0	2	1	0	2	0	0	0	0	0	0	0	0	0	0	1	0	3
CcMYB90	0	0	1	1	26	0	1	0	0	0	3	0	0	0	0	0	5	3	1	1	0	0	27	0	1	1	2	0	0	4	0	3	0	0	1	0	0	0	1	0	0	0	1	0	0	0	0	0	0
CcMYB91	0	0	1	4	38	0	1	0	0	0	1	2	1	0	0	1	5	0	1	6	1	3	54	0	1	1	2	0	0	10	0	2	3	0	0	1	0	0	1	0	0	0	0	0	0	0	0	0	0
CcMYB92	0	0	1	3	20	0	1	0	0	0	2	0	0	0	0	0	0	0	0	3	1	6	21	1	1	0	0	0	0	2	0	0	2	1	0	0	0	0	0	0	0	0	0	0	0	0	0	0	0
CcMYB93	1	1	2	3	28	0	2	1	1	1	0	3	0	0	0	0	0	0	0	1	0	2	31	0	2	0	0	2	0	4	0	1	0	1	0	1	0	0	0	0	0	0	0	0	0	0	0	0	0
CcMYB94	5	0	1	0	38	1	1	0	2	2	0	6	0	0	0	0	2	1	0	1	0	2	29	1	1	0	0	0	0	0	0	0	0	0	2	0	1	1	0	0	0	0	0	1	0	0	0	0	0
CcMYB95	1	0	0	5	26	0	0	1	1	1	0	1	1	0	0	0	2	0	1	4	0	1	68	1	0	0	0	0	0	9	0	2	0	0	0	0	0	0	1	0	0	0	0	0	0	0	0	0	0
CcMYB96	4	2	1	2	35	0	1	0	0	0	0	6	0	0	0	0	2	0	0	5	0	2	35	0	1	0	0	4	0	9	0	2	0	1	0	0	0	0	0	0	0	0	1	1	0	0	1	0	0
CcMYB97	4	0	3	7	26	0	3	1	1	1	0	7	2	0	0	0	1	0	1	2	1	0	70	1	3	0	1	2	0	9	0	3	0	0	1	0	0	0	0	0	0	1	0	0	0	0	0	0	1
CcMYB98	1	0	2	2	34	0	2	0	1	1	0	1	2	0	0	0	3	1	1	6	0	1	52	0	2	1	1	2	0	2	0	1	0	1	0	0	0	0	0	0	0	0	0	0	0	0	0	0	0
CcMYB99	2	1	0	3	26	0	0	2	1	1	0	2	0	0	0	1	3	1	0	1	0	2	51	0	0	1	0	0	0	8	0	1	0	0	2	0	0	0	0	0	1	0	0	0	0	0	0	0	0
CcMYB9	0	1	0	0	3	0	0	0	0	0	0	0	0	0	0	0	0	0	0	0	0	0	4	0	0	0	0	0	0	0	0	0	0	0	0	0	0	0	0	0	0	0	0	0	0	0	0	0	0
CcMYBC1	0	3	0	1	42	0	0	0	0	0	5	2	0	0	0	0	2	0	1	8	0	3	7	0	0	0	1	1	0	0	0	0	0	0	0	1	0	0	0	0	0	0	0	0	0	0	0	0	0
CcMYBC2	0	1	0	0	14	0	0	0	0	0	4	0	2	0	1	2	9	1	3	3	0	2	6	0	0	0	0	1	0	0	0	0	2	0	0	1	0	0	0	0	1	0	0	0	0	0	0	0	0
CcMYBCDC	0	2	0	2	26	2	0	1	0	0	0	1	1	0	0	0	1	0	0	0	0	1	34	1	0	1	0	1	0	0	0	1	0	0	1	0	0	2	0	0	0	0	0	0	0	0	0	0	0
CcMYBH1	0	2	1	4	16	0	1	1	0	0	0	0	1	0	0	0	4	2	0	1	0	0	30	0	1	0	1	1	0	5	0	0	0	0	0	0	0	0	0	1	0	0	0	0	0	0	0	0	0
CcMYBH2	0	0	0	0	5	0	0	0	0	0	0	0	0	0	0	0	0	0	0	2	1	0	3	0	0	0	0	0	0	0	0	0	0	0	0	0	0	0	0	0	0	0	0	0	0	0	0	0	0
CcMYBH3	2	4	2	0	30	0	2	2	0	0	0	2	0	0	0	0	1	0	0	5	0	0	19	1	2	0	0	2	0	1	0	0	2	0	1	0	0	0	0	1	0	0	1	0	0	0	0	0	0
CcMYBH4	0	1	3	1	31	0	3	0	0	0	1	0	0	0	0	0	2	0	0	4	0	0	15	0	3	0	0	1	0	1	0	2	0	0	2	1	0	0	0	0	0	0	3	0	0	1	0	0	0
CcMYBH5	2	1	0	4	35	1	0	1	0	0	0	3	0	0	0	0	3	0	1	3	0	1	52	3	0	0	0	0	0	6	0	1	1	1	3	1	0	1	0	0	0	0	0	0	0	0	1	0	0
CcMYBR10	1	3	0	0	23	0	0	2	0	0	0	2	0	0	0	0	6	1	0	1	0	4	28	1	0	0	0	1	0	2	0	0	1	0	0	0	0	0	1	0	0	1	1	0	0	0	1	0	0
CcMYBR11	0	1	1	0	6	0	1	0	0	0	0	0	0	0	0	0	3	0	0	1	0	1	4	0	1	0	0	0	0	0	0	2	0	0	1	1	0	0	0	0	1	0	0	0	0	0	0	0	0
CcMYBR12	0	4	2	1	24	1	2	1	0	0	0	0	2	0	0	1	4	0	2	4	1	1	55	0	2	0	1	2	0	4	0	0	0	0	0	0	0	1	0	0	0	1	1	0	0	0	1	0	0
CcMYBR13	4	2	3	2	23	0	3	1	0	0	1	4	0	0	0	0	1	1	0	3	0	1	34	0	3	0	0	4	0	2	0	4	0	0	0	0	0	0	0	0	0	0	0	0	0	0	0	0	0
CcMYBR14	0	0	0	3	7	0	0	0	0	0	0	0	0	0	0	0	0	0	0	0	0	0	51	1	0	0	1	0	0	15	0	1	0	1	0	0	0	0	1	0	0	0	0	0	0	0	0	0	0
CcMYBR15	1	2	1	2	36	0	1	0	1	1	0	2	0	0	0	2	6	2	1	3	0	2	46	0	1	0	0	1	0	4	0	1	0	0	1	0	0	0	0	1	0	0	0	0	0	0	0	0	0
CcMYBR16	1	2	1	0	30	1	1	0	0	0	4	1	0	0	0	0	5	1	1	2	0	1	38	0	1	0	0	0	1	5	0	0	1	1	1	0	0	1	0	0	0	0	0	0	0	0	0	0	0
CcMYBR17	0	1	2	2	24	0	2	0	0	0	2	0	0	0	0	1	4	1	0	3	0	2	10	1	2	1	0	0	0	0	0	1	0	1	1	0	0	0	0	1	1	0	1	0	0	0	0	0	0
CcMYBR18	0	0	0	1	24	0	0	0	0	0	2	0	2	0	0	0	4	2	1	3	0	4	16	0	0	0	2	0	0	2	0	2	0	1	1	0	0	0	0	0	0	0	1	0	0	0	0	0	1
CcMYBR1	0	2	0	5	15	1	0	0	0	0	0	0	0	0	0	0	1	0	0	1	0	2	71	0	0	0	0	0	0	9	0	10	0	3	1	0	0	1	1	1	0	0	1	0	0	0	0	0	0
CcMYBR3	1	1	1	3	25	2	1	2	1	1	0	2	2	0	0	0	0	0	0	6	0	2	51	1	1	0	0	1	0	6	0	3	0	0	0	0	0	2	0	0	0	0	0	0	0	0	0	0	0
CcMYBR4	1	0	1	3	47	11	1	1	0	0	0	1	0	1	0	1	3	1	0	4	0	2	43	1	1	1	1	1	0	6	0	0	0	0	1	1	0	11	0	0	0	0	0	0	0	1	0	0	0
CcMYBR5	0	2	2	3	25	0	2	0	0	0	0	2	4	0	0	1	6	1	1	2	0	2	62	1	2	0	0	0	0	4	0	0	0	0	0	0	1	0	0	1	0	0	0	0	0	0	0	0	0
CcMYBR6	0	1	0	2	28	0	0	2	0	0	0	0	0	0	0	1	4	1	1	2	0	1	37	1	0	0	0	2	0	8	0	0	0	0	1	0	0	0	0	0	1	0	1	0	0	0	2	0	0
CcMYBR7	0	2	1	1	31	0	1	0	0	0	0	0	0	0	0	0	3	1	0	0	0	1	43	0	1	0	3	0	1	5	0	2	0	0	1	0	0	0	0	0	0	0	1	0	0	0	0	0	0
CcMYBR8	3	0	1	3	10	0	1	1	1	1	0	4	1	0	0	0	0	0	0	1	0	0	35	0	1	0	0	1	0	6	0	1	0	0	1	0	0	0	0	1	0	0	0	0	0	0	2	0	0
CcMYBR9	0	1	0	3	29	0	0	2	0	0	0	0	3	0	0	1	4	0	3	1	0	1	45	0	0	0	0	2	0	3	0	2	0	0	0	0	0	0	0	2	0	0	0	0	0	0	1	0	1
CcMYR1	6	1	0	0	19	0	0	2	3	3	1	4	2	0	0	1	6	1	3	3	0	2	29	1	0	1	2	0	0	3	0	0	2	1	4	2	0	0	0	0	0	0	0	0	0	0	0	0	0
CcMYR2	2	1	1	1	22	0	1	3	0	0	0	4	0	0	0	0	5	1	0	1	0	2	23	1	1	0	0	1	0	3	0	1	0	0	0	0	0	0	0	0	2	0	0	0	0	0	0	0	0
CcMYR3	1	0	1	3	26	0	1	4	0	0	1	1	1	0	0	0	1	0	1	1	0	2	56	1	1	0	0	0	0	4	0	3	0	0	0	0	0	0	0	0	0	0	2	0	0	0	0	0	0
CcPCL1	2	0	0	0	32	1	0	1	0	0	0	2	0	0	0	0	1	0	0	3	0	2	72	0	0	0	0	0	0	3	0	2	0	0	1	0	1	1	0	0	0	0	0	0	0	0	0	0	1
CcPCL2	2	0	1	6	27	0	1	1	2	2	1	2	2	0	0	0	2	0	0	1	0	1	54	1	1	0	1	0	0	5	0	1	0	0	0	0	0	0	0	0	0	0	0	0	0	0	0	0	1
CcPHR10	1	0	1	1	21	0	1	0	0	0	1	2	2	0	1	2	5	1	1	5	0	1	22	1	1	0	0	0	0	2	0	0	1	0	1	1	0	0	0	1	0	0	0	0	0	0	0	0	0
CcPHR1	1	1	0	1	19	0	0	1	0	0	0	1	0	0	0	1	8	2	1	4	0	0	22	0	0	0	1	0	0	0	0	0	0	0	1	0	0	0	0	1	0	0	1	0	0	0	0	0	1
CcPHR2	0	6	2	0	25	0	2	0	0	0	0	0	3	0	0	0	6	0	1	5	0	1	16	0	2	0	0	1	0	0	0	0	0	0	0	0	1	0	0	0	0	0	0	0	0	1	0	0	0
CcPHR3-1	2	1	3	1	16	1	3	0	1	1	0	1	1	0	0	0	5	2	2	1	0	1	18	0	3	0	1	0	0	1	0	0	1	0	1	1	0	1	0	2	0	0	0	0	0	0	0	0	0
CcPHR3-2	2	1	2	1	22	0	2	0	1	1	1	2	2	0	0	0	4	1	1	6	0	0	17	1	2	0	0	0	0	1	0	0	1	0	1	1	0	0	0	1	0	0	0	0	0	0	0	0	0
CcPHR4	0	0	0	0	0	0	0	1	0	0	0	0	0	0	0	0	0	0	0	0	0	0	1	0	0	0	0	0	0	0	0	0	0	0	0	0	0	0	0	0	0	0	0	0	0	0	0	0	0
CcPHR5	4	1	2	0	21	0	2	1	1	1	0	5	0	0	0	1	3	1	0	0	0	1	19	0	2	0	0	1	0	0	0	0	0	1	3	0	0	0	0	0	0	1	0	0	0	0	0	0	0
CcPHR6	0	0	0	0	6	0	0	0	0	0	0	0	0	0	0	0	0	0	0	3	0	1	9	0	0	0	0	0	0	1	0	0	1	0	0	0	0	0	0	0	0	0	0	0	0	0	0	0	0
CcPHR7	0	0	0	1	31	0	0	3	0	0	0	0	2	0	1	2	5	1	2	3	0	4	46	0	0	2	1	0	0	8	0	1	1	1	1	1	0	0	0	0	0	0	2	0	0	0	1	0	2
CcPHR8	0	0	1	1	27	0	1	0	0	0	1	0	1	0	0	1	2	0	1	3	0	4	18	0	1	1	0	0	0	0	0	2	0	0	0	0	0	0	0	0	0	0	0	0	0	1	0	0	0
CcPHR9	0	1	1	1	31	0	1	4	0	0	1	0	1	0	0	0	4	2	0	4	0	2	28	1	1	0	0	0	0	3	0	0	0	0	0	0	0	0	0	0	0	0	2	0	0	0	0	0	1
CcRAD1	0	1	0	2	12	0	0	1	0	0	1	0	2	0	1	0	0	0	0	1	0	0	42	1	0	0	0	0	0	6	0	0	1	0	0	0	0	0	1	0	0	0	0	0	0	0	1	0	0
CcRAD2	2	2	0	2	24	0	0	0	0	0	0	2	1	0	0	1	1	0	0	0	0	2	66	0	0	0	0	1	0	8	0	0	0	1	1	0	0	0	0	0	0	1	0	0	0	0	0	0	0
CcRAD3	0	0	0	3	15	0	0	0	0	0	0	0	0	0	0	0	1	0	1	0	0	1	11	1	0	0	0	0	0	0	0	1	0	0	0	1	0	0	0	1	1	0	0	0	0	0	0	0	1
CcRAD4	0	0	0	1	10	0	0	2	0	0	0	0	1	0	0	0	2	0	1	0	0	4	41	0	0	0	0	0	0	8	0	0	0	0	1	0	0	0	0	0	0	0	0	0	0	0	0	0	1
CcRAD5	0	2	2	0	38	0	2	1	0	0	2	0	0	0	0	1	10	0	1	6	0	5	13	0	2	1	0	0	0	1	0	0	1	1	2	2	0	0	0	0	1	0	0	0	0	1	0	0	0
CcRAD6	0	1	1	0	30	0	1	2	0	0	1	0	0	0	0	1	6	0	1	3	0	1	20	0	1	1	2	0	0	1	0	0	1	1	1	3	0	0	0	0	1	0	1	0	0	1	0	0	0
CcRAP1	1	3	1	1	28	0	1	1	1	1	0	1	1	0	0	1	4	0	0	2	0	2	34	0	1	0	1	0	0	1	0	0	0	0	0	0	0	0	0	0	0	0	0	0	0	0	0	0	1
CcRL1	1	0	1	3	36	0	1	2	0	0	0	1	0	0	0	0	1	0	0	1	0	3	52	0	1	1	0	0	0	7	0	4	0	0	1	0	0	0	0	0	0	0	0	0	0	0	0	0	0
CcRL2	0	0	0	0	11	0	0	2	0	0	0	0	0	0	0	0	0	0	0	1	1	2	21	0	0	0	0	0	0	4	0	0	0	0	1	1	0	0	0	0	0	0	0	0	0	0	0	0	1
CcRL3	1	2	1	4	30	0	1	1	1	1	1	2	1	0	0	1	8	2	1	3	0	2	39	0	1	0	0	0	0	3	0	0	0	0	0	1	0	0	0	0	1	0	1	0	0	0	0	0	0
CcRVE1	0	0	1	0	31	0	1	0	0	0	0	0	0	0	0	0	7	3	3	2	0	2	31	0	1	0	0	1	0	1	0	0	0	1	0	1	0	0	0	1	0	0	1	0	0	0	0	0	1
CcRVE2	2	1	0	0	33	0	0	1	0	0	0	2	0	0	1	0	3	0	1	3	0	1	17	1	0	0	0	0	0	0	0	0	0	1	1	0	0	0	1	0	0	1	0	0	0	0	1	0	0
CcRVE3	1	2	0	2	19	0	0	0	0	0	0	1	0	0	0	0	0	0	0	4	0	0	29	0	0	0	0	1	0	4	0	1	0	0	0	0	0	0	0	0	0	0	0	0	0	0	0	0	1
CcRVE4	3	0	1	2	31	0	1	1	0	0	0	3	0	0	0	0	2	0	1	3	0	0	63	1	1	0	0	1	0	9	0	1	0	0	0	1	0	0	0	0	0	0	0	0	0	0	1	0	0
CcRVE5	0	0	1	0	21	0	1	0	0	0	0	0	1	0	0	0	5	0	2	1	0	1	15	1	1	0	0	1	0	0	0	2	0	0	0	1	0	0	0	1	0	0	0	0	0	1	0	0	0
CcRVE6	8	1	0	1	21	0	0	2	1	1	0	10	2	0	0	3	8	0	2	1	0	0	29	2	0	1	1	0	0	0	0	1	0	0	1	1	0	0	0	0	1	0	1	0	0	0	0	0	1
CcSRM1	0	2	2	0	37	0	2	1	0	0	0	0	2	0	0	0	5	3	1	3	0	2	6	0	2	0	3	1	0	0	0	0	0	0	1	1	1	0	0	1	0	0	0	0	0	0	0	0	1
CcSRM2	1	2	0	1	33	0	0	0	1	1	1	1	0	0	0	0	1	1	0	1	0	0	44	1	0	0	1	0	0	6	0	1	0	0	1	0	0	0	1	0	0	0	1	0	0	0	0	0	0
CcSWI3A	1	0	2	2	18	0	2	0	0	0	1	1	1	0	0	0	2	1	1	2	1	5	44	0	2	0	0	0	0	3	0	3	0	0	2	1	0	0	0	1	0	0	1	0	0	0	0	0	0
CcSWI3B	2	1	3	2	36	0	3	1	0	0	0	4	0	0	0	1	3	0	1	6	0	1	22	1	3	0	0	1	0	0	0	1	0	0	0	0	0	0	1	0	1	0	0	0	0	1	0	0	0
CcSWI3C	1	3	0	8	20	0	0	0	1	1	1	1	2	0	0	0	1	0	1	1	0	2	36	1	0	0	0	1	0	4	0	2	0	0	0	0	0	0	0	0	0	0	1	0	0	0	0	0	1
CcSWI3D	0	1	1	4	35	0	1	1	0	0	0	0	4	0	0	0	1	1	0	2	0	0	52	0	1	1	0	0	0	3	0	4	1	0	0	0	1	0	0	1	0	0	0	0	0	1	1	0	0
CcTRF1	0	3	0	0	27	1	0	1	0	0	1	0	0	0	0	0	3	1	1	2	0	5	7	1	0	1	0	0	0	0	0	1	0	0	1	0	0	1	0	0	0	0	0	0	0	0	0	0	1
CcTRF2	1	1	1	0	42	0	1	0	0	0	1	0	0	0	0	0	0	0	0	6	0	1	29	0	1	0	2	0	0	2	0	3	0	0	0	1	0	0	0	0	0	0	0	0	0	0	0	0	0
CcTRF3	4	0	0	0	28	0	0	1	1	1	1	3	0	0	1	1	8	0	4	7	1	3	25	1	0	0	2	0	0	4	0	0	0	0	1	1	0	0	0	1	0	0	0	0	0	0	0	0	1
CcTRF4	5	1	1	1	28	0	1	1	0	0	0	5	1	0	1	0	5	1	0	2	0	3	39	1	1	0	0	0	0	10	0	0	1	0	0	1	0	0	0	0	0	0	0	0	0	0	0	0	0
[truncated: 57 more columns]
