# Supplementary material for: Capsicum chinense MYB Transcription Factor Genes: Identification, Expression Analysis, and Their Conservation and Diversification With Other Solanaceae Genomes
Source: Front Plant Sci. 2021 Oct 13;12:721265. doi: 10.3389/fpls.2021.721265 (PMC8548648; doi:10.3389/fpls.2021.721265)
Supplement: Supplementary Figure 1 — Chromosomal distribution of MYB genes across 12 Capsicum chromosomes of (A) C. annuum and (B) C. baccatum. The capsaicinoid QTLs in C. annuum adapted from Han et al., 2018 are shown in shaded blocks. [file Data_Sheet_1.zip › Supplementary Table S5.XLS]

## Sheet: Table S5
Table S5: RNA sequencing alignment summary. Raw reads and aligned read summary by Hisat2 in (A) C. chinense and (B) C. annuum fruit samples.
A. C. chinense
Fruit Stages	Replicates	Raw Reads	Clean Reads	Aligned Reads	% Alignment
Early Green (EG)	EG1	43957872	43887716	37308909	85.0099
	EG2	52981652	52905738	49725055	93.988
	EG3	54629534	54557468	51322410	94.0704
Mature Green (MG)	MG1	44553862	44485646	39815372	89.5016
	MG2	43508264	43452982	41338635	95.1342
	MG3	53975244	53910298	50963624	94.5341
Breaker (Br)	Br1	72230694	72137150	50610636	70.1589
	Br2	60256796	60158882	32993311	54.8436
	Br3	49409632	49349432	39604732	80.2537
B. C. annuum
Fruit Stages	Replicates	Raw Reads	Clean Reads	Aligned Reads	% Alignment
Early Green (EG)	EG1	43422376	43363602	40007520	92.2606
	EG2	47552714	47475608	43812652	92.2846
	EG3	60894686	60762590	55717712	91.6974
Mature Green (MG)	MG1	48203356	48151672	43732668	90.8227
	MG2	38023232	37984696	34206661	90.0538
	MG3	51734370	51668388	46227267	89.4691
Breaker (Br)	Br1	61584614	61496072	55500438	90.2504
	Br2	43017080	42968636	39132736	91.0728
	Br3	47746556	47703974	43595457	91.3875
