# Supplementary material for: Capsicum chinense MYB Transcription Factor Genes: Identification, Expression Analysis, and Their Conservation and Diversification With Other Solanaceae Genomes
Source: Front Plant Sci. 2021 Oct 13;12:721265. doi: 10.3389/fpls.2021.721265 (PMC8548648; doi:10.3389/fpls.2021.721265)
Supplement: Supplementary Figure 1 — Chromosomal distribution of MYB genes across 12 Capsicum chromosomes of (A) C. annuum and (B) C. baccatum. The capsaicinoid QTLs in C. annuum adapted from Han et al., 2018 are shown in shaded blocks. [file Data_Sheet_1.zip › Supplementary Table S6.XLSX]

## Sheet: Table S6
Table S6: The R2R3 CcMYBs and the probability and identity of their corresponding homologous protein model/template.
MYB_Name	Protein Template/Model	% Coverage	%identity	% Alpha-Helix	% Beta-strand	PDB Header	PDB Molecule	PDB Title
CcA	c6kksA	99.8	61	41	2	dna binding protein/dna	Chain: A: transcription factor wer	structural insights into target dna recognition by r2r3-type myb2 transcription factor
CcBLIND	c6kksA	100	52	28	1	dna binding protein/dna	Chain: A: transcription factor wer	structural insights into target dna recognition by r2r3-type myb2 transcription factor
CcMYB1	c6kksA	100	56	31	0	dna binding protein/dna	Chain: A: transcription factor wer	structural insights into target dna recognition by r2r3-type myb2 transcription factor
CcMYB10	c6kksA	100	46	29	1	dna binding protein/dna	Chain: A: transcription factor wer	structural insights into target dna recognition by r2r3-type myb2 transcription factor
CcMYB100	d1mbja	98.9	62	31	0	dna binding protein	Chain: A: myb proto-oncogene protein	mouse c-myb dna-binding domain repeat 3
CcMYB101	c6kksA	100	63	26	0	dna binding protein/dna	Chain: A: transcription factor wer	structural insights into target dna recognition by r2r3-type myb2 transcription factor
CcMYB102	c6kksA	100	64	29	3	dna binding protein/dna	Chain: A: transcription factor wer	structural insights into target dna recognition by r2r3-type myb2 transcription factor
CcMYB103	c6kksA	100	65	39	0	dna binding protein/dna	Chain: A: transcription factor wer	structural insights into target dna recognition by r2r3-type myb2 transcription factor
CcMYB104	c6kksA	100	64	36	0	dna binding protein/dna	Chain: A: transcription factor wer	structural insights into target dna recognition by r2r3-type myb2 transcription factor
CcMYB105	c6kksA	100	65	34	0	dna binding protein/dna	Chain: A: transcription factor wer	structural insights into target dna recognition by r2r3-type myb2 transcription factor
CcMYB106	c6kksA	100	68	42	0	dna binding protein/dna	Chain: A: transcription factor wer	structural insights into target dna recognition by r2r3-type myb2 transcription factor
CcMYB108	c6kksA	100	56	33	0	dna binding protein/dna	Chain: A: transcription factor wer	structural insights into target dna recognition by r2r3-type myb2 transcription factor
CcMYB11	c6kksA	100	46	28	0	dna binding protein/dna	Chain: A: transcription factor wer	structural insights into target dna recognition by r2r3-type myb2 transcription factor
CcMYB110	c6kksA	100	67	43	0	dna binding protein/dna	Chain: A: transcription factor wer	structural insights into target dna recognition by r2r3-type myb2 transcription factor
CcMYB111	c6kksA	100	67	45	0	dna binding protein/dna	Chain: A: transcription factor wer	structural insights into target dna recognition by r2r3-type myb2 transcription factor
CcMYB113	c6kksA	100	68	29	0	dna binding protein/dna	Chain: A: transcription factor wer	structural insights into target dna recognition by r2r3-type myb2 transcription factor
CcMYB115	c6kksA	100	59	39	0	dna binding protein/dna	Chain: A: transcription factor wer	structural insights into target dna recognition by r2r3-type myb2 transcription factor
CcMYB12	c6kksA	100	47	34	2	dna binding protein/dna	Chain: A: transcription factor wer	structural insights into target dna recognition by r2r3-type myb2 transcription factor
CcMYB121	d1gv2a2	99.7	28	49	0	transcription	Chain: A: myb proto-oncogene protein	crystal structure of c-myb r2r3
CcMYB122	c6kksA	100	65	35	0	dna binding protein/dna	Chain: A: transcription factor wer	structural insights into target dna recognition by r2r3-type myb2 transcription factor
CcMYB123	c6kksA	99.9	57	40	0	dna binding protein/dna	Chain: A: transcription factor wer	structural insights into target dna recognition by r2r3-type myb2 transcription factor
CcMYB124	c6kksA	100	62	34	0	dna binding protein/dna	Chain: A: transcription factor wer	structural insights into target dna recognition by r2r3-type myb2 transcription factor
CcMYB13	c6kksA	100	46	30	0	dna binding protein/dna	Chain: A: transcription factor wer	structural insights into target dna recognition by r2r3-type myb2 transcription factor
CcMYB14	c6kksA	100	47	45	0	dna binding protein/dna	Chain: A: transcription factor wer	structural insights into target dna recognition by r2r3-type myb2 transcription factor
CcMYB15	c6kksA	100	50	39	0	dna binding protein/dna	Chain: A: transcription factor wer	structural insights into target dna recognition by r2r3-type myb2 transcription factor
CcMYB16	c6kksA	100	48	37	0	dna binding protein/dna	Chain: A: transcription factor wer	structural insights into target dna recognition by r2r3-type myb2 transcription factor
CcMYB17	c6kksA	100	49	28	0	dna binding protein/dna	Chain: A: transcription factor wer	structural insights into target dna recognition by r2r3-type myb2 transcription factor
CcMYB18	c6kksA	100	39	52	0	dna binding protein/dna	Chain: A: transcription factor wer	structural insights into target dna recognition by r2r3-type myb2 transcription factor
CcMYB19	c6kksA	100	58	26	0	dna binding protein/dna	Chain: A: transcription factor wer	structural insights into target dna recognition by r2r3-type myb2 transcription factor
CcMYB20	c6kksA	100	54	21	0	dna binding protein/dna	Chain: A: transcription factor wer	structural insights into target dna recognition by r2r3-type myb2 transcription factor
CcMYB21	c6kksA	100	56	23	0	dna binding protein/dna	Chain: A: transcription factor wer	structural insights into target dna recognition by r2r3-type myb2 transcription factor
CcMYB22	c6kksA	100	57	29	1	dna binding protein/dna	Chain: A: transcription factor wer	structural insights into target dna recognition by r2r3-type myb2 transcription factor
CcMYB23	c6kksA	100	58	35	0	dna binding protein/dna	Chain: A: transcription factor wer	structural insights into target dna recognition by r2r3-type myb2 transcription factor
CcMYB24	c6kksA	100	61	34	0	dna binding protein/dna	Chain: A: transcription factor wer	structural insights into target dna recognition by r2r3-type myb2 transcription factor
CcMYB25	c6kksA	100	58	41	0	dna binding protein/dna	Chain: A: transcription factor wer	structural insights into target dna recognition by r2r3-type myb2 transcription factor
CcMYB27	c6kksA	99.9	49	39	0	dna binding protein/dna	Chain: A: transcription factor wer	structural insights into target dna recognition by r2r3-type myb2 transcription factor
CcMYB28	c6kksA	100	59	42	0	dna binding protein/dna	Chain: A: transcription factor wer	structural insights into target dna recognition by r2r3-type myb2 transcription factor
CcMYB29	c6kksA	100	58	41	0	dna binding protein/dna	Chain: A: transcription factor wer	structural insights into target dna recognition by r2r3-type myb2 transcription factor
CcMYB3	c6kksA	100	48	33	0	dna binding protein/dna	Chain: A: transcription factor wer	structural insights into target dna recognition by r2r3-type myb2 transcription factor
CcMYB30	c6kksA	100	55	40	0	dna binding protein/dna	Chain: A: transcription factor wer	structural insights into target dna recognition by r2r3-type myb2 transcription factor
CcMYB31	c6kksA	100	57	39	0	dna binding protein/dna	Chain: A: transcription factor wer	structural insights into target dna recognition by r2r3-type myb2 transcription factor
CcMYB32	c6kksA	100	60	42	0	dna binding protein/dna	Chain: A: transcription factor wer	structural insights into target dna recognition by r2r3-type myb2 transcription factor
CcMYB33	c6kksA	100	58	42	0	dna binding protein/dna	Chain: A: transcription factor wer	structural insights into target dna recognition by r2r3-type myb2 transcription factor
CcMYB34	c6kksA	100	59	38	0	dna binding protein/dna	Chain: A: transcription factor wer	structural insights into target dna recognition by r2r3-type myb2 transcription factor
CcMYB35	c6kksA	100	60	37	0	dna binding protein/dna	Chain: A: transcription factor wer	structural insights into target dna recognition by r2r3-type myb2 transcription factor
CcMYB36	c6kksA	100	57	35	0	dna binding protein/dna	Chain: A: transcription factor wer	structural insights into target dna recognition by r2r3-type myb2 transcription factor
CcMYB38	c6kksA	100	52	32	1	dna binding protein/dna	Chain: A: transcription factor wer	structural insights into target dna recognition by r2r3-type myb2 transcription factor
CcMYB39	c6kksA	100	52	31	1	dna binding protein/dna	Chain: A: transcription factor wer	structural insights into target dna recognition by r2r3-type myb2 transcription factor
CcMYB3R-1	c6kksA	100	42	29	2	dna binding protein/dna	Chain: A: transcription factor wer	structural insights into target dna recognition by r2r3-type myb2 transcription factor
CcMYB3R-2	c6kksA	100	46	29	0	dna binding protein/dna	Chain: A: transcription factor wer	structural insights into target dna recognition by r2r3-type myb2 transcription factor
CcMYB3R-3	c6kksA	100	47	43	0	dna binding protein/dna	Chain: A: transcription factor wer	structural insights into target dna recognition by r2r3-type myb2 transcription factor
CcMYB3R-4	c1h88C	100	61	31	2	transcription/dna	Chain: C: myb proto-oncogene protein	crystal structure of ternary protein-dna complex1
CcMYB3R-5	c6kksA	100	46	29	3	dna binding protein/dna	Chain: A: transcription factor wer	structural insights into target dna recognition by r2r3-type myb2 transcription factor
CcMYB4	c6kksA	100	40	32	0	dna binding protein/dna	Chain: A: transcription factor wer	structural insights into target dna recognition by r2r3-type myb2 transcription factor
CcMYB40	c6kksA	100	59	29	0	dna binding protein/dna	Chain: A: transcription factor wer	structural insights into target dna recognition by r2r3-type myb2 transcription factor
CcMYB41	c6kksA	100	60	24	0	dna binding protein/dna	Chain: A: transcription factor wer	structural insights into target dna recognition by r2r3-type myb2 transcription factor
CcMYB42	c6kksA	100	58	27	0	dna binding protein/dna	Chain: A: transcription factor wer	structural insights into target dna recognition by r2r3-type myb2 transcription factor
CcMYB43	c6kksA	100	58	30	0	dna binding protein/dna	Chain: A: transcription factor wer	structural insights into target dna recognition by r2r3-type myb2 transcription factor
CcMYB44	c6kksA	100	57	33	0	dna binding protein/dna	Chain: A: transcription factor wer	structural insights into target dna recognition by r2r3-type myb2 transcription factor
CcMYB45	c6kksA	100	57	27	0	dna binding protein/dna	Chain: A: transcription factor wer	structural insights into target dna recognition by r2r3-type myb2 transcription factor
CcMYB46	c6kksA	100	56	32	0	dna binding protein/dna	Chain: A: transcription factor wer	structural insights into target dna recognition by r2r3-type myb2 transcription factor
CcMYB47	c6kksA	100	56	24	0	dna binding protein/dna	Chain: A: transcription factor wer	structural insights into target dna recognition by r2r3-type myb2 transcription factor
CcMYB48	c6kksA	100	57	44	0	dna binding protein/dna	Chain: A: transcription factor wer	structural insights into target dna recognition by r2r3-type myb2 transcription factor
CcMYB49	c6kksA	100	55	26	0	dna binding protein/dna	Chain: A: transcription factor wer	structural insights into target dna recognition by r2r3-type myb2 transcription factor
CcMYB5-1	d1mbja	99.8	65	46	0	dna binding protein	Chain: A: myb proto-oncogene protein	mouse c-myb dna-binding domain repeat 3
CcMYB5-2	d1h8ac1	99.8	59	29	1	transcription/dna	Chain: C: myb transforming protein	crystal structure of ternary protein-dna complex3
CcMYB50	c6kksA	100	57	27	0	dna binding protein/dna	Chain: A: transcription factor wer	structural insights into target dna recognition by r2r3-type myb2 transcription factor
CcMYB51	c6kksA	100	56	27	0	dna binding protein/dna	Chain: A: transcription factor wer	structural insights into target dna recognition by r2r3-type myb2 transcription factor
CcMYB52	c6kksA	100	54	27	0	dna binding protein/dna	Chain: A: transcription factor wer	structural insights into target dna recognition by r2r3-type myb2 transcription factor
CcMYB53	c6kksA	100	56	32	0	dna binding protein/dna	Chain: A: transcription factor wer	structural insights into target dna recognition by r2r3-type myb2 transcription factor
CcMYB54	c6kksA	100	54	31	0	dna binding protein/dna	Chain: A: transcription factor wer	structural insights into target dna recognition by r2r3-type myb2 transcription factor
CcMYB55	c6kksA	99.9	47	56	0	dna binding protein/dna	Chain: A: transcription factor wer	structural insights into target dna recognition by r2r3-type myb2 transcription factor
CcMYB56	c6kksA	100	58	39	1	dna binding protein/dna	Chain: A: transcription factor wer	structural insights into target dna recognition by r2r3-type myb2 transcription factor
CcMYB57	c6kksA	100	61	35	0	dna binding protein/dna	Chain: A: transcription factor wer	structural insights into target dna recognition by r2r3-type myb2 transcription factor
CcMYB58	c6kksA	100	46	33	0	dna binding protein/dna	Chain: A: transcription factor wer	structural insights into target dna recognition by r2r3-type myb2 transcription factor
CcMYB59	c6kksA	100	54	36	0	dna binding protein/dna	Chain: A: transcription factor wer	structural insights into target dna recognition by r2r3-type myb2 transcription factor
CcMYB5R	c1h88C	100	40	49	0	transcription/dna	Chain: C: myb proto-oncogene protein	crystal structure of ternary protein-dna complex1
CcMYB6	c6kksA	100	42	37	0	dna binding protein/dna	Chain: A: transcription factor wer	structural insights into target dna recognition by r2r3-type myb2 transcription factor
CcMYB60-1	c6kksA	99.9	53	33	0	dna binding protein/dna	Chain: A: transcription factor wer	structural insights into target dna recognition by r2r3-type myb2 transcription factor
CcMYB61	c6kksA	100	56	39	0	dna binding protein/dna	Chain: A: transcription factor wer	structural insights into target dna recognition by r2r3-type myb2 transcription factor
CcMYB62	c6kksA	99.9	64	36	0	dna binding protein/dna	Chain: A: transcription factor wer	structural insights into target dna recognition by r2r3-type myb2 transcription factor
CcMYB63	c6kksA	100	57	34	0	dna binding protein/dna	Chain: A: transcription factor wer	structural insights into target dna recognition by r2r3-type myb2 transcription factor
CcMYB64	c6kksA	100	56	53	0	dna binding protein/dna	Chain: A: transcription factor wer	structural insights into target dna recognition by r2r3-type myb2 transcription factor
CcMYB65	c6kksA	99.9	64	38	0	dna binding protein/dna	Chain: A: transcription factor wer	structural insights into target dna recognition by r2r3-type myb2 transcription factor
CcMYB67-1	c6kksA	100	63	31	0	dna binding protein/dna	Chain: A: transcription factor wer	structural insights into target dna recognition by r2r3-type myb2 transcription factor
CcMYB67-2	c6kksA	100	21	61	0	dna binding protein/dna	Chain: A: transcription factor wer	structural insights into target dna recognition by r2r3-type myb2 transcription factor
CcMYB68	c6kksA	100	59	31	0	dna binding protein/dna	Chain: A: transcription factor wer	structural insights into target dna recognition by r2r3-type myb2 transcription factor
CcMYB69	c6kksA	100	58	36	0	dna binding protein/dna	Chain: A: transcription factor wer	structural insights into target dna recognition by r2r3-type myb2 transcription factor
CcMYB7	c6kksA	100	49	28	0	dna binding protein/dna	Chain: A: transcription factor wer	structural insights into target dna recognition by r2r3-type myb2 transcription factor
CcMYB70	d1mbja	98.8	52	33	1	dna binding protein	Chain: A: myb proto-oncogene protein	mouse c-myb dna-binding domain repeat 3
CcMYB71	c6kksA	100	64	44	0	dna binding protein/dna	Chain: A: transcription factor wer	structural insights into target dna recognition by r2r3-type myb2 transcription factor
CcMYB72	c6kksA	100	59	30	0	dna binding protein/dna	Chain: A: transcription factor wer	structural insights into target dna recognition by r2r3-type myb2 transcription factor
CcMYB73	c6kksA	100	55	35	0	dna binding protein/dna	Chain: A: transcription factor wer	structural insights into target dna recognition by r2r3-type myb2 transcription factor
CcMYB74	c6kksA	100	57	37	0	dna binding protein/dna	Chain: A: transcription factor wer	structural insights into target dna recognition by r2r3-type myb2 transcription factor
CcMYB75	c6kksA	100	57	29	0	dna binding protein/dna	Chain: A: transcription factor wer	structural insights into target dna recognition by r2r3-type myb2 transcription factor
CcMYB76	c6kksA	100	57	38	0	dna binding protein/dna	Chain: A: transcription factor wer	structural insights into target dna recognition by r2r3-type myb2 transcription factor
CcMYB77	c6kksA	100	55	38	0	dna binding protein/dna	Chain: A: transcription factor wer	structural insights into target dna recognition by r2r3-type myb2 transcription factor
CcMYB78	c6kksA	100	57	39	0	dna binding protein/dna	Chain: A: transcription factor wer	structural insights into target dna recognition by r2r3-type myb2 transcription factor
CcMYB79	c6kksA	100	61	28	0	dna binding protein/dna	Chain: A: transcription factor wer	structural insights into target dna recognition by r2r3-type myb2 transcription factor
CcMYB8	c6kksA	100	46	37	0	dna binding protein/dna	Chain: A: transcription factor wer	structural insights into target dna recognition by r2r3-type myb2 transcription factor
CcMYB80	c6kksA	100	58	39	0	dna binding protein/dna	Chain: A: transcription factor wer	structural insights into target dna recognition by r2r3-type myb2 transcription factor
CcMYB81	c6kksA	100	61	37	0	dna binding protein/dna	Chain: A: transcription factor wer	structural insights into target dna recognition by r2r3-type myb2 transcription factor
CcMYB82	c6kksA	100	61	39	0	dna binding protein/dna	Chain: A: transcription factor wer	structural insights into target dna recognition by r2r3-type myb2 transcription factor
CcMYB83	c6kksA	100	60	31	0	dna binding protein/dna	Chain: A: transcription factor wer	structural insights into target dna recognition by r2r3-type myb2 transcription factor
CcMYB84	c6kksA	100	59	26	0	dna binding protein/dna	Chain: A: transcription factor wer	structural insights into target dna recognition by r2r3-type myb2 transcription factor
CcMYB85	c6kksA	100	61	29	0	dna binding protein/dna	Chain: A: transcription factor wer	structural insights into target dna recognition by r2r3-type myb2 transcription factor
CcMYB86	c6kksA	100	61	31	0	dna binding protein/dna	Chain: A: transcription factor wer	structural insights into target dna recognition by r2r3-type myb2 transcription factor
CcMYB87	c6kksA	100	63	27	0	dna binding protein/dna	Chain: A: transcription factor wer	structural insights into target dna recognition by r2r3-type myb2 transcription factor
CcMYB89	c6kksA	100	61	34	0	dna binding protein/dna	Chain: A: transcription factor wer	structural insights into target dna recognition by r2r3-type myb2 transcription factor
CcMYB9	c6kksA	100	47	28	0	dna binding protein/dna	Chain: A: transcription factor wer	structural insights into target dna recognition by r2r3-type myb2 transcription factor
CcMYB90	c6kksA	100	58	52	0	dna binding protein/dna	Chain: A: transcription factor wer	structural insights into target dna recognition by r2r3-type myb2 transcription factor
CcMYB91	c6kksA	100	59	31	0	dna binding protein/dna	Chain: A: transcription factor wer	structural insights into target dna recognition by r2r3-type myb2 transcription factor
CcMYB92	c6kksA	100	61	31	0	dna binding protein/dna	Chain: A: transcription factor wer	structural insights into target dna recognition by r2r3-type myb2 transcription factor
CcMYB93	c6kksA	100	60	33	0	dna binding protein/dna	Chain: A: transcription factor wer	structural insights into target dna recognition by r2r3-type myb2 transcription factor
CcMYB94	c6kksA	100	61	33	6	dna binding protein/dna	Chain: A: transcription factor wer	structural insights into target dna recognition by r2r3-type myb2 transcription factor
CcMYB95	c6kksA	100	62	32	0	dna binding protein/dna	Chain: A: transcription factor wer	structural insights into target dna recognition by r2r3-type myb2 transcription factor
CcMYB96	c6kksA	100	64	32	0	dna binding protein/dna	Chain: A: transcription factor wer	structural insights into target dna recognition by r2r3-type myb2 transcription factor
CcMYB97	c6kksA	99.7	66	30	6	dna binding protein/dna	Chain: A: transcription factor wer	structural insights into target dna recognition by r2r3-type myb2 transcription factor
CcMYB98	c6kksA	100	62	30	2	dna binding protein/dna	Chain: A: transcription factor wer	structural insights into target dna recognition by r2r3-type myb2 transcription factor
CcMYB99	c6kksA	100	60	36	0	dna binding protein/dna	Chain: A: transcription factor wer	structural insights into target dna recognition by r2r3-type myb2 transcription factor
CcMYB37	c6kksA	100	59	43	0	dna binding protein/dna	Chain: A: transcription factor wer	structural insights into target dna recognition by r2r3-type myb2 transcription factor
CcMYB119	d2crga1	98.6	30	24	2	gene regulation	Chain: A: metastasis associated protein mta3	solution structure of the myb-like dna-binding domain of2 mouse mta3 protein
CcMYB60-2	c6kksA	99.9	54	31	0	dna binding protein/dna	Chain: A: transcription factor wer	structural insights into target dna recognition by r2r3-type myb2 transcription factor
CcMYB116	c2yqkA	98.8	35	30	3	transcription/apoptosis	Chain: A: arginine-glutamic acid dipeptide repeats protein	solution structure of the sant domain in arginine-glutamic2 acid dipeptide (re) repeats
CcMYB26	c6kksA	100	57	46	0	dna binding protein/dna	Chain: A: transcription factor wer	structural insights into target dna recognition by r2r3-type myb2 transcription factor
CcMYB120	c5ylzJ	99.8	20	21	1	splicing	Chain: J: pre-mrna-splicing factor cef1	cryo-em structure of the post-catalytic spliceosome from saccharomyces2 cerevisiae at 3.6 angstrom
