# Supplementary material for: Capsicum chinense MYB Transcription Factor Genes: Identification, Expression Analysis, and Their Conservation and Diversification With Other Solanaceae Genomes
Source: Front Plant Sci. 2021 Oct 13;12:721265. doi: 10.3389/fpls.2021.721265 (PMC8548648; doi:10.3389/fpls.2021.721265)
Supplement: Supplementary Figure 1 — Chromosomal distribution of MYB genes across 12 Capsicum chromosomes of (A) C. annuum and (B) C. baccatum. The capsaicinoid QTLs in C. annuum adapted from Han et al., 2018 are shown in shaded blocks. [file Data_Sheet_1.zip › Supplementary Table S7.XLSX]

## Sheet: Table S7
Table S7: MYB containing syntenic blocks from Capsicum chinense genome with compared to C. annuum, C. baccatum, Solanum tuberosum, S. lycopersicum and Arabidopsis thaliana genome. [Note: The abbreviations Cc, Ca, Cb, St, Sl and At represents the chromosomes from C. chinense, C. annuum, C. baccatum, S.tuberosum, S. lycopersicum and A. thaliana genome.]
Alignment Info	Block A				Block B					MYB genes present in a block
	ID1	chr	start	end	ID2	chr	start	end	E-value
Alignment: score=407.0 e_value=6.9e-19 N=9 Cc1&Cc6 plus	-----------------------------------------------------------------------------------------------------------------------------------------------------------------------------------------------------
0	BC332_02651	Cc1	207094475	207097042	BC332_14500	Cc6	94454	103422	7e-75
1	BC332_02653	Cc1	207150868	207154177	BC332_14501	Cc6	106945	110869	0
2	BC332_02657	Cc1	207311986	207312357	BC332_14503	Cc6	113625	114008	1e-37
3	BC332_02678	Cc1	208349989	208350423	BC332_14504	Cc6	121522	121956	5e-68
4	BC332_02680	Cc1	208390160	208397142	BC332_14505	Cc6	126049	137381	2e-153
5	BC332_02687	Cc1	208747595	208754301	BC332_14506	Cc6	138705	144408	2e-110
6	BC332_02693	Cc1	209439602	209441848	BC332_14507	Cc6	144894	147709	0
7	BC332_02695	Cc1	209497992	209519668	BC332_14509	Cc6	241883	251802	0
8	BC332_02702	Cc1	210100644	210105740	BC332_14511	Cc6	271656	275644	2e-81	CcMYB98	CcMYB99
Alignment: score=411.0 e_value=2e-17 N=9 Cc1&Cc6 minus	-----------------------------------------------------------------------------------------------------------------------------------------------------------------------------------------------------
0	BC332_00752	Cc1	17770077	17771309	BC332_15952	Cc6	194634959	194636050	7e-61
1	BC332_00754	Cc1	17972043	17972687	BC332_15950	Cc6	194557069	194557398	4e-57
2	BC332_00759	Cc1	18133580	18134365	BC332_15948	Cc6	194511063	194511671	2e-66
3	BC332_00762	Cc1	18228117	18237212	BC332_15947	Cc6	194463975	194475527	8e-116
4	BC332_00763	Cc1	18256123	18261504	BC332_15945	Cc6	194251323	194257227	6e-54
5	BC332_00770	Cc1	18427432	18429150	BC332_15939	Cc6	194042004	194046610	0
6	BC332_00784	Cc1	18953837	18957060	BC332_15937	Cc6	193981481	193984435	2e-154
7	BC332_00795	Cc1	19874943	19887780	BC332_15934	Cc6	193778041	193781420	3e-136
8	BC332_00798	Cc1	20167363	20172786	BC332_15933	Cc6	193757966	193762406	0	CcARR6	CcARR7
Alignment: score=320.0 e_value=1.4e-12 N=7 Cc10&Cc10 plus	-----------------------------------------------------------------------------------------------------------------------------------------------------------------------------------------------------
0	BC332_26618	Cc10	220978403	220984846	BC332_26866	Cc10	225459718	225464303	4e-154
1	BC332_26620	Cc10	220993713	220995148	BC332_26869	Cc10	225668105	225672293	6e-71	CcPHR7	CcPHR6
2	BC332_26621	Cc10	221000736	221001149	BC332_26871	Cc10	225690930	225691334	3e-49
3	BC332_26623	Cc10	221041450	221045835	BC332_26874	Cc10	225725799	225728120	0
4	BC332_26624	Cc10	221059285	221067265	BC332_26875	Cc10	225742957	225747820	9e-160
5	BC332_26627	Cc10	221113848	221114451	BC332_26894	Cc10	226013326	226013844	2e-66
6	BC332_26635	Cc10	221275312	221277399	BC332_26897	Cc10	226051876	226054047	0
Alignment: score=325.0 e_value=1.7e-14 N=7 Cc12&Cc4 plus	-----------------------------------------------------------------------------------------------------------------------------------------------------------------------------------------------------
0	BC332_31012	Cc12	206743102	206743830	BC332_12046	Cc4	227488618	227493207	1e-51	CcMYB14	CcMYB15
1	BC332_31022	Cc12	207192412	207196483	BC332_12049	Cc4	227550189	227554870	0
2	BC332_31023	Cc12	207207214	207209825	BC332_12053	Cc4	227650732	227653136	0
3	BC332_31025	Cc12	207227180	207229216	BC332_12054	Cc4	227654561	227654914	5e-21
4	BC332_31026	Cc12	207287402	207290813	BC332_12058	Cc4	227691716	227694283	6e-148
5	BC332_31036	Cc12	208153668	208157074	BC332_12062	Cc4	227735044	227736774	1e-138
6	BC332_31037	Cc12	208165470	208169978	BC332_12063	Cc4	227740676	227747784	2e-131
Alignment: score=490.0 e_value=7.1e-23 N=11 Cc12&Cc4 minus	-----------------------------------------------------------------------------------------------------------------------------------------------------------------------------------------------------
0	BC332_30986	Cc12	205789602	205795727	BC332_11954	Cc4	225822101	225828462	0
1	BC332_30995	Cc12	206054240	206055737	BC332_11941	Cc4	225589609	225590524	2e-57
2	BC332_30997	Cc12	206075337	206075543	BC332_11935	Cc4	225478503	225480879	5e-25
3	BC332_31000	Cc12	206169595	206174280	BC332_11932	Cc4	225434036	225437201	0
4	BC332_31006	Cc12	206378096	206390442	BC332_11921	Cc4	225198029	225206536	3e-100
5	BC332_31007	Cc12	206517828	206526901	BC332_11914	Cc4	225009306	225013133	0
6	BC332_31011	Cc12	206655017	206657679	BC332_11905	Cc4	224891106	224892629	6e-116
7	BC332_31012	Cc12	206743102	206743830	BC332_11900	Cc4	224752264	224753244	9e-69	CcMYB14	CcMYB16
8	BC332_31014	Cc12	206774752	206776804	BC332_11895	Cc4	224575638	224576066	1e-40
9	BC332_31015	Cc12	206919104	206922891	BC332_11888	Cc4	224440505	224458432	7e-25
10	BC332_31019	Cc12	207020455	207024282	BC332_11887	Cc4	224436166	224438264	0
Alignment: score=545.0 e_value=2.1e-28 N=12 Cc2&Cc2 plus	-----------------------------------------------------------------------------------------------------------------------------------------------------------------------------------------------------
0	BC332_03819	Cc2	108845580	108848086	BC332_06001	Cc2	166482499	166483959	3e-65
1	BC332_03820	Cc2	108886640	108887826	BC332_06002	Cc2	166520689	166523092	6e-73
2	BC332_03821	Cc2	108895909	108901764	BC332_06006	Cc2	166567120	166572071	6e-135
3	BC332_03822	Cc2	109066860	109069532	BC332_06018	Cc2	166779774	166782493	7e-161
4	BC332_03827	Cc2	109663531	109664088	BC332_06020	Cc2	166801630	166802247	5e-84
5	BC332_03830	Cc2	110098031	110102891	BC332_06024	Cc2	166847148	166851390	7e-32
6	BC332_03833	Cc2	110224039	110226630	BC332_06027	Cc2	166911270	166912677	3e-109	CcMYB92	CcMYB93
7	BC332_03838	Cc2	110799949	110801624	BC332_06038	Cc2	167079084	167080426	9e-36
8	BC332_03840	Cc2	110902060	110904313	BC332_06041	Cc2	167140137	167142149	7e-83
9	BC332_03841	Cc2	110908313	110913052	BC332_06050	Cc2	167259267	167265051	1e-89
10	BC332_03851	Cc2	111544285	111545684	BC332_06054	Cc2	167329167	167331849	3e-155
11	BC332_03853	Cc2	111645931	111652371	BC332_06058	Cc2	167345508	167348701	1e-152
Alignment: score=836.0 e_value=7.7e-55 N=19 Cc2&Cc4 plus	-----------------------------------------------------------------------------------------------------------------------------------------------------------------------------------------------------
0	BC332_05580	Cc2	159692951	159698632	BC332_11709	Cc4	218787682	218794336	0
1	BC332_05590	Cc2	159856565	159857422	BC332_11714	Cc4	218927457	218928899	1e-43
2	BC332_05592	Cc2	159904494	159906253	BC332_11716	Cc4	218987903	218989564	6e-81
3	BC332_05595	Cc2	160030954	160033271	BC332_11719	Cc4	219174468	219177409	0
4	BC332_05608	Cc2	160229405	160231461	BC332_11733	Cc4	219809251	219812067	0
5	BC332_05610	Cc2	160239837	160242074	BC332_11751	Cc4	220348840	220349250	7e-14
6	BC332_05612	Cc2	160252152	160252764	BC332_11753	Cc4	220385966	220386748	7e-30
7	BC332_05614	Cc2	160350251	160351539	BC332_11757	Cc4	220535540	220537449	4e-57
8	BC332_05618	Cc2	160501402	160507434	BC332_11763	Cc4	220639633	220642600	5e-159
9	BC332_05620	Cc2	160525726	160527115	BC332_11766	Cc4	220728386	220729916	2e-78	CcMYB53	CcMYB49
10	BC332_05621	Cc2	160541044	160542830	BC332_11786	Cc4	221486175	221489187	0
11	BC332_05622	Cc2	160553332	160556883	BC332_11787	Cc4	221509641	221513899	2e-113
12	BC332_05629	Cc2	160681709	160688475	BC332_11794	Cc4	221686537	221688239	6e-119
13	BC332_05631	Cc2	160716547	160720247	BC332_11797	Cc4	221839959	221843141	7e-114
14	BC332_05633	Cc2	160751411	160752076	BC332_11802	Cc4	221979456	221979881	2e-24
15	BC332_05636	Cc2	160798291	160798843	BC332_11814	Cc4	222130047	222130838	2e-13
16	BC332_05639	Cc2	160835625	160836887	BC332_11815	Cc4	222135606	222136886	8e-131
17	BC332_05641	Cc2	160853681	160857542	BC332_11816	Cc4	222144625	222152178	2e-49
18	BC332_05658	Cc2	161223909	161224373	BC332_11818	Cc4	222230787	222231257	4e-12
Alignment: score=366.0 e_value=2.7e-14 N=8 Cc2&Cc4 minus	-----------------------------------------------------------------------------------------------------------------------------------------------------------------------------------------------------
0	BC332_04434	Cc2	136506858	136507895	BC332_11900	Cc4	224752264	224753244	1e-78	CcMYB3	CcMYB16
1	BC332_04436	Cc2	136522948	136532526	BC332_11898	Cc4	224730686	224735829	7e-80
2	BC332_04438	Cc2	136586881	136594700	BC332_11894	Cc4	224554753	224556868	1e-148
3	BC332_04439	Cc2	136611166	136613360	BC332_11883	Cc4	224330165	224333908	6e-176
4	BC332_04445	Cc2	136712135	136715462	BC332_11879	Cc4	224238246	224241085	0
5	BC332_04450	Cc2	136863917	136866255	BC332_11873	Cc4	223898496	223901162	0
6	BC332_04459	Cc2	136979002	136981314	BC332_11867	Cc4	223811899	223814205	0
7	BC332_04461	Cc2	136990773	136992341	BC332_11864	Cc4	223729864	223748738	3e-41
Alignment: score=301.0 e_value=1.1e-15 N=7 Cc2&Cc8 plus	-----------------------------------------------------------------------------------------------------------------------------------------------------------------------------------------------------
0	BC332_05356	Cc2	155712457	155716541	BC332_22468	Cc8	191482292	191485825	1e-76
1	BC332_05369	Cc2	155901143	155903993	BC332_22474	Cc8	191557786	191559615	4e-84
2	BC332_05377	Cc2	156122441	156122677	BC332_22475	Cc8	191562318	191563676	6e-30	CcRL3	CcRAD2
3	BC332_05382	Cc2	156235453	156236730	BC332_22484	Cc8	191845213	191846094	1e-100
4	BC332_05396	Cc2	156494737	156495480	BC332_22489	Cc8	191909797	191910567	6e-25
5	BC332_05406	Cc2	156577960	156578085	BC332_22496	Cc8	192001394	192001519	3e-16
6	BC332_05407	Cc2	156578210	156578644	BC332_22497	Cc8	192001704	192002207	8e-46
Alignment: score=1006.0 e_value=2.5e-67 N=22 Cc2&CcMCIT02000031 plus	-----------------------------------------------------------------------------------------------------------------------------------------------------------------------------------------------------
0	BC332_05334	Cc2	155417710	155419253	BC332_32211	CcMCIT02000031	94632	95486	2e-37
1	BC332_05335	Cc2	155423184	155424836	BC332_32213	CcMCIT02000031	102296	105519	3e-155
2	BC332_05336	Cc2	155426939	155434651	BC332_32219	CcMCIT02000031	131129	134935	4e-42
3	BC332_05352	Cc2	155648741	155650383	BC332_32225	CcMCIT02000031	301539	303327	4e-142
4	BC332_05353	Cc2	155651767	155655631	BC332_32240	CcMCIT02000031	437839	443930	1e-59
5	BC332_05370	Cc2	155904314	155912065	BC332_32242	CcMCIT02000031	454885	461240	0
6	BC332_05371	Cc2	155922717	155925781	BC332_32243	CcMCIT02000031	468702	473083	1e-120
7	BC332_05375	Cc2	156109880	156110791	BC332_32246	CcMCIT02000031	508240	509669	3e-60
8	BC332_05377	Cc2	156122441	156122677	BC332_32247	CcMCIT02000031	512698	513428	3e-31	CcRL3	CcRAD6
9	BC332_05388	Cc2	156278627	156286316	BC332_32254	CcMCIT02000031	602391	609218	2e-149
10	BC332_05389	Cc2	156291214	156298573	BC332_32259	CcMCIT02000031	671042	677570	1e-71
11	BC332_05393	Cc2	156377734	156383453	BC332_32262	CcMCIT02000031	717102	721550	0
12	BC332_05396	Cc2	156494737	156495480	BC332_32264	CcMCIT02000031	740909	741682	7e-20
13	BC332_05397	Cc2	156502796	156505270	BC332_32265	CcMCIT02000031	784549	787645	5e-96
14	BC332_05402	Cc2	156542938	156544678	BC332_32269	CcMCIT02000031	834873	837364	2e-135
15	BC332_05404	Cc2	156555817	156558473	BC332_32272	CcMCIT02000031	914510	919375	2e-34
16	BC332_05405	Cc2	156570740	156573214	BC332_32274	CcMCIT02000031	997181	1001517	1e-152
17	BC332_05407	Cc2	156578210	156578644	BC332_32275	CcMCIT02000031	1017209	1017694	1e-37
18	BC332_05413	Cc2	156658471	156659982	BC332_32278	CcMCIT02000031	1107266	1116607	3e-45
19	BC332_05417	Cc2	156679998	156685900	BC332_32282	CcMCIT02000031	1145287	1149419	2e-103
20	BC332_05421	Cc2	156745066	156746766	BC332_32286	CcMCIT02000031	1216012	1221018	2e-148
21	BC332_05423	Cc2	156752385	156753963	BC332_32287	CcMCIT02000031	1221747	1223053	2e-56
Alignment: score=276.0 e_value=2.2e-09 N=6 Cc2&CcMCIT02000079 plus	-----------------------------------------------------------------------------------------------------------------------------------------------------------------------------------------------------
0	BC332_03822	Cc2	109066860	109069532	BC332_33095	CcMCIT02000079	10080	12349	4e-102
1	BC332_03833	Cc2	110224039	110226630	BC332_33109	CcMCIT02000079	252070	253948	4e-91	CcMYB92	CcMYB96
2	BC332_03837	Cc2	110696311	110717129	BC332_33114	CcMCIT02000079	304043	309846	2e-99
3	BC332_03838	Cc2	110799949	110801624	BC332_33117	CcMCIT02000079	387733	388831	1e-23
4	BC332_03841	Cc2	110908313	110913052	BC332_33122	CcMCIT02000079	435935	442600	8e-88
5	BC332_03843	Cc2	110989910	110995739	BC332_33123	CcMCIT02000079	456232	464785	7e-62
Alignment: score=380.0 e_value=7.5e-14 N=8 Cc3&Cc6 plus	-----------------------------------------------------------------------------------------------------------------------------------------------------------------------------------------------------
0	BC332_08904	Cc3	247038442	247040001	BC332_16664	Cc6	222354465	222356204	0
1	BC332_08909	Cc3	247102762	247106952	BC332_16673	Cc6	222456157	222463159	0
2	BC332_08916	Cc3	247188791	247189495	BC332_16674	Cc6	222465273	222465975	7e-80
3	BC332_08919	Cc3	247243881	247245879	BC332_16675	Cc6	222473715	222475437	1e-97
4	BC332_08922	Cc3	247275302	247275748	BC332_16677	Cc6	222491882	222492331	4e-101
5	BC332_08924	Cc3	247287194	247288480	BC332_16679	Cc6	222540301	222541966	1e-111	CcMYB45	CcMYB46
6	BC332_08925	Cc3	247332834	247336062	BC332_16680	Cc6	222564864	222568504	0
7	BC332_08927	Cc3	247375295	247375876	BC332_16682	Cc6	222579057	222579593	6e-75
Alignment: score=329.0 e_value=1.3e-16 N=8 Cc6&Cc6 minus	-----------------------------------------------------------------------------------------------------------------------------------------------------------------------------------------------------
0	BC332_14970	Cc6	22740133	22747970	BC332_17359	Cc6	243861450	243872636	0
1	BC332_14993	Cc6	26870221	26877892	BC332_17350	Cc6	243729914	243733646	0
2	BC332_15000	Cc6	28444545	28446778	BC332_17331	Cc6	243353488	243355059	1e-139
3	BC332_15002	Cc6	28796446	28802510	BC332_17329	Cc6	243344795	243347289	0
4	BC332_15010	Cc6	29731013	29737861	BC332_17327	Cc6	243324226	243331290	5e-174
5	BC332_15022	Cc6	31099385	31100299	BC332_17321	Cc6	243275452	243276333	9e-76	CcPCL1	CcPCL2
6	BC332_15023	Cc6	31143698	31150737	BC332_17320	Cc6	243265378	243272393	0
7	BC332_15031	Cc6	33695662	33697379	BC332_17307	Cc6	243026014	243028474	4e-26
Alignment: score=369.0 e_value=6.9e-15 N=8 Cc6&CcMCIT02000040 minus	-----------------------------------------------------------------------------------------------------------------------------------------------------------------------------------------------------
0	BC332_16642	Cc6	221902262	221903920	BC332_32586	CcMCIT02000040	678740	680073	6e-92
1	BC332_16643	Cc6	221910077	221913274	BC332_32583	CcMCIT02000040	619895	621204	2e-21
2	BC332_16646	Cc6	222007861	222009975	BC332_32578	CcMCIT02000040	544828	545986	3e-80	CcMYB1R-2	CcMYB1R-1
3	BC332_16649	Cc6	222048550	222051246	BC332_32575	CcMCIT02000040	459016	461460	0
4	BC332_16650	Cc6	222053666	222055429	BC332_32564	CcMCIT02000040	288732	289699	9e-93
5	BC332_16651	Cc6	222087127	222089656	BC332_32562	CcMCIT02000040	255068	258098	0
6	BC332_16653	Cc6	222091569	222094778	BC332_32558	CcMCIT02000040	204466	213004	0
7	BC332_16659	Cc6	222241711	222260669	BC332_32548	CcMCIT02000040	82775	89672	0
Alignment: score=252.0 e_value=7.6e-08 N=6 Cc8&CcMCIT02000031 plus	-----------------------------------------------------------------------------------------------------------------------------------------------------------------------------------------------------
0	BC332_22460	Cc8	191326126	191333339	BC332_32223	CcMCIT02000031	181132	185524	0
1	BC332_22464	Cc8	191404005	191405861	BC332_32226	CcMCIT02000031	304727	309859	6e-94
2	BC332_22472	Cc8	191552066	191552329	BC332_32239	CcMCIT02000031	433813	434481	9e-25	CcRL1	CcRAD1
3	BC332_22483	Cc8	191839484	191842248	BC332_32251	CcMCIT02000031	566547	568556	1e-146
4	BC332_22489	Cc8	191909797	191910567	BC332_32264	CcMCIT02000031	740909	741682	4e-13
5	BC332_22497	Cc8	192001704	192002207	BC332_32275	CcMCIT02000031	1017209	1017694	7e-41
Alignment: score=1007.0 e_value=8.2e-66 N=22 At1&Cc1 plus	-----------------------------------------------------------------------------------------------------------------------------------------------------------------------------------------------------
0	AT1G63490	At1	23544656	23552030	BC332_00081	Cc1	1184227	1188797	7e-22
1	AT1G63520	At1	23559887	23562143	BC332_00097	Cc1	1612021	1614600	1e-39
2	AT1G63640	At1	23589043	23595821	BC332_00102	Cc1	1660352	1667566	0
3	AT1G63650	At1	23599413	23602902	BC332_00109	Cc1	1702932	1709936	2e-145
4	AT1G63660	At1	23603935	23607275	BC332_00110	Cc1	1712185	1716486	0
5	AT1G63680	At1	23614437	23617767	BC332_00111	Cc1	1728847	1732364	0
6	AT1G63690	At1	23618378	23622396	BC332_00112	Cc1	1736914	1746801	0
7	AT1G63710	At1	23632178	23633942	BC332_00115	Cc1	1783420	1785033	0
8	AT1G63720	At1	23635856	23637529	BC332_00117	Cc1	1803694	1808064	1e-50
9	AT1G63770	At1	23657506	23664677	BC332_00120	Cc1	1871422	1874680	0
10	AT1G63800	At1	23667616	23669080	BC332_00122	Cc1	1951219	1963323	2e-109
11	AT1G63820	At1	23682422	23684367	BC332_00130	Cc1	2109010	2112276	2e-48
12	AT1G63830	At1	23685093	23687363	BC332_00131	Cc1	2120490	2122862	2e-84
13	AT1G63850	At1	23696962	23698708	BC332_00132	Cc1	2161161	2163676	0
14	AT1G63910	At1	23719783	23721774	BC332_00146	Cc1	2327678	2330911	6e-80	CcMYB44	AtMYB103
15	AT1G63930	At1	23727891	23729333	BC332_00149	Cc1	2359331	2360542	5e-153
16	AT1G63940	At1	23729979	23733892	BC332_00155	Cc1	2423408	2430285	0
17	AT1G63970	At1	23738691	23740364	BC332_00158	Cc1	2467686	2475674	2e-111
18	AT1G63980	At1	23740516	23743302	BC332_00159	Cc1	2476577	2481240	2e-112
19	AT1G63990	At1	23742842	23745374	BC332_00161	Cc1	2483606	2489514	0
20	AT1G64000	At1	23747304	23749053	BC332_00165	Cc1	2600409	2602960	5e-55
21	AT1G64160	At1	23814010	23814839	BC332_00182	Cc1	2857476	2857985	2e-64
Alignment: score=272.0 e_value=4.1e-09 N=6 At1&Cc10 minus	-----------------------------------------------------------------------------------------------------------------------------------------------------------------------------------------------------
0	AT1G16310	At1	5578431	5580693	BC332_24938	Cc10	3964702	3966763	0
1	AT1G16445	At1	5617811	5619334	BC332_24934	Cc10	3920441	3923980	3e-94
2	AT1G16490	At1	5629655	5630995	BC332_24933	Cc10	3918996	3919985	6e-71	CcMYB71	AtMYB58
3	AT1G16500	At1	5639032	5640173	BC332_24931	Cc10	3907652	3908628	7e-33
4	AT1G16520	At1	5648760	5651167	BC332_24929	Cc10	3891250	3896485	1e-127
5	AT1G16670	At1	5697324	5699769	BC332_24925	Cc10	3847715	3850346	0
Alignment: score=712.0 e_value=7e-44 N=16 At1&Cc11 plus	-----------------------------------------------------------------------------------------------------------------------------------------------------------------------------------------------------
0	AT1G68550	At1	25725455	25727701	BC332_27264	Cc11	4677609	4678004	2e-12
1	AT1G68560	At1	25734182	25738002	BC332_27277	Cc11	5279041	5287662	0
2	AT1G68570	At1	25746736	25750275	BC332_27281	Cc11	5353510	5359181	0
3	AT1G68620	At1	25765947	25767240	BC332_27292	Cc11	6000762	6001835	2e-118
4	AT1G68630	At1	25768539	25770260	BC332_27293	Cc11	6026702	6028763	5e-41
5	AT1G68640	At1	25769576	25772543	BC332_27301	Cc11	6306237	6308597	8e-140
6	AT1G68650	At1	25775741	25777874	BC332_27307	Cc11	6396340	6402605	6e-118
7	AT1G68670	At1	25782029	25784076	BC332_27315	Cc11	6571024	6574499	4e-77	CcEFM2	AT1G68670
8	AT1G68760	At1	25829042	25829813	BC332_27339	Cc11	8374907	8382837	3e-61
9	AT1G68780	At1	25831803	25833844	BC332_27342	Cc11	8426462	8428529	3e-141
10	AT1G68795	At1	25840855	25841652	BC332_27355	Cc11	8570923	8571243	6e-12
11	AT1G68800	At1	25847066	25848540	BC332_27357	Cc11	8598642	8599370	4e-32
12	AT1G68810	At1	25861123	25863120	BC332_27359	Cc11	8638119	8642471	7e-78
13	AT1G68820	At1	25865660	25868985	BC332_27360	Cc11	8667987	8670955	9e-67
14	AT1G68825	At1	25869700	25870420	BC332_27364	Cc11	8719334	8719474	8e-20
15	AT1G68840	At1	25880323	25882222	BC332_27367	Cc11	8906386	8907585	1e-135
Alignment: score=565.0 e_value=3.5e-34 N=14 At1&Cc11 plus	-----------------------------------------------------------------------------------------------------------------------------------------------------------------------------------------------------
0	AT1G26460	At1	9151732	9154740	BC332_27643	Cc11	20666372	20673522	0
1	AT1G26470	At1	9155091	9156246	BC332_27644	Cc11	20678309	20682117	4e-44
2	AT1G26520	At1	9163246	9165900	BC332_27661	Cc11	21370641	21377516	2e-147
3	AT1G26620	At1	9195838	9199669	BC332_27679	Cc11	22683290	22686848	3e-48
4	AT1G26670	At1	9215901	9218010	BC332_27697	Cc11	23085941	23087341	6e-68
5	AT1G26690	At1	9224145	9225775	BC332_27718	Cc11	23657908	23667743	3e-84
6	AT1G26740	At1	9244981	9246603	BC332_27725	Cc11	24060456	24069354	7e-24
7	AT1G26760	At1	9248152	9249943	BC332_27741	Cc11	25530695	25532296	0
8	AT1G26770	At1	9259605	9261313	BC332_27757	Cc11	26561143	26563057	1e-112
9	AT1G26780	At1	9271029	9272463	BC332_27759	Cc11	26930576	26932692	2e-74	CcMYB11	AtMYB117
10	AT1G26790	At1	9273857	9275312	BC332_27761	Cc11	26974531	26977318	2e-44
11	AT1G26840	At1	9298751	9300699	BC332_27770	Cc11	27377139	27379946	3e-135
12	AT1G26850	At1	9300873	9304328	BC332_27778	Cc11	27899961	27919993	0
13	AT1G26930	At1	9336057	9337786	BC332_27788	Cc11	28571790	28572245	9e-43
Alignment: score=476.0 e_value=4.3e-24 N=11 At1&Cc11 plus	-----------------------------------------------------------------------------------------------------------------------------------------------------------------------------------------------------
0	AT1G69325	At1	26063205	26063736	BC332_27688	Cc11	22860161	22862187	9e-17
1	AT1G69430	At1	26097787	26099388	BC332_27711	Cc11	23557009	23558076	3e-138
2	AT1G69460	At1	26111809	26113243	BC332_27718	Cc11	23657908	23667743	4e-81
3	AT1G69485	At1	26118229	26119576	BC332_27725	Cc11	24060456	24069354	3e-15
4	AT1G69490	At1	26122139	26123421	BC332_27742	Cc11	25547257	25548671	3e-112
5	AT1G69510	At1	26126350	26127961	BC332_27744	Cc11	25616732	25618416	1e-20
6	AT1G69530	At1	26141836	26143500	BC332_27757	Cc11	26561143	26563057	4e-119
7	AT1G69560	At1	26157755	26159094	BC332_27759	Cc11	26930576	26932692	3e-75	CcMYB11	AtMYB105
8	AT1G69570	At1	26161528	26163496	BC332_27761	Cc11	26974531	26977318	9e-63
9	AT1G69580	At1	26171943	26173612	BC332_27762	Cc11	27041239	27043111	3e-77	CcMYR3	AT1G69580
10	AT1G69640	At1	26193659	26195695	BC332_27771	Cc11	27393282	27397659	5e-139
Alignment: score=470.0 e_value=6.1e-20 N=10 At1&Cc11 plus	-----------------------------------------------------------------------------------------------------------------------------------------------------------------------------------------------------
0	AT1G68220	At1	25570231	25571712	BC332_27175	Cc11	3037462	3043026	8e-44
1	AT1G68290	At1	25596671	25598438	BC332_27184	Cc11	3231779	3236449	2e-144
2	AT1G68300	At1	25598331	25599357	BC332_27186	Cc11	3253348	3256165	5e-53
3	AT1G68320	At1	25603842	25605096	BC332_27190	Cc11	3303339	3304807	2e-84	CcMYB34	AtMYB62
4	AT1G68330	At1	25610923	25612202	BC332_27192	Cc11	3327904	3328743	2e-17
5	AT1G68360	At1	25621678	25622412	BC332_27195	Cc11	3377353	3378027	3e-61
6	AT1G68370	At1	25631745	25634738	BC332_27197	Cc11	3542216	3549779	0
7	AT1G68380	At1	25635838	25637462	BC332_27200	Cc11	3587933	3589974	9e-103
8	AT1G68400	At1	25646039	25648946	BC332_27202	Cc11	3604591	3608722	0
9	AT1G68410	At1	25649999	25653019	BC332_27214	Cc11	3675543	3677987	0
Alignment: score=380.0 e_value=1.1e-18 N=9 At1&Cc11 plus	-----------------------------------------------------------------------------------------------------------------------------------------------------------------------------------------------------
0	AT1G25340	At1	8885081	8886398	BC332_27190	Cc11	3303339	3304807	2e-77	CcMYB34	AtMYB116
1	AT1G25350	At1	8889110	8894261	BC332_27191	Cc11	3309460	3318369	0
2	AT1G25370	At1	8897755	8899102	BC332_27193	Cc11	3339767	3340771	8e-28
3	AT1G25375	At1	8900153	8903257	BC332_27199	Cc11	3578389	3586661	0
4	AT1G25380	At1	8903470	8906002	BC332_27220	Cc11	3730476	3738484	1e-139
5	AT1G25390	At1	8906452	8908854	BC332_27246	Cc11	4058533	4072921	3e-17
6	AT1G25420	At1	8916059	8918232	BC332_27258	Cc11	4480679	4482701	2e-38
7	AT1G25480	At1	8948465	8950876	BC332_27260	Cc11	4516396	4526411	1e-144
8	AT1G25490	At1	8951202	8955107	BC332_27262	Cc11	4578372	4584321	0
Alignment: score=322.0 e_value=1e-15 N=7 At1&Cc11 plus	-----------------------------------------------------------------------------------------------------------------------------------------------------------------------------------------------------
0	AT1G25500	At1	8955249	8957978	BC332_27303	Cc11	6327500	6328567	7e-37
1	AT1G25510	At1	8959186	8960848	BC332_27305	Cc11	6360300	6361763	0
2	AT1G25520	At1	8962125	8964564	BC332_27307	Cc11	6396340	6402605	3e-121
3	AT1G25530	At1	8964544	8967428	BC332_27309	Cc11	6413963	6418461	0
4	AT1G25540	At1	8969065	8974660	BC332_27310	Cc11	6434296	6455730	3e-82
5	AT1G25550	At1	8976434	8978093	BC332_27315	Cc11	6571024	6574499	2e-70	CcEFM2	AT1G25550
6	AT1G26120	At1	9028395	9031485	BC332_27337	Cc11	8313598	8323607	9e-146
Alignment: score=608.0 e_value=2.8e-31 N=13 At1&Cc11 minus	-----------------------------------------------------------------------------------------------------------------------------------------------------------------------------------------------------
0	AT1G70920	At1	26735956	26738665	BC332_27114	Cc11	1588606	1591636	5e-52
1	AT1G70940	At1	26743054	26746395	BC332_27102	Cc11	1456107	1458993	0
2	AT1G70950	At1	26752689	26755359	BC332_27093	Cc11	1289431	1301572	1e-24
3	AT1G71000	At1	26769336	26770111	BC332_27089	Cc11	1270458	1272108	3e-42
4	AT1G71010	At1	26782839	26788970	BC332_27084	Cc11	1160671	1168543	0
5	AT1G71020	At1	26790597	26793175	BC332_27083	Cc11	1088117	1092920	0
6	AT1G71030	At1	26795123	26796364	BC332_27082	Cc11	1075349	1076543	1e-37	CcMYB106	AT1G71030
7	AT1G71040	At1	26796966	26800322	BC332_27080	Cc11	1039264	1044603	0
8	AT1G71060	At1	26805651	26807183	BC332_27070	Cc11	709190	712278	0
9	AT1G71070	At1	26807188	26809504	BC332_27069	Cc11	705490	708729	0
10	AT1G71090	At1	26812212	26814130	BC332_27066	Cc11	660960	661958	7e-153
11	AT1G71100	At1	26814632	26815671	BC332_27065	Cc11	653034	653843	1e-126
12	AT1G71110	At1	26818083	26821004	BC332_27063	Cc11	631812	633754	4e-116
Alignment: score=321.0 e_value=6.4e-11 N=7 At1&Cc12 minus	-----------------------------------------------------------------------------------------------------------------------------------------------------------------------------------------------------
0	AT1G48000	At1	17704179	17706460	BC332_31413	Cc12	224147657	224148659	4e-73	CcMYB37	AtMYB112
1	AT1G48030	At1	17717133	17719141	BC332_31411	Cc12	224114739	224120623	0
2	AT1G48110	At1	17769938	17773493	BC332_31410	Cc12	224102626	224112797	0
3	AT1G48210	At1	17798431	17801987	BC332_31403	Cc12	224046112	224049869	0
4	AT1G48240	At1	17809007	17811895	BC332_31401	Cc12	224021132	224028064	1e-136
5	AT1G48260	At1	17813976	17817283	BC332_31397	Cc12	223990311	223999812	0
6	AT1G48310	At1	17848421	17853807	BC332_31394	Cc12	223913735	223931209	0
Alignment: score=734.0 e_value=0 N=17 At1&Cc2 plus	-----------------------------------------------------------------------------------------------------------------------------------------------------------------------------------------------------
0	AT1G75160	At1	28209437	28211804	BC332_05335	Cc2	155423184	155424836	5e-151
1	AT1G75170	At1	28213799	28215887	BC332_05352	Cc2	155648741	155650383	2e-139
2	AT1G75220	At1	28229157	28232831	BC332_05370	Cc2	155904314	155912065	0
3	AT1G75230	At1	28234349	28236741	BC332_05371	Cc2	155922717	155925781	3e-117
4	AT1G75240	At1	28241072	28242756	BC332_05375	Cc2	156109880	156110791	2e-57
5	AT1G75250	At1	28244317	28245501	BC332_05377	Cc2	156122441	156122677	1e-32	CcRL3	AT1G75250
6	AT1G75310	At1	28261004	28266124	BC332_05389	Cc2	156291214	156298573	4e-72
7	AT1G75388	At1	28291698	28293008	BC332_05406	Cc2	156577960	156578085	1e-19
8	AT1G75390	At1	28291698	28293008	BC332_05407	Cc2	156578210	156578644	7e-38
9	AT1G75420	At1	28305297	28307503	BC332_05411	Cc2	156600367	156607983	0
10	AT1G75440	At1	28313487	28315122	BC332_05417	Cc2	156679998	156685900	1e-97
11	AT1G75520	At1	28351562	28353495	BC332_05426	Cc2	156814798	156816350	2e-66
12	AT1G75530	At1	28359309	28361815	BC332_05432	Cc2	156955752	156969774	3e-47
13	AT1G75540	At1	28366027	28367652	BC332_05443	Cc2	157236891	157239987	1e-23
14	AT1G75630	At1	28400544	28402355	BC332_05449	Cc2	157356872	157364369	2e-66
15	AT1G75680	At1	28417052	28419529	BC332_05461	Cc2	157526594	157529476	0
16	AT1G75720	At1	28434568	28435489	BC332_05466	Cc2	157681721	157683120	3e-18
Alignment: score=414.0 e_value=4.9e-20 N=10 At1&Cc2 plus	-----------------------------------------------------------------------------------------------------------------------------------------------------------------------------------------------------
0	AT1G19450	At1	6731434	6734882	BC332_05370	Cc2	155904314	155912065	0
1	AT1G19480	At1	6744353	6746408	BC332_05371	Cc2	155922717	155925781	3e-128
2	AT1G19510	At1	6756284	6757377	BC332_05377	Cc2	156122441	156122677	6e-28	CcRL3	AT1G19510
3	AT1G19580	At1	6774760	6777456	BC332_05388	Cc2	156278627	156286316	2e-160
4	AT1G19640	At1	6788885	6791846	BC332_05397	Cc2	156502796	156505270	1e-80
5	AT1G19710	At1	6814793	6816876	BC332_05411	Cc2	156600367	156607983	0
6	AT1G19730	At1	6822864	6824071	BC332_05423	Cc2	156752385	156753963	2e-41
7	AT1G19790	At1	6838120	6840293	BC332_05426	Cc2	156814798	156816350	2e-62
8	AT1G19910	At1	6913229	6914594	BC332_05449	Cc2	157356872	157364369	3e-75
9	AT1G19940	At1	6918191	6920377	BC332_05461	Cc2	157526594	157529476	0
Alignment: score=387.0 e_value=1.9e-17 N=9 At1&Cc3 plus	-----------------------------------------------------------------------------------------------------------------------------------------------------------------------------------------------------
0	AT1G26450	At1	9148710	9150250	BC332_09109	Cc3	253440535	253444449	2e-24
1	AT1G26570	At1	9182204	9184393	BC332_09121	Cc3	253668304	253669746	0
2	AT1G26580	At1	9184606	9187505	BC332_09126	Cc3	253724494	253726291	5e-58	CcMYB119	AT1G26580
3	AT1G26590	At1	9189624	9190709	BC332_09127	Cc3	253734801	253736258	3e-24
4	AT1G26620	At1	9195838	9199669	BC332_09141	Cc3	253849333	253852344	4e-13
5	AT1G26630	At1	9205836	9207383	BC332_09153	Cc3	254033404	254035704	1e-94
6	AT1G26670	At1	9215901	9218010	BC332_09162	Cc3	254173204	254176570	2e-102
7	AT1G26770	At1	9259605	9261313	BC332_09176	Cc3	254381118	254383064	2e-120
8	AT1G26790	At1	9273857	9275312	BC332_09179	Cc3	254418023	254420912	7e-35
Alignment: score=262.0 e_value=1.7e-08 N=6 At1&Cc3 plus	-----------------------------------------------------------------------------------------------------------------------------------------------------------------------------------------------------
0	AT1G73370	At1	27584425	27588464	BC332_08522	Cc3	237293118	237297388	0
1	AT1G73410	At1	27601632	27603317	BC332_08524	Cc3	237317481	237320769	2e-74	CcMYB8	AtMYB54
2	AT1G73450	At1	27613856	27618897	BC332_08540	Cc3	237618560	237631271	0
3	AT1G73470	At1	27625149	27627714	BC332_08544	Cc3	237664852	237676607	3e-115
4	AT1G73480	At1	27628939	27632806	BC332_08552	Cc3	237917530	237925917	2e-175
5	AT1G73500	At1	27639091	27640529	BC332_08563	Cc3	238068699	238069688	5e-130
Alignment: score=373.0 e_value=4.6e-16 N=8 At1&Cc5 minus	-----------------------------------------------------------------------------------------------------------------------------------------------------------------------------------------------------
0	AT1G47960	At1	17681157	17683629	BC332_14008	Cc5	224457947	224458453	1e-31
1	AT1G47980	At1	17691834	17693867	BC332_14006	Cc5	224419253	224422178	1e-129
2	AT1G47990	At1	17698655	17700834	BC332_14003	Cc5	223971877	223984666	3e-22
3	AT1G48000	At1	17704179	17706460	BC332_14002	Cc5	223881846	223884303	3e-75	CcMYB108	AtMYB112
4	AT1G48030	At1	17717133	17719141	BC332_13999	Cc5	223815509	223819592	0
5	AT1G48040	At1	17719740	17721841	BC332_13998	Cc5	223807940	223811427	4e-124
6	AT1G48210	At1	17798431	17801987	BC332_13986	Cc5	223528734	223531984	0
7	AT1G48260	At1	17813976	17817283	BC332_13984	Cc5	223492846	223498259	0
Alignment: score=408.0 e_value=6.7e-21 N=9 At1&Cc6 minus	-----------------------------------------------------------------------------------------------------------------------------------------------------------------------------------------------------
0	AT1G35460	At1	13039916	13042102	BC332_16145	Cc6	203901156	203907016	2e-61
1	AT1G35515	At1	13077926	13080265	BC332_16135	Cc6	203262885	203264828	1e-79	CcMYB101	AtMYB8
2	AT1G35560	At1	13115826	13117235	BC332_16116	Cc6	202347738	202348736	2e-38
3	AT1G35580	At1	13122204	13125264	BC332_16115	Cc6	202322315	202327097	0
4	AT1G35620	At1	13156368	13158467	BC332_16105	Cc6	201852855	201858299	8e-172
5	AT1G35625	At1	13158466	13160245	BC332_16104	Cc6	201846878	201851712	8e-61
6	AT1G35660	At1	13192743	13197976	BC332_16098	Cc6	201522795	201575393	0
7	AT1G35670	At1	13205381	13208252	BC332_16096	Cc6	201484122	201488349	0
8	AT1G35680	At1	13208736	13210418	BC332_16095	Cc6	201478897	201482250	2e-48
Alignment: score=331.0 e_value=2.7e-12 N=7 At1&Cc6 minus	-----------------------------------------------------------------------------------------------------------------------------------------------------------------------------------------------------
0	AT1G74710	At1	28070295	28074148	BC332_16666	Cc6	222369286	222379311	1e-158
1	AT1G74770	At1	28089571	28094834	BC332_16655	Cc6	222104846	222115002	0
2	AT1G74790	At1	28098765	28101896	BC332_16653	Cc6	222091569	222094778	0
3	AT1G74800	At1	28101968	28105112	BC332_16651	Cc6	222087127	222089656	0
4	AT1G74830	At1	28113423	28115229	BC332_16649	Cc6	222048550	222051246	1e-118
5	AT1G74840	At1	28115897	28117405	BC332_16646	Cc6	222007861	222009975	1e-54	CcMYB1R-2	AT1G74840
6	AT1G74870	At1	28126928	28128463	BC332_16642	Cc6	221902262	221903920	2e-18
Alignment: score=300.0 e_value=1e-10 N=7 At1&Cc6 minus	-----------------------------------------------------------------------------------------------------------------------------------------------------------------------------------------------------
0	AT1G22530	At1	7955493	7958442	BC332_16155	Cc6	204430380	204432923	3e-135
1	AT1G22540	At1	7964042	7966436	BC332_16149	Cc6	203993934	203999043	0
2	AT1G22600	At1	7987141	7989217	BC332_16144	Cc6	203836182	203839889	2e-33
3	AT1G22640	At1	8006195	8007428	BC332_16135	Cc6	203262885	203264828	1e-85	CcMYB101	AtMYB3
4	AT1G22650	At1	8013382	8015991	BC332_16115	Cc6	202322315	202327097	0
5	AT1G22670	At1	8021854	8023516	BC332_16104	Cc6	201846878	201851712	3e-88
6	AT1G22680	At1	8024967	8026356	BC332_16099	Cc6	201624876	201625580	3e-24
Alignment: score=318.0 e_value=5.3e-11 N=7 At1&Cc7 plus	-----------------------------------------------------------------------------------------------------------------------------------------------------------------------------------------------------
0	AT1G16330	At1	5582387	5587391	BC332_20153	Cc7	233237277	233261749	1e-58
1	AT1G16460	At1	5619582	5622663	BC332_20159	Cc7	233293425	233299035	0
2	AT1G16490	At1	5629655	5630995	BC332_20160	Cc7	233361071	233362589	2e-77	CcMYB72	AtMYB58
3	AT1G16510	At1	5644572	5645443	BC332_20162	Cc7	233401491	233401886	6e-39
4	AT1G16520	At1	5648760	5651167	BC332_20166	Cc7	233478525	233482024	2e-109
5	AT1G16540	At1	5659415	5665449	BC332_20168	Cc7	233494883	233507298	0
6	AT1G16650	At1	5687943	5691198	BC332_20182	Cc7	233670023	233677783	0
Alignment: score=427.0 e_value=1.9e-16 N=9 At1&Cc7 minus	-----------------------------------------------------------------------------------------------------------------------------------------------------------------------------------------------------
0	AT1G56010	At1	20946571	20949281	BC332_20183	Cc7	233689716	233695411	1e-94
1	AT1G56020	At1	20952144	20953547	BC332_20181	Cc7	233659880	233661112	6e-59
2	AT1G56050	At1	20963719	20966341	BC332_20175	Cc7	233585653	233595625	0
3	AT1G56080	At1	20974161	20976291	BC332_20166	Cc7	233478525	233482024	6e-89
4	AT1G56090	At1	20977695	20979357	BC332_20165	Cc7	233469348	233477241	4e-89
5	AT1G56120	At1	20987288	20993072	BC332_20163	Cc7	233423972	233434052	0
6	AT1G56150	At1	21017385	21017939	BC332_20162	Cc7	233401491	233401886	7e-45
7	AT1G56160	At1	21022384	21023587	BC332_20160	Cc7	233361071	233362589	3e-71	CcMYB72	AtMYB72
8	AT1G56190	At1	21028216	21030649	BC332_20157	Cc7	233283677	233286139	0
Alignment: score=405.0 e_value=2.4e-20 N=9 At1&Cc7 minus	-----------------------------------------------------------------------------------------------------------------------------------------------------------------------------------------------------
0	AT1G79040	At1	29736016	29737009	BC332_20186	Cc7	233711081	233712749	3e-52
1	AT1G79050	At1	29736959	29740179	BC332_20185	Cc7	233705535	233707704	7e-59
2	AT1G79060	At1	29741748	29743600	BC332_20181	Cc7	233659880	233661112	1e-38
3	AT1G79070	At1	29744670	29745815	BC332_20179	Cc7	233647775	233653783	4e-36
4	AT1G79080	At1	29746972	29748944	BC332_20178	Cc7	233641697	233643478	0
5	AT1G79130	At1	29771278	29771887	BC332_20162	Cc7	233401491	233401886	2e-39
6	AT1G79180	At1	29786495	29787802	BC332_20160	Cc7	233361071	233362589	9e-83	CcMYB72	AtMYB63
7	AT1G79230	At1	29800693	29803939	BC332_20159	Cc7	233293425	233299035	0
8	AT1G79460	At1	29890392	29894587	BC332_20152	Cc7	233224549	233229655	0
Alignment: score=337.0 e_value=0 N=8 At1&Cc8 plus	-----------------------------------------------------------------------------------------------------------------------------------------------------------------------------------------------------
0	AT1G75180	At1	28215836	28218801	BC332_22464	Cc8	191404005	191405861	3e-82
1	AT1G75250	At1	28244317	28245501	BC332_22472	Cc8	191552066	191552329	8e-32	CcRL1	AT1G75250
2	AT1G75370	At1	28276426	28279898	BC332_22494	Cc8	191962627	191966696	2e-166
3	AT1G75388	At1	28291698	28293008	BC332_22496	Cc8	192001394	192001519	9e-15
4	AT1G75390	At1	28291698	28293008	BC332_22497	Cc8	192001704	192002207	2e-44
5	AT1G75580	At1	28377461	28378178	BC332_22502	Cc8	192135204	192135527	2e-52
6	AT1G75590	At1	28382896	28383768	BC332_22507	Cc8	192207854	192208300	1e-41
7	AT1G75630	At1	28400544	28402355	BC332_22522	Cc8	192379307	192385350	1e-66
Alignment: score=678.0 e_value=5.3e-44 N=16 At1&Cc8 minus	-----------------------------------------------------------------------------------------------------------------------------------------------------------------------------------------------------
0	AT1G49270	At1	18227334	18230227	BC332_22456	Cc8	191236157	191240819	3e-154
1	AT1G49300	At1	18234724	18237543	BC332_22455	Cc8	191229137	191234283	2e-142
2	AT1G49320	At1	18246305	18247992	BC332_22445	Cc8	191086434	191087625	6e-75
3	AT1G49350	At1	18264971	18267270	BC332_22442	Cc8	191022878	191032445	2e-119
4	AT1G49380	At1	18276707	18279528	BC332_22433	Cc8	190898268	190902038	6e-112
5	AT1G49405	At1	18284335	18284947	BC332_22424	Cc8	190745023	190746113	2e-40
6	AT1G49410	At1	18285448	18286902	BC332_22423	Cc8	190734686	190734850	2e-28
7	AT1G49430	At1	18291043	18295825	BC332_22419	Cc8	190658000	190662863	0
8	AT1G49475	At1	18312920	18314016	BC332_22404	Cc8	190410182	190418567	8e-14
9	AT1G49490	At1	18317563	18320106	BC332_22398	Cc8	190277257	190278816	2e-110
10	AT1G49510	At1	18326870	18328610	BC332_22372	Cc8	189694451	189696814	3e-75
11	AT1G49520	At1	18329696	18331869	BC332_22368	Cc8	189616114	189627777	2e-80
12	AT1G49560	At1	18342554	18344363	BC332_22367	Cc8	189597824	189600185	6e-36	CcEFM3	AT1G49560
13	AT1G49570	At1	18347036	18348951	BC332_22365	Cc8	189556092	189557834	1e-148
14	AT1G49830	At1	18445111	18446659	BC332_22340	Cc8	188970263	188972761	8e-35
15	AT1G49980	At1	18507971	18513172	BC332_22336	Cc8	188855904	188869762	6e-27
Alignment: score=384.0 e_value=4.5e-14 N=8 At1&Cc8 minus	-----------------------------------------------------------------------------------------------------------------------------------------------------------------------------------------------------
0	AT1G01470	At1	172146	172948	BC332_21534	Cc8	170617319	170620670	5e-60
1	AT1G01480	At1	175782	178400	BC332_21529	Cc8	170472072	170474600	0
2	AT1G01490	At1	180059	182358	BC332_21528	Cc8	170422780	170425283	6e-25
3	AT1G01500	At1	185133	186923	BC332_21527	Cc8	170412825	170416107	1e-84
4	AT1G01510	At1	187211	190056	BC332_21525	Cc8	170397301	170401674	0
5	AT1G01520	At1	190596	192139	BC332_21524	Cc8	170384947	170392394	3e-96	CcRVE4	AT1G01520
6	AT1G01560	At1	202136	204335	BC332_21517	Cc8	170329707	170335522	0
7	AT1G01580	At1	209395	213041	BC332_21511	Cc8	170209602	170214435	0
Alignment: score=945.0 e_value=1.2e-54 N=20 At1&CcMCIT02000031 plus	-----------------------------------------------------------------------------------------------------------------------------------------------------------------------------------------------------
0	AT1G75140	At1	28202053	28204279	BC332_32209	CcMCIT02000031	66956	68911	0
1	AT1G75160	At1	28209437	28211804	BC332_32213	CcMCIT02000031	102296	105519	4e-154
2	AT1G75170	At1	28213799	28215887	BC332_32225	CcMCIT02000031	301539	303327	1e-161
3	AT1G75180	At1	28215836	28218801	BC332_32226	CcMCIT02000031	304727	309859	7e-106
4	AT1G75200	At1	28220626	28223709	BC332_32229	CcMCIT02000031	344283	348276	0
5	AT1G75210	At1	28223869	28228975	BC332_32238	CcMCIT02000031	416121	427491	0
6	AT1G75220	At1	28229157	28232831	BC332_32242	CcMCIT02000031	454885	461240	0
7	AT1G75230	At1	28234349	28236741	BC332_32243	CcMCIT02000031	468702	473083	2e-108
8	AT1G75240	At1	28241072	28242756	BC332_32246	CcMCIT02000031	508240	509669	5e-27
9	AT1G75250	At1	28244317	28245501	BC332_32247	CcMCIT02000031	512698	513428	1e-34	CcRAD6	AT1G75250
10	AT1G75260	At1	28247809	28249441	BC332_32250	CcMCIT02000031	559573	561630	1e-33
11	AT1G75280	At1	28251960	28253619	BC332_32252	CcMCIT02000031	577486	579509	6e-168
12	AT1G75310	At1	28261004	28266124	BC332_32259	CcMCIT02000031	671042	677570	1e-74
13	AT1G75330	At1	28266259	28268412	BC332_32260	CcMCIT02000031	678118	682420	0
14	AT1G75350	At1	28272071	28272832	BC332_32263	CcMCIT02000031	724462	726182	1e-53
15	AT1G75380	At1	28281389	28284045	BC332_32271	CcMCIT02000031	895758	898809	9e-155
16	AT1G75390	At1	28291698	28293008	BC332_32275	CcMCIT02000031	1017209	1017694	2e-43
17	AT1G75410	At1	28299792	28302603	BC332_32279	CcMCIT02000031	1124772	1126339	4e-77
18	AT1G75440	At1	28313487	28315122	BC332_32282	CcMCIT02000031	1145287	1149419	2e-94
19	AT1G75450	At1	28314458	28318375	BC332_32283	CcMCIT02000031	1163684	1172270	0
Alignment: score=734.0 e_value=2.1e-39 N=16 At1&CcMCIT02000031 plus	-----------------------------------------------------------------------------------------------------------------------------------------------------------------------------------------------------
0	AT1G19370	At1	6692764	6694934	BC332_32209	CcMCIT02000031	66956	68911	0
1	AT1G19380	At1	6698058	6698824	BC332_32219	CcMCIT02000031	131129	134935	9e-36
2	AT1G19400	At1	6712038	6714252	BC332_32226	CcMCIT02000031	304727	309859	4e-108
3	AT1G19430	At1	6724573	6728040	BC332_32231	CcMCIT02000031	356299	361063	0
4	AT1G19440	At1	6728984	6730931	BC332_32241	CcMCIT02000031	450278	452901	0
5	AT1G19450	At1	6731434	6734882	BC332_32242	CcMCIT02000031	454885	461240	0
6	AT1G19480	At1	6744353	6746408	BC332_32243	CcMCIT02000031	468702	473083	8e-112
7	AT1G19510	At1	6756284	6757377	BC332_32247	CcMCIT02000031	512698	513428	5e-32	CcRAD6	AT1G19510
8	AT1G19540	At1	6765667	6767341	BC332_32252	CcMCIT02000031	577486	579509	1e-127
9	AT1G19580	At1	6774760	6777456	BC332_32254	CcMCIT02000031	602391	609218	8e-163
10	AT1G19600	At1	6778988	6781173	BC332_32255	CcMCIT02000031	613461	617636	4e-176
11	AT1G19640	At1	6788885	6791846	BC332_32265	CcMCIT02000031	784549	787645	7e-124
12	AT1G19660	At1	6799981	6802685	BC332_32271	CcMCIT02000031	895758	898809	1e-155
13	AT1G19700	At1	6809724	6812663	BC332_32279	CcMCIT02000031	1124772	1126339	1e-70
14	AT1G19720	At1	6819564	6822711	BC332_32284	CcMCIT02000031	1188782	1191481	0
15	AT1G19730	At1	6822864	6824071	BC332_32287	CcMCIT02000031	1221747	1223053	2e-46
Alignment: score=556.0 e_value=2.8e-26 N=12 At1&CcMCIT02000040 plus	-----------------------------------------------------------------------------------------------------------------------------------------------------------------------------------------------------
0	AT1G74740	At1	28079946	28082644	BC332_32547	CcMCIT02000040	60985	65572	0
1	AT1G74790	At1	28098765	28101896	BC332_32558	CcMCIT02000040	204466	213004	0
2	AT1G74800	At1	28101968	28105112	BC332_32562	CcMCIT02000040	255068	258098	0
3	AT1G74820	At1	28111882	28112565	BC332_32567	CcMCIT02000040	336072	336725	7e-62
4	AT1G74830	At1	28113423	28115229	BC332_32575	CcMCIT02000040	459016	461460	9e-142
5	AT1G74840	At1	28115897	28117405	BC332_32578	CcMCIT02000040	544828	545986	6e-54	CcMYB1R-1	AT1G74840
6	AT1G74850	At1	28118849	28122314	BC332_32579	CcMCIT02000040	565707	575529	0
7	AT1G74870	At1	28126928	28128463	BC332_32586	CcMCIT02000040	678740	680073	1e-15
8	AT1G74890	At1	28131590	28132710	BC332_32588	CcMCIT02000040	691825	693413	1e-72
9	AT1G74900	At1	28133933	28135667	BC332_32593	CcMCIT02000040	759504	760979	0
10	AT1G74910	At1	28135361	28138826	BC332_32600	CcMCIT02000040	815496	821788	0
11	AT1G74920	At1	28139009	28142744	BC332_32601	CcMCIT02000040	825290	833527	0
Alignment: score=318.0 e_value=3e-11 N=7 At1&CcMCIT02000040 plus	-----------------------------------------------------------------------------------------------------------------------------------------------------------------------------------------------------
0	AT1G18880	At1	6520748	6523368	BC332_32550	CcMCIT02000040	94277	98563	0
1	AT1G18950	At1	6546399	6551887	BC332_32560	CcMCIT02000040	237318	251156	0
2	AT1G18960	At1	6552752	6553940	BC332_32563	CcMCIT02000040	284407	286110	2e-32	CcMYB58	AT1G18960
3	AT1G18970	At1	6554568	6555377	BC332_32567	CcMCIT02000040	336072	336725	1e-80
4	AT1G18990	At1	6558678	6560489	BC332_32575	CcMCIT02000040	459016	461460	6e-132
5	AT1G19000	At1	6560792	6562786	BC332_32578	CcMCIT02000040	544828	545986	3e-52	CcMYB1R-1	AT1G19000
6	AT1G19050	At1	6577833	6579178	BC332_32588	CcMCIT02000040	691825	693413	6e-70
Alignment: score=252.0 e_value=4.9e-09 N=6 At2&Cc1 plus	-----------------------------------------------------------------------------------------------------------------------------------------------------------------------------------------------------
0	AT2G47330	At2	19428897	19431720	BC332_02649	Cc1	207001409	207007558	0
1	AT2G47350	At2	19433791	19437249	BC332_02651	Cc1	207094475	207097042	4e-101
2	AT2G47400	At2	19446854	19447438	BC332_02657	Cc1	207311986	207312357	2e-22
3	AT2G47410	At2	19448139	19457294	BC332_02683	Cc1	208627794	208638023	0
4	AT2G47440	At2	19469719	19471886	BC332_02693	Cc1	209439602	209441848	0
5	AT2G47460	At2	19476337	19479478	BC332_02702	Cc1	210100644	210105740	8e-74	CcMYB98	AtMYB12
Alignment: score=271.0 e_value=3.9e-08 N=6 At2&Cc10 plus	-----------------------------------------------------------------------------------------------------------------------------------------------------------------------------------------------------
0	AT2G37950	At2	15882488	15883979	BC332_25857	Cc10	166596602	166599700	1e-40
1	AT2G38080	At2	15934460	15937616	BC332_25860	Cc10	166908172	166912033	0
2	AT2G38090	At2	15944711	15947085	BC332_25861	Cc10	167370402	167371420	4e-108	CcDIV8	AT2G38090_R2R3
3	AT2G38120	At2	15972993	15977180	BC332_25866	Cc10	167791673	167799408	0
4	AT2G38150	At2	15981700	15982917	BC332_25867	Cc10	168142700	168149924	3e-102
5	AT2G38240	At2	16012535	16014753	BC332_25878	Cc10	169254613	169257236	3e-156
Alignment: score=256.0 e_value=1.2e-10 N=6 At2&Cc11 plus	-----------------------------------------------------------------------------------------------------------------------------------------------------------------------------------------------------
0	AT2G02450	At2	648044	650814	BC332_27806	Cc11	30375376	30378428	4e-61
1	AT2G02540	At2	683647	685309	BC332_27810	Cc11	30857350	30858219	2e-41
2	AT2G02810	At2	801530	803436	BC332_27824	Cc11	32480461	32486607	4e-151
3	AT2G02820	At2	804174	807208	BC332_27825	Cc11	32488763	32494411	2e-167	CcMYB4	AtMYB88
4	AT2G02860	At2	828352	832455	BC332_27829	Cc11	32973066	32985515	0
5	AT2G02870	At2	837812	840153	BC332_27838	Cc11	33707812	33709137	0
Alignment: score=422.0 e_value=1.9e-19 N=9 At2&Cc2 minus	-----------------------------------------------------------------------------------------------------------------------------------------------------------------------------------------------------
0	AT2G23070	At2	9823965	9826898	BC332_04462	Cc2	136993176	137004074	1e-178
1	AT2G23090	At2	9829450	9830410	BC332_04461	Cc2	136990773	136992341	2e-39
2	AT2G23093	At2	9832123	9834739	BC332_04460	Cc2	136983371	136989491	3e-163
3	AT2G23096	At2	9834766	9836235	BC332_04457	Cc2	136936423	136945903	2e-103
4	AT2G23110	At2	9840456	9841366	BC332_04456	Cc2	136935350	136935616	2e-15
5	AT2G23150	At2	9856192	9858574	BC332_04445	Cc2	136712135	136715462	0
6	AT2G23170	At2	9863855	9866562	BC332_04444	Cc2	136670327	136672695	0
7	AT2G23190	At2	9877058	9879007	BC332_04438	Cc2	136586881	136594700	2e-174
8	AT2G23290	At2	9904787	9905920	BC332_04434	Cc2	136506858	136507895	2e-74	CcMYB3	AtMYB70
Alignment: score=330.0 e_value=4.2e-14 N=8 At2&Cc4 plus	-----------------------------------------------------------------------------------------------------------------------------------------------------------------------------------------------------
0	AT2G22950	At2	9766127	9769766	BC332_11849	Cc4	223203447	223210137	0
1	AT2G23090	At2	9829450	9830410	BC332_11864	Cc4	223729864	223748738	4e-43
2	AT2G23150	At2	9856192	9858574	BC332_11879	Cc4	224238246	224241085	0
3	AT2G23190	At2	9877058	9879007	BC332_11881	Cc4	224258193	224260445	2e-151
4	AT2G23290	At2	9904787	9905920	BC332_11900	Cc4	224752264	224753244	2e-68	CcMYB16	AtMYB70
5	AT2G23310	At2	9917520	9919258	BC332_11910	Cc4	224963217	224966319	1e-80
6	AT2G23320	At2	9924933	9926372	BC332_11915	Cc4	225094831	225096315	4e-68
7	AT2G23340	At2	9937998	9938875	BC332_11923	Cc4	225255678	225256127	3e-48
Alignment: score=407.0 e_value=4.7e-18 N=9 At2&Cc5 minus	-----------------------------------------------------------------------------------------------------------------------------------------------------------------------------------------------------
0	AT2G39750	At2	16578824	16582404	BC332_13929	Cc5	221328920	221345166	0
1	AT2G39760	At2	16583073	16586252	BC332_13928	Cc5	221275367	221284436	0
2	AT2G39805	At2	16609915	16612554	BC332_13926	Cc5	221220702	221241710	2e-119
3	AT2G39830	At2	16619762	16623791	BC332_13919	Cc5	220698408	220705024	0
4	AT2G39880	At2	16647945	16649479	BC332_13912	Cc5	220340289	220346172	2e-74	CcMYB13	AtMYB25
5	AT2G39890	At2	16655628	16658331	BC332_13902	Cc5	218632064	218635700	0
6	AT2G39900	At2	16658656	16660437	BC332_13898	Cc5	218497634	218500473	6e-110
7	AT2G39940	At2	16672493	16675748	BC332_13886	Cc5	217763154	217769538	0
8	AT2G39970	At2	16683832	16686709	BC332_13885	Cc5	217655824	217675126	5e-158
Alignment: score=620.0 e_value=2.6e-35 N=14 At2&Cc6 plus	-----------------------------------------------------------------------------------------------------------------------------------------------------------------------------------------------------
0	AT2G47000	At2	19309868	19315241	BC332_14487	Cc6	2032	7321	0
1	AT2G47190	At2	19376202	19377531	BC332_14493	Cc6	45830	46775	3e-52	CcMYB30	AtMYB2
2	AT2G47270	At2	19411560	19412151	BC332_14495	Cc6	50052	50423	2e-18
3	AT2G47350	At2	19433791	19437249	BC332_14500	Cc6	94454	103422	7e-48
4	AT2G47360	At2	19437800	19438871	BC332_14501	Cc6	106945	110869	2e-33
5	AT2G47400	At2	19446854	19447438	BC332_14503	Cc6	113625	114008	3e-29
6	AT2G47440	At2	19469719	19471886	BC332_14507	Cc6	144894	147709	0
7	AT2G47460	At2	19476337	19479478	BC332_14511	Cc6	271656	275644	2e-65	CcMYB99	AtMYB12
8	AT2G47500	At2	19492995	19498160	BC332_14515	Cc6	355627	357828	1e-81
9	AT2G47510	At2	19498368	19502246	BC332_14517	Cc6	374239	384511	0
10	AT2G47550	At2	19508980	19511792	BC332_14520	Cc6	507818	515237	5e-133
11	AT2G47600	At2	19524160	19527413	BC332_14527	Cc6	555294	560505	0
12	AT2G47680	At2	19545828	19550905	BC332_14530	Cc6	594612	607820	0
13	AT2G47810	At2	19582750	19583618	BC332_14551	Cc6	1084686	1085219	2e-56
Alignment: score=318.0 e_value=2.7e-12 N=7 At2&Cc6 minus	-----------------------------------------------------------------------------------------------------------------------------------------------------------------------------------------------------
0	AT2G20180	At2	8704024	8706900	BC332_14677	Cc6	4262290	4271340	5e-32
1	AT2G20290	At2	8743275	8751878	BC332_14665	Cc6	3923426	3947932	0
2	AT2G20400	At2	8799187	8801973	BC332_14656	Cc6	3724639	3729428	1e-53	CcPHR2	AT2G20400
3	AT2G20440	At2	8810739	8813644	BC332_14652	Cc6	3662002	3683472	0
4	AT2G20450	At2	8813862	8815253	BC332_14651	Cc6	3650950	3654838	6e-54
5	AT2G20470	At2	8826277	8829497	BC332_14645	Cc6	3532640	3540509	0
6	AT2G20495	At2	8833165	8835263	BC332_14644	Cc6	3500128	3507341	1e-109
Alignment: score=811.0 e_value=1.9e-48 N=17 At2&Cc9 plus	-----------------------------------------------------------------------------------------------------------------------------------------------------------------------------------------------------
0	AT2G36840	At2	15451573	15453714	BC332_22957	Cc9	5335001	5339690	0
1	AT2G36870	At2	15472645	15474681	BC332_22959	Cc9	5480493	5484315	3e-177
2	AT2G36880	At2	15479366	15481412	BC332_22963	Cc9	5526248	5527420	0
3	AT2G36885	At2	15482003	15483711	BC332_22964	Cc9	5540204	5543529	1e-71
4	AT2G36890	At2	15485779	15487277	BC332_22966	Cc9	5574868	5577256	8e-74	CcMYB51	AtMYB38
5	AT2G36910	At2	15502014	15507320	BC332_22967	Cc9	5614148	5621271	0
6	AT2G36930	At2	15509898	15511514	BC332_22970	Cc9	5685021	5688885	1e-60
7	AT2G36950	At2	15515133	15516931	BC332_22972	Cc9	5724935	5727747	9e-36
8	AT2G36960	At2	15522920	15527758	BC332_22985	Cc9	5931700	5937660	0
9	AT2G36970	At2	15529006	15530749	BC332_22987	Cc9	5959144	5959695	4e-56
10	AT2G36990	At2	15537258	15540139	BC332_22991	Cc9	6066913	6074863	8e-175
11	AT2G37000	At2	15540299	15541248	BC332_22992	Cc9	6078900	6079526	5e-34
12	AT2G37010	At2	15541720	15546159	BC332_22998	Cc9	6199318	6209825	0
13	AT2G37025	At2	15549052	15552105	BC332_22999	Cc9	6218453	6224925	1e-29
14	AT2G37030	At2	15553732	15554106	BC332_23001	Cc9	6240856	6241233	1e-49
15	AT2G37035	At2	15554917	15556831	BC332_23002	Cc9	6251662	6253056	2e-89
16	AT2G37050	At2	15568986	15573726	BC332_23007	Cc9	7780514	7780864	1e-17
Alignment: score=258.0 e_value=2.2e-08 N=6 At2&Cc9 minus	-----------------------------------------------------------------------------------------------------------------------------------------------------------------------------------------------------
0	AT2G37980	At2	15894057	15897610	BC332_23572	Cc9	76146963	76150483	0
1	AT2G38060	At2	15922557	15925623	BC332_23562	Cc9	74275501	74284513	0
2	AT2G38080	At2	15934460	15937616	BC332_23537	Cc9	70946815	70950573	0
3	AT2G38090	At2	15944711	15947085	BC332_23536	Cc9	70770343	70772002	8e-110	CcDIV4	AT2G38090_R2R3
4	AT2G38110	At2	15952607	15955494	BC332_23526	Cc9	69117882	69121432	0
5	AT2G38120	At2	15972993	15977180	BC332_23525	Cc9	67565634	67569699	0
Alignment: score=259.0 e_value=2.6e-09 N=6 At2&CcMCIT02000013 minus	-----------------------------------------------------------------------------------------------------------------------------------------------------------------------------------------------------
0	AT2G32415	At2	13761137	13765456	BC332_31641	CcMCIT02000013	7155483	7178904	0
1	AT2G32430	At2	13771296	13774502	BC332_31640	CcMCIT02000013	7102937	7106656	0
2	AT2G32460	At2	13782208	13784471	BC332_31637	CcMCIT02000013	6937567	6940075	6e-76	CcMYB21	AtMYB101
3	AT2G32480	At2	13788517	13790073	BC332_31632	CcMCIT02000013	4681538	4682857	0
4	AT2G32500	At2	13794426	13797227	BC332_31608	CcMCIT02000013	1697730	1698527	3e-11
5	AT2G32510	At2	13798821	13799939	BC332_31595	CcMCIT02000013	511848	512882	2e-102
Alignment: score=323.0 e_value=9.5e-13 N=7 At3&Cc1 plus	-----------------------------------------------------------------------------------------------------------------------------------------------------------------------------------------------------
0	AT3G62390	At3	23087017	23089206	BC332_02674	Cc1	208192724	208197041	0
1	AT3G62420	At3	23091586	23092850	BC332_02678	Cc1	208349989	208350423	1e-49
2	AT3G62560	At3	23137426	23139045	BC332_02687	Cc1	208747595	208754301	3e-118
3	AT3G62570	At3	23142485	23144609	BC332_02693	Cc1	209439602	209441848	0
4	AT3G62580	At3	23146828	23147951	BC332_02697	Cc1	209614576	209627700	1e-124
5	AT3G62590	At3	23147918	23150352	BC332_02698	Cc1	209632845	209636295	4e-148
6	AT3G62610	At3	23154758	23156585	BC332_02702	Cc1	210100644	210105740	2e-67	CcMYB98	AtMYB11
Alignment: score=356.0 e_value=1.3e-16 N=8 At3&Cc10 plus	-----------------------------------------------------------------------------------------------------------------------------------------------------------------------------------------------------
0	AT3G09440	At3	2903198	2905729	BC332_26245	Cc10	204306819	204309897	0
1	AT3G09550	At3	2931865	2934354	BC332_26252	Cc10	205016885	205021224	0
2	AT3G09560	At3	2934617	2939456	BC332_26254	Cc10	205027244	205034032	0
3	AT3G09570	At3	2940446	2942109	BC332_26255	Cc10	205061535	205062839	0
4	AT3G09600	At3	2946406	2948995	BC332_26256	Cc10	205096625	205102246	6e-106	CcRVE3	AT3G09600
5	AT3G09680	At3	2969045	2970371	BC332_26268	Cc10	206105664	206106571	3e-91
6	AT3G09710	At3	2976605	2979389	BC332_26273	Cc10	206241433	206243967	3e-64
7	AT3G09870	At3	3027424	3027957	BC332_26284	Cc10	206679644	206680000	5e-21
Alignment: score=758.0 e_value=1.7e-50 N=18 At3&Cc2 plus	-----------------------------------------------------------------------------------------------------------------------------------------------------------------------------------------------------
0	AT3G01015	At3	1653	4159	BC332_03790	Cc2	106869506	106872891	2e-111
1	AT3G01120	At3	38759	41932	BC332_03811	Cc2	108202970	108209041	0
2	AT3G01170	At3	57641	58909	BC332_03827	Cc2	109663531	109664088	1e-60
3	AT3G01175	At3	59471	60845	BC332_03830	Cc2	110098031	110102891	1e-15
4	AT3G01220	At3	73481	75538	BC332_03840	Cc2	110902060	110904313	3e-50
5	AT3G01270	At3	82685	84897	BC332_03851	Cc2	111544285	111545684	1e-140
6	AT3G01280	At3	85601	87858	BC332_03853	Cc2	111645931	111652371	1e-148
7	AT3G01290	At3	88054	89422	BC332_03854	Cc2	111653513	111656662	3e-174
8	AT3G01311	At3	103043	104287	BC332_03856	Cc2	111696404	111698861	1e-83
9	AT3G01320	At3	106636	113618	BC332_03863	Cc2	112063916	112078142	0
10	AT3G01410	At3	153356	155642	BC332_03876	Cc2	112753848	112759433	4e-19
11	AT3G01450	At3	169597	172022	BC332_03885	Cc2	114038508	114039448	5e-58
12	AT3G01500	At3	194724	198019	BC332_03891	Cc2	114317962	114320769	4e-123
13	AT3G01530	At3	210119	211804	BC332_03892	Cc2	114442162	114445894	2e-76	CcMYB32	AtMYB57
14	AT3G01690	At3	256537	258547	BC332_03907	Cc2	114947303	114952285	0
15	AT3G01890	At3	310015	311976	BC332_03922	Cc2	116334050	116336796	3e-11
16	AT3G01930	At3	319061	321560	BC332_03928	Cc2	116429047	116432863	0
17	AT3G01940	At3	322831	323053	BC332_03931	Cc2	116541692	116541928	1e-11
Alignment: score=685.0 e_value=1.6e-39 N=15 At3&Cc2 plus	-----------------------------------------------------------------------------------------------------------------------------------------------------------------------------------------------------
0	AT3G49650	At3	18405008	18409709	BC332_05598	Cc2	160065928	160087804	0
1	AT3G49670	At3	18417568	18421106	BC332_05605	Cc2	160174692	160178317	0
2	AT3G49680	At3	18422649	18425693	BC332_05618	Cc2	160501402	160507434	0
3	AT3G49690	At3	18427735	18429201	BC332_05620	Cc2	160525726	160527115	3e-78	CcMYB53	AtMYB84
4	AT3G49700	At3	18434470	18436141	BC332_05621	Cc2	160541044	160542830	0
5	AT3G49720	At3	18440003	18442198	BC332_05622	Cc2	160553332	160556883	4e-113
6	AT3G49725	At3	18442275	18445457	BC332_05623	Cc2	160559327	160567076	6e-148
7	AT3G49750	At3	18450426	18451494	BC332_05628	Cc2	160662863	160667297	4e-121
8	AT3G49760	At3	18455347	18456125	BC332_05633	Cc2	160751411	160752076	1e-24
9	AT3G49780	At3	18465679	18466376	BC332_05636	Cc2	160798291	160798843	1e-15
10	AT3G49790	At3	18468051	18469763	BC332_05639	Cc2	160835625	160836887	6e-99
11	AT3G49800	At3	18471625	18473743	BC332_05641	Cc2	160853681	160857542	3e-80
12	AT3G49910	At3	18504256	18504967	BC332_05650	Cc2	161018687	161019127	1e-71
13	AT3G49920	At3	18505836	18507835	BC332_05651	Cc2	161021706	161028607	2e-83
14	AT3G49950	At3	18522510	18523906	BC332_05673	Cc2	161403709	161405295	2e-50
Alignment: score=541.0 e_value=3.1e-26 N=12 At3&Cc2 plus	-----------------------------------------------------------------------------------------------------------------------------------------------------------------------------------------------------
0	AT3G01070	At3	19592	20719	BC332_05990	Cc2	166350110	166351185	1e-29
1	AT3G01080	At3	25507	27449	BC332_05995	Cc2	166378711	166381304	6e-71
2	AT3G01085	At3	27991	30718	BC332_05996	Cc2	166383093	166387800	0
3	AT3G01100	At3	34719	38529	BC332_05999	Cc2	166429585	166441206	0
4	AT3G01140	At3	46396	48296	BC332_06008	Cc2	166597434	166599474	7e-101	CcMYB87	AtMYB106
5	AT3G01150	At3	51583	54506	BC332_06014	Cc2	166713099	166720511	0
6	AT3G01170	At3	57641	58909	BC332_06020	Cc2	166801630	166802247	1e-47
7	AT3G01180	At3	62245	65845	BC332_06023	Cc2	166839833	166845653	0
8	AT3G01220	At3	73481	75538	BC332_06041	Cc2	167140137	167142149	1e-65
9	AT3G01260	At3	80176	82005	BC332_06043	Cc2	167222063	167224025	3e-78
10	AT3G01270	At3	82685	84897	BC332_06054	Cc2	167329167	167331849	7e-167
11	AT3G01280	At3	85601	87858	BC332_06058	Cc2	167345508	167348701	6e-122
Alignment: score=788.0 e_value=2.3e-45 N=17 At3&Cc2 minus	-----------------------------------------------------------------------------------------------------------------------------------------------------------------------------------------------------
0	AT3G28720	At3	10782276	10784447	BC332_06052	Cc2	167317441	167319468	0
1	AT3G28850	At3	10848669	10850122	BC332_06039	Cc2	167088502	167089764	2e-117
2	AT3G28857	At3	10855632	10856624	BC332_06038	Cc2	167079084	167080426	4e-36
3	AT3G28860	At3	10870038	10877506	BC332_06037	Cc2	167022302	167029659	0
4	AT3G28910	At3	10911157	10913190	BC332_06027	Cc2	166911270	166912677	2e-89	CcMYB93	AtMYB30
5	AT3G28917	At3	10924817	10925640	BC332_06026	Cc2	166872960	166873229	6e-26
6	AT3G28970	At3	10987787	10989921	BC332_06022	Cc2	166833442	166838637	1e-92
7	AT3G29000	At3	11005779	11006414	BC332_06016	Cc2	166735005	166735565	2e-29
8	AT3G29030	At3	11011308	11013358	BC332_06015	Cc2	166729608	166730963	2e-106
9	AT3G29034	At3	11030064	11030633	BC332_06012	Cc2	166702427	166702588	8e-17
10	AT3G29035	At3	11033665	11035308	BC332_06009	Cc2	166615399	166616548	3e-108
11	AT3G29060	At3	11044990	11048465	BC332_06003	Cc2	166530769	166534767	0
12	AT3G29075	At3	11051489	11052694	BC332_06002	Cc2	166520689	166523092	9e-23
13	AT3G29180	At3	11148215	11151560	BC332_05997	Cc2	166396908	166399967	1e-141
14	AT3G29185	At3	11154929	11157226	BC332_05994	Cc2	166372338	166375456	3e-140
15	AT3G29200	At3	11164393	11166416	BC332_05989	Cc2	166346028	166349403	3e-89
16	AT3G29230	At3	11188803	11190605	BC332_05988	Cc2	166328797	166330611	0
Alignment: score=600.0 e_value=6.9e-36 N=14 At3&Cc2 minus	-----------------------------------------------------------------------------------------------------------------------------------------------------------------------------------------------------
0	AT3G29310	At3	11249652	11251820	BC332_05852	Cc2	164388368	164401944	3e-28
1	AT3G29360	At3	11267091	11269229	BC332_05851	Cc2	164387376	164387849	5e-66
2	AT3G29400	At3	11297283	11299620	BC332_05841	Cc2	164117037	164118974	0
3	AT3G29575	At3	11382214	11384004	BC332_05835	Cc2	164041295	164045982	4e-53
4	AT3G29770	At3	11648341	11650839	BC332_05831	Cc2	163923036	163928765	5e-167
5	AT3G29810	At3	11728113	11730239	BC332_05814	Cc2	163789294	163791322	0
6	AT3G29970	At3	11745211	11746570	BC332_05811	Cc2	163747812	163748643	1e-46
7	AT3G30180	At3	11810737	11813765	BC332_05808	Cc2	163689110	163691766	0
8	AT3G30210	At3	11838363	11840502	BC332_05804	Cc2	163662294	163663398	5e-78	CcMYB24	AtMYB121
9	AT3G30260	At3	11909119	11912880	BC332_05801	Cc2	163607825	163613518	7e-64
10	AT3G30380	At3	11974066	11976571	BC332_05776	Cc2	163139943	163143042	3e-179
11	AT3G30390	At3	11976837	11979621	BC332_05771	Cc2	163031838	163036069	0
12	AT3G30460	At3	12104373	12105039	BC332_05767	Cc2	162934447	162935496	6e-16
13	AT3G30530	At3	12139512	12140033	BC332_05766	Cc2	162922873	162923415	2e-50
Alignment: score=282.0 e_value=1.5e-14 N=7 At3&Cc2 minus	-----------------------------------------------------------------------------------------------------------------------------------------------------------------------------------------------------
0	AT3G28450	At3	10667262	10669377	BC332_03862	Cc2	111955541	111957355	0
1	AT3G28460	At3	10672041	10674395	BC332_03860	Cc2	111938750	111942489	6e-132
2	AT3G28480	At3	10676033	10678388	BC332_03859	Cc2	111925383	111929487	5e-122
3	AT3G28630	At3	10728951	10730849	BC332_03856	Cc2	111696404	111698861	2e-88
4	AT3G28857	At3	10855632	10856624	BC332_03838	Cc2	110799949	110801624	4e-42
5	AT3G28910	At3	10911157	10913190	BC332_03833	Cc2	110224039	110226630	5e-87	CcMYB92	AtMYB30
6	AT3G29000	At3	11005779	11006414	BC332_03809	Cc2	108079655	108080260	3e-20
Alignment: score=271.0 e_value=6.3e-10 N=6 At3&Cc2 minus	-----------------------------------------------------------------------------------------------------------------------------------------------------------------------------------------------------
0	AT3G49950	At3	18522510	18523906	BC332_04466	Cc2	137044368	137045657	0
1	AT3G49960	At3	18524084	18525687	BC332_04465	Cc2	137036906	137039164	6e-160
2	AT3G49970	At3	18527216	18529066	BC332_04463	Cc2	137012023	137015830	0
3	AT3G50000	At3	18534459	18536970	BC332_04462	Cc2	136993176	137004074	0
4	AT3G50030	At3	18546490	18548132	BC332_04450	Cc2	136863917	136866255	6e-156
5	AT3G50060	At3	18557970	18559106	BC332_04434	Cc2	136506858	136507895	1e-63	CcMYB3	AtMYB77
Alignment: score=502.0 e_value=1.6e-23 N=11 At3&Cc3 minus	-----------------------------------------------------------------------------------------------------------------------------------------------------------------------------------------------------
0	AT3G13690	At3	4485735	4490231	BC332_09640	Cc3	261415519	261419424	0
1	AT3G13710	At3	4490628	4493831	BC332_09639	Cc3	261405965	261406504	2e-57
2	AT3G13730	At3	4497976	4500920	BC332_09634	Cc3	261318012	261334175	1e-170
3	AT3G13740	At3	4504270	4506311	BC332_09632	Cc3	261291586	261297082	3e-80
4	AT3G13750	At3	4510965	4516298	BC332_09630	Cc3	261250782	261256765	0
5	AT3G13772	At3	4521532	4524394	BC332_09628	Cc3	261220348	261233313	0
6	AT3G13810	At3	4544364	4547513	BC332_09613	Cc3	261056969	261058794	1e-91
7	AT3G13890	At3	4576744	4578027	BC332_09604	Cc3	260945914	260947886	1e-74	CcMYB43	AtMYB26
8	AT3G13900	At3	4586151	4590681	BC332_09600	Cc3	260871688	260876210	0
9	AT3G13910	At3	4590919	4591483	BC332_09598	Cc3	260860370	260860711	7e-11
10	AT3G14020	At3	4642280	4644301	BC332_09586	Cc3	260741181	260746451	1e-33
Alignment: score=334.0 e_value=6e-12 N=7 At3&Cc3 minus	-----------------------------------------------------------------------------------------------------------------------------------------------------------------------------------------------------
0	AT3G18100	At3	6200524	6204644	BC332_09390	Cc3	257728677	257740791	2e-164	CcMYB5R	AtMYB4R1
1	AT3G18130	At3	6210904	6212433	BC332_09389	Cc3	257722148	257726808	0
2	AT3G18160	At3	6220626	6223073	BC332_09388	Cc3	257692667	257697933	5e-124
3	AT3G18165	At3	6223188	6225372	BC332_09387	Cc3	257686092	257689063	3e-115
4	AT3G18190	At3	6232126	6234060	BC332_09377	Cc3	257554606	257556234	0
5	AT3G18200	At3	6234306	6236091	BC332_09376	Cc3	257542382	257544617	2e-173
6	AT3G18230	At3	6251483	6254221	BC332_09374	Cc3	257506304	257508819	7e-92
Alignment: score=514.0 e_value=2.5e-28 N=12 At3&Cc4 plus	-----------------------------------------------------------------------------------------------------------------------------------------------------------------------------------------------------
0	AT3G22450	At3	7962443	7963378	BC332_10062	Cc4	3478474	3479544	1e-71
1	AT3G22620	At3	8008534	8009590	BC332_10066	Cc4	3522038	3524608	3e-23
2	AT3G22845	At3	8087307	8088747	BC332_10075	Cc4	3581147	3588722	4e-124
3	AT3G22930	At3	8124083	8125931	BC332_10077	Cc4	3608386	3610965	1e-74
4	AT3G22950	At3	8136181	8138084	BC332_10081	Cc4	3628554	3636847	1e-113
5	AT3G22990	At3	8163950	8166345	BC332_10082	Cc4	3640605	3649971	0
6	AT3G23000	At3	8172597	8174131	BC332_10085	Cc4	3670998	3672278	1e-144
7	AT3G23175	At3	8274000	8275470	BC332_10100	Cc4	4050591	4057112	5e-13
8	AT3G23220	At3	8287950	8288388	BC332_10102	Cc4	4076667	4077062	4e-24
9	AT3G23240	At3	8295644	8296604	BC332_10104	Cc4	4089389	4097202	4e-54
10	AT3G23250	At3	8309209	8310826	BC332_10106	Cc4	4180528	4182538	2e-19	CcMYB67-2	AtMYB15
11	AT3G23270	At3	8316436	8320337	BC332_10108	Cc4	4194854	4199340	0
Alignment: score=402.0 e_value=7.1e-20 N=9 At3&Cc4 plus	-----------------------------------------------------------------------------------------------------------------------------------------------------------------------------------------------------
0	AT3G49680	At3	18422649	18425693	BC332_11763	Cc4	220639633	220642600	1e-160
1	AT3G49690	At3	18427735	18429201	BC332_11766	Cc4	220728386	220729916	5e-80	CcMYB49	AtMYB84
2	AT3G49700	At3	18434470	18436141	BC332_11786	Cc4	221486175	221489187	0
3	AT3G49720	At3	18440003	18442198	BC332_11787	Cc4	221509641	221513899	7e-122
4	AT3G49760	At3	18455347	18456125	BC332_11802	Cc4	221979456	221979881	5e-22
5	AT3G49780	At3	18465679	18466376	BC332_11814	Cc4	222130047	222130838	5e-15
6	AT3G49790	At3	18468051	18469763	BC332_11815	Cc4	222135606	222136886	1e-98
7	AT3G49800	At3	18471625	18473743	BC332_11816	Cc4	222144625	222152178	4e-44
8	AT3G49810	At3	18474537	18476834	BC332_11817	Cc4	222157320	222158504	0
Alignment: score=310.0 e_value=4.6e-12 N=7 At3&Cc4 plus	-----------------------------------------------------------------------------------------------------------------------------------------------------------------------------------------------------
0	AT3G50060	At3	18557970	18559106	BC332_11900	Cc4	224752264	224753244	1e-61	CcMYB16	AtMYB77
1	AT3G50070	At3	18565134	18566780	BC332_11905	Cc4	224891106	224892629	4e-85
2	AT3G50080	At3	18572736	18574514	BC332_11907	Cc4	224917559	224919181	5e-180
3	AT3G50230	At3	18620599	18623200	BC332_11918	Cc4	225146023	225152166	0
4	AT3G50240	At3	18623262	18628888	BC332_11920	Cc4	225162235	225175453	0
5	AT3G50260	At3	18634576	18635398	BC332_11923	Cc4	225255678	225256127	2e-47
6	AT3G50330	At3	18657208	18658307	BC332_11941	Cc4	225589609	225590524	1e-40
Alignment: score=551.0 e_value=6.7e-30 N=12 At3&Cc5 minus	-----------------------------------------------------------------------------------------------------------------------------------------------------------------------------------------------------
0	AT3G55550	At3	20600019	20602087	BC332_13934	Cc5	221468438	221470510	0
1	AT3G55560	At3	20604616	20606380	BC332_13933	Cc5	221432517	221433365	4e-47
2	AT3G55580	At3	20612700	20615920	BC332_13927	Cc5	221253153	221260704	0
3	AT3G55630	At3	20636669	20639492	BC332_13920	Cc5	220721313	220744808	0
4	AT3G55720	At3	20679820	20681447	BC332_13913	Cc5	220374580	220378520	1e-145
5	AT3G55730	At3	20681904	20684053	BC332_13912	Cc5	220340289	220346172	3e-88	CcMYB13	AtMYB109
6	AT3G55740	At3	20695499	20698271	BC332_13902	Cc5	218632064	218635700	0
7	AT3G55750	At3	20698553	20700067	BC332_13900	Cc5	218532140	218535188	9e-62
8	AT3G55770	At3	20703222	20705320	BC332_13898	Cc5	218497634	218500473	1e-106
9	AT3G55880	At3	20736571	20738913	BC332_13896	Cc5	218430614	218432878	1e-45
10	AT3G55890	At3	20740817	20742002	BC332_13895	Cc5	218406610	218408049	8e-12
11	AT3G55950	At3	20753691	20756395	BC332_13892	Cc5	218292468	218294861	0
5	AT3G10580	At3	3307051	3308237	BC332_14309	Cc5	233225693	233228706	5e-40	CcDIV7	AT3G10580
Alignment: score=410.0 e_value=2.8e-18 N=9 At3&Cc6 plus	-----------------------------------------------------------------------------------------------------------------------------------------------------------------------------------------------------
0	AT3G62150	At3	23008755	23013909	BC332_14487	Cc6	2032	7321	0
1	AT3G62190	At3	23021040	23023332	BC332_14489	Cc6	17728	20457	8e-31
2	AT3G62260	At3	23038290	23040584	BC332_14491	Cc6	29914	32937	2e-156
3	AT3G62360	At3	23072786	23080563	BC332_14497	Cc6	60659	83086	0
4	AT3G62410	At3	23090944	23091566	BC332_14503	Cc6	113625	114008	6e-36
5	AT3G62420	At3	23091586	23092850	BC332_14504	Cc6	121522	121956	8e-42
6	AT3G62560	At3	23137426	23139045	BC332_14506	Cc6	138705	144408	3e-115
7	AT3G62570	At3	23142485	23144609	BC332_14507	Cc6	144894	147709	4e-180
8	AT3G62610	At3	23154758	23156585	BC332_14511	Cc6	271656	275644	8e-62	CcMYB99	AtMYB11
Alignment: score=304.0 e_value=1.1e-12 N=7 At3&Cc6 minus	-----------------------------------------------------------------------------------------------------------------------------------------------------------------------------------------------------
0	AT3G23090	At3	8214301	8217087	BC332_15590	Cc6	148832092	148834126	7e-53
1	AT3G23100	At3	8220682	8226400	BC332_15588	Cc6	148696522	148708254	2e-87
2	AT3G23150	At3	8254663	8257735	BC332_15565	Cc6	142013976	142016830	0
3	AT3G23170	At3	8267942	8268735	BC332_15562	Cc6	141763567	141763917	2e-15
4	AT3G23180	At3	8277037	8278396	BC332_15559	Cc6	141387433	141390551	7e-13
5	AT3G23250	At3	8309209	8310826	BC332_15553	Cc6	140486325	140491524	2e-87	CcMYB68	AtMYB15
6	AT3G23340	At3	8350803	8353959	BC332_15546	Cc6	139670803	139682575	0
Alignment: score=582.0 e_value=2e-27 N=12 At3&Cc7 plus	-----------------------------------------------------------------------------------------------------------------------------------------------------------------------------------------------------
0	AT3G12780	At3	4060971	4063306	BC332_20157	Cc7	233283677	233286139	0
1	AT3G12820	At3	4074158	4075614	BC332_20160	Cc7	233361071	233362589	3e-67	CcMYB72	AtMYB10
2	AT3G12830	At3	4078651	4079608	BC332_20162	Cc7	233401491	233401886	5e-45
3	AT3G12890	At3	4099199	4100473	BC332_20167	Cc7	233488677	233490440	2e-37
4	AT3G12910	At3	4109375	4110648	BC332_20169	Cc7	233512301	233514019	3e-78
5	AT3G12930	At3	4128407	4129956	BC332_20171	Cc7	233565293	233569025	7e-90
6	AT3G12940	At3	4130007	4132467	BC332_20172	Cc7	233570326	233573507	0
7	AT3G12950	At3	4132528	4135134	BC332_20173	Cc7	233574268	233579532	0
8	AT3G12955	At3	4135500	4136143	BC332_20174	Cc7	233582129	233582518	6e-23
9	AT3G12960	At3	4136488	4136828	BC332_20177	Cc7	233639883	233640287	3e-13
10	AT3G12970	At3	4141051	4142548	BC332_20181	Cc7	233659880	233661112	4e-28
11	AT3G12977	At3	4143726	4145967	BC332_20183	Cc7	233689716	233695411	6e-84
Alignment: score=340.0 e_value=6.7e-11 N=7 At3&Cc8 plus	-----------------------------------------------------------------------------------------------------------------------------------------------------------------------------------------------------
0	AT3G61230	At3	22664425	22665597	BC332_21472	Cc8	169372092	169374502	7e-103
1	AT3G61240	At3	22666183	22669757	BC332_21477	Cc8	169393264	169401531	0
2	AT3G61250	At3	22671002	22672738	BC332_21478	Cc8	169412994	169415439	4e-121	CcMYB73	AtMYB17
3	AT3G61260	At3	22675238	22676788	BC332_21479	Cc8	169416159	169419087	7e-32
4	AT3G61270	At3	22678151	22680379	BC332_21480	Cc8	169432342	169436365	0
5	AT3G61300	At3	22687570	22690619	BC332_21483	Cc8	169477419	169480448	0
6	AT3G61310	At3	22690596	22692834	BC332_21488	Cc8	169524451	169529422	5e-56
Alignment: score=269.0 e_value=1.3e-08 N=6 At3&CcMCIT02000079 plus	-----------------------------------------------------------------------------------------------------------------------------------------------------------------------------------------------------
0	AT3G47500	At3	17504000	17506058	BC332_33095	CcMCIT02000079	10080	12349	6e-85
1	AT3G47550	At3	17523458	17525540	BC332_33098	CcMCIT02000079	71151	76637	3e-84
2	AT3G47600	At3	17539338	17541230	BC332_33109	CcMCIT02000079	252070	253948	1e-102	CcMYB96	AtMYB94
3	AT3G47620	At3	17558849	17560767	BC332_33116	CcMCIT02000079	357655	358978	4e-55
4	AT3G47710	At3	17590729	17591455	BC332_33117	CcMCIT02000079	387733	388831	2e-31
5	AT3G47730	At3	17594060	17598896	BC332_33119	CcMCIT02000079	404246	407137	1e-158
Alignment: score=449.0 e_value=6.2e-21 N=10 At4&Cc1 plus	-----------------------------------------------------------------------------------------------------------------------------------------------------------------------------------------------------
0	AT4G12000	At4	7193270	7195152	BC332_00476	Cc1	9203005	9207777	2e-100
1	AT4G12040	At4	7214703	7215989	BC332_00482	Cc1	9352106	9352573	1e-48
2	AT4G12050	At4	7219824	7221328	BC332_00486	Cc1	9390979	9392026	2e-79
3	AT4G12120	At4	7256538	7261180	BC332_00490	Cc1	9467967	9487138	0
4	AT4G12300	At4	7307737	7309755	BC332_00509	Cc1	9801951	9806948	1e-151
5	AT4G12330	At4	7317560	7319739	BC332_00510	Cc1	9818842	9821392	0
6	AT4G12334	At4	7320602	7321061	BC332_00512	Cc1	9831967	9833866	4e-12
7	AT4G12350	At4	7324912	7326636	BC332_00519	Cc1	9886795	9888950	1e-91	CcMYB74	AtMYB42
8	AT4G12390	At4	7336497	7337356	BC332_00523	Cc1	9983146	9983781	8e-59
9	AT4G12430	At4	7365257	7368730	BC332_00530	Cc1	10157903	10160286	8e-167
Alignment: score=301.0 e_value=2.2e-12 N=7 At4&Cc1 plus	-----------------------------------------------------------------------------------------------------------------------------------------------------------------------------------------------------
0	AT4G17760	At4	9871789	9873398	BC332_00715	Cc1	15978061	15982918	2e-45
1	AT4G17770	At4	9876238	9880254	BC332_00721	Cc1	16378644	16384247	0
2	AT4G17785	At4	9881635	9883432	BC332_00728	Cc1	16594255	16596304	3e-69	CcMYB81	AtMYB39
3	AT4G17880	At4	9933366	9935586	BC332_00742	Cc1	17340552	17342624	7e-88
4	AT4G17950	At4	9966990	9969232	BC332_00762	Cc1	18228117	18237212	3e-67
5	AT4G17960	At4	9970847	9972457	BC332_00763	Cc1	18256123	18261504	4e-41
6	AT4G17980	At4	9978850	9980038	BC332_00770	Cc1	18427432	18429150	5e-100
Alignment: score=453.0 e_value=2.2e-20 N=10 At4&Cc1 minus	-----------------------------------------------------------------------------------------------------------------------------------------------------------------------------------------------------
0	AT4G22590	At4	11893499	11896480	BC332_00530	Cc1	10157903	10160286	2e-169
1	AT4G22600	At4	11900211	11901032	BC332_00529	Cc1	10117831	10118613	2e-65
2	AT4G22670	At4	11918080	11920910	BC332_00521	Cc1	9918604	9923260	2e-98
3	AT4G22680	At4	11922340	11924216	BC332_00519	Cc1	9886795	9888950	2e-89	CcMYB74	AtMYB85
4	AT4G22690	At4	11929359	11931693	BC332_00509	Cc1	9801951	9806948	6e-132
5	AT4G22753	At4	11949164	11953648	BC332_00498	Cc1	9612674	9617322	4e-144
6	AT4G22810	At4	11984140	11985702	BC332_00486	Cc1	9390979	9392026	2e-71
7	AT4G22820	At4	11987705	11989006	BC332_00482	Cc1	9352106	9352573	8e-41
8	AT4G22830	At4	11990064	11991428	BC332_00477	Cc1	9223041	9226600	4e-27
9	AT4G22850	At4	11994014	11996229	BC332_00476	Cc1	9203005	9207777	3e-111
Alignment: score=411.0 e_value=3.2e-19 N=9 At4&Cc2 plus	-----------------------------------------------------------------------------------------------------------------------------------------------------------------------------------------------------
0	AT4G37260	At4	17540490	17541799	BC332_04434	Cc2	136506858	136507895	8e-84	CcMYB3	AtMYB73
1	AT4G37270	At4	17541771	17546484	BC332_04435	Cc2	136508880	136519015	0
2	AT4G37280	At4	17546584	17549424	BC332_04436	Cc2	136522948	136532526	2e-122
3	AT4G37310	At4	17555927	17558943	BC332_04438	Cc2	136586881	136594700	2e-162
4	AT4G37390	At4	17579657	17582022	BC332_04444	Cc2	136670327	136672695	0
5	AT4G37460	At4	17608378	17615776	BC332_04451	Cc2	136868036	136895204	0
6	AT4G37470	At4	17616659	17618473	BC332_04452	Cc2	136902781	136904104	1e-166
7	AT4G37520	At4	17631562	17633249	BC332_04465	Cc2	137036906	137039164	2e-162
8	AT4G37650	At4	17691786	17693760	BC332_04466	Cc2	137044368	137045657	4e-49
Alignment: score=330.0 e_value=8.1e-11 N=7 At4&Cc2 plus	-----------------------------------------------------------------------------------------------------------------------------------------------------------------------------------------------------
0	AT4G05010	At4	2567474	2568162	BC332_04746	Cc2	143925038	143925762	1e-19
1	AT4G05020	At4	2572621	2576595	BC332_04748	Cc2	143946746	143952522	0
2	AT4G05060	At4	2590065	2592163	BC332_04756	Cc2	144064847	144068683	1e-99
3	AT4G05090	At4	2609142	2611762	BC332_04757	Cc2	144103342	144111327	8e-174
4	AT4G05100	At4	2618454	2619887	BC332_04760	Cc2	144150965	144152416	7e-102	CcMYB85	AtMYB74
5	AT4G05110	At4	2626405	2628830	BC332_04764	Cc2	144232085	144234236	0
6	AT4G05150	At4	2660338	2662908	BC332_04765	Cc2	144251145	144252437	1e-65
Alignment: score=1178.0 e_value=2.9e-75 N=25 At4&Cc2 minus	-----------------------------------------------------------------------------------------------------------------------------------------------------------------------------------------------------
0	AT4G37650	At4	17691786	17693760	BC332_05673	Cc2	161403709	161405295	0
1	AT4G37660	At4	17695496	17696270	BC332_05668	Cc2	161365757	161366260	1e-49
2	AT4G37670	At4	17696059	17698843	BC332_05664	Cc2	161289605	161295715	0
3	AT4G37680	At4	17700634	17702952	BC332_05662	Cc2	161266989	161270730	0
4	AT4G37690	At4	17707894	17709847	BC332_05659	Cc2	161248855	161250186	5e-179
5	AT4G37720	At4	17718961	17719318	BC332_05637	Cc2	160807847	160808383	8e-15
6	AT4G37730	At4	17723666	17724915	BC332_05633	Cc2	160751411	160752076	1e-29
7	AT4G37740	At4	17725337	17727730	BC332_05631	Cc2	160716547	160720247	8e-92
8	AT4G37750	At4	17739514	17742401	BC332_05629	Cc2	160681709	160688475	7e-145
9	AT4G37770	At4	17752084	17754157	BC332_05621	Cc2	160541044	160542830	0
10	AT4G37780	At4	17758243	17759557	BC332_05620	Cc2	160525726	160527115	2e-73	CcMYB53	AtMYB87
11	AT4G37790	At4	17768042	17769606	BC332_05614	Cc2	160350251	160351539	2e-94
12	AT4G37800	At4	17775474	17777397	BC332_05613	Cc2	160293018	160295430	3e-149
13	AT4G37810	At4	17780970	17781745	BC332_05612	Cc2	160252152	160252764	8e-27
14	AT4G37820	At4	17785255	17787471	BC332_05610	Cc2	160239837	160242074	3e-20
15	AT4G37830	At4	17787479	17788834	BC332_05609	Cc2	160232387	160237877	4e-37
16	AT4G37840	At4	17790147	17792198	BC332_05603	Cc2	160157118	160159297	6e-36
17	AT4G37850	At4	17796093	17797900	BC332_05599	Cc2	160097367	160099209	1e-38
18	AT4G37860	At4	17800326	17801907	BC332_05597	Cc2	160046585	160049944	1e-20
19	AT4G37880	At4	17809681	17811590	BC332_05596	Cc2	160037288	160038448	4e-164
20	AT4G37890	At4	17812736	17815095	BC332_05595	Cc2	160030954	160033271	4e-158
21	AT4G37900	At4	17821737	17824627	BC332_05588	Cc2	159810617	159815179	0
22	AT4G37920	At4	17828433	17830465	BC332_05587	Cc2	159804950	159809600	0
23	AT4G37930	At4	17831731	17834927	BC332_05580	Cc2	159692951	159698632	0
24	AT4G37940	At4	17835572	17838621	BC332_05579	Cc2	159668942	159676019	7e-103
Alignment: score=321.0 e_value=9.7e-13 N=7 At4&Cc2 minus	-----------------------------------------------------------------------------------------------------------------------------------------------------------------------------------------------------
0	AT4G21430	At4	11407804	11412159	BC332_04762	Cc2	144170008	144177182	6e-135
1	AT4G21440	At4	11418246	11419760	BC332_04760	Cc2	144150965	144152416	1e-112	CcMYB85	AtMYB102
2	AT4G21450	At4	11425957	11428386	BC332_04756	Cc2	144064847	144068683	2e-114
3	AT4G21480	At4	11433303	11435284	BC332_04753	Cc2	144042712	144046562	0
4	AT4G21490	At4	11436495	11439326	BC332_04748	Cc2	143946746	143952522	0
5	AT4G21510	At4	11445849	11447163	BC332_04746	Cc2	143925038	143925762	6e-25
6	AT4G21620	At4	11491482	11492167	BC332_04727	Cc2	143414198	143414656	5e-16
Alignment: score=274.0 e_value=4.3e-08 N=6 At4&Cc3 plus	-----------------------------------------------------------------------------------------------------------------------------------------------------------------------------------------------------
0	AT4G13345	At4	7765073	7769688	BC332_06570	Cc3	8513579	8518036	3e-127
1	AT4G13450	At4	7814960	7816004	BC332_06577	Cc3	8697298	8698460	1e-37
2	AT4G13460	At4	7824034	7827004	BC332_06583	Cc3	8742311	8744398	0
3	AT4G13480	At4	7836675	7837684	BC332_06584	Cc3	8824259	8825764	4e-74	CcMYB23	AtMYB79
4	AT4G13510	At4	7858183	7859918	BC332_06590	Cc3	8907902	8909152	0
5	AT4G13560	At4	7879561	7880383	BC332_06596	Cc3	9093254	9114126	2e-13
Alignment: score=252.0 e_value=2.7e-10 N=6 At4&Cc3 minus	-----------------------------------------------------------------------------------------------------------------------------------------------------------------------------------------------------
0	AT4G25470	At4	13015277	13016220	BC332_08131	Cc3	211846762	211847409	2e-69
1	AT4G25530	At4	13038360	13042443	BC332_08113	Cc3	210008126	210012433	1e-125
2	AT4G25540	At4	13042557	13048213	BC332_08087	Cc3	207519331	207535893	0
3	AT4G25550	At4	13048377	13051169	BC332_08084	Cc3	207442871	207451094	1e-134
4	AT4G25560	At4	13052555	13053618	BC332_08081	Cc3	207146556	207148956	3e-54	CcMYB38	AtMYB18
5	AT4G25570	At4	13053686	13055623	BC332_08078	Cc3	207039986	207042686	7e-101
Alignment: score=358.0 e_value=9.4e-14 N=8 At4&Cc4 minus	-----------------------------------------------------------------------------------------------------------------------------------------------------------------------------------------------------
0	AT4G37730	At4	17723666	17724915	BC332_11802	Cc4	221979456	221979881	3e-19
1	AT4G37740	At4	17725337	17727730	BC332_11797	Cc4	221839959	221843141	3e-65
2	AT4G37750	At4	17739514	17742401	BC332_11794	Cc4	221686537	221688239	2e-94
3	AT4G37760	At4	17743887	17746678	BC332_11789	Cc4	221541241	221545032	0
4	AT4G37770	At4	17752084	17754157	BC332_11786	Cc4	221486175	221489187	0
5	AT4G37780	At4	17758243	17759557	BC332_11766	Cc4	220728386	220729916	5e-74	CcMYB49	AtMYB87
6	AT4G37790	At4	17768042	17769606	BC332_11757	Cc4	220535540	220537449	4e-56
7	AT4G37810	At4	17780970	17781745	BC332_11753	Cc4	220385966	220386748	3e-28
Alignment: score=304.0 e_value=4.4e-14 N=7 At4&Cc4 minus	-----------------------------------------------------------------------------------------------------------------------------------------------------------------------------------------------------
0	AT4G37260	At4	17540490	17541799	BC332_11900	Cc4	224752264	224753244	6e-72	CcMYB16	AtMYB73
1	AT4G37280	At4	17546584	17549424	BC332_11898	Cc4	224730686	224735829	3e-75
2	AT4G37310	At4	17555927	17558943	BC332_11883	Cc4	224330165	224333908	3e-139
3	AT4G37320	At4	17559580	17561727	BC332_11881	Cc4	224258193	224260445	4e-161
4	AT4G37540	At4	17639533	17640665	BC332_11858	Cc4	223467270	223468054	1e-50
5	AT4G37630	At4	17679279	17681202	BC332_11850	Cc4	223211761	223212951	9e-26
6	AT4G37640	At4	17682977	17686941	BC332_11849	Cc4	223203447	223210137	0
Alignment: score=390.0 e_value=2.7e-16 N=9 At4&CcMCIT02000031 minus	-----------------------------------------------------------------------------------------------------------------------------------------------------------------------------------------------------
0	AT4G36360	At4	17176342	17181261	BC332_32286	CcMCIT02000031	1216012	1221018	0
1	AT4G36410	At4	17201922	17202988	BC332_32282	CcMCIT02000031	1145287	1149419	8e-88
2	AT4G36430	At4	17204478	17205966	BC332_32278	CcMCIT02000031	1107266	1116607	2e-43
3	AT4G36450	At4	17210245	17211413	BC332_32274	CcMCIT02000031	997181	1001517	4e-153
4	AT4G36470	At4	17215027	17216530	BC332_32265	CcMCIT02000031	784549	787645	1e-92
5	AT4G36520	At4	17230589	17235518	BC332_32259	CcMCIT02000031	671042	677570	9e-66
6	AT4G36570	At4	17254660	17255716	BC332_32247	CcMCIT02000031	512698	513428	5e-21	CcRAD6	AT4G36570
7	AT4G36640	At4	17276936	17279201	BC332_32225	CcMCIT02000031	301539	303327	4e-136
8	AT4G36660	At4	17285732	17287429	BC332_32219	CcMCIT02000031	131129	134935	9e-44
Alignment: score=820.0 e_value=7.8e-57 N=19 At5&Cc1 minus	-----------------------------------------------------------------------------------------------------------------------------------------------------------------------------------------------------
0	AT5G46920	At5	19053628	19056007	BC332_00707	Cc1	15641438	15642085	6e-91
1	AT5G46930	At5	19056655	19057191	BC332_00703	Cc1	15599274	15599873	1e-15
2	AT5G47100	At5	19129640	19132283	BC332_00683	Cc1	14409548	14414148	5e-128
3	AT5G47150	At5	19150045	19151793	BC332_00658	Cc1	13824094	13827234	4e-41
4	AT5G47180	At5	19161142	19163797	BC332_00652	Cc1	13291881	13294461	1e-31
5	AT5G47190	At5	19164246	19166107	BC332_00651	Cc1	13271943	13278364	1e-30
6	AT5G47210	At5	19169022	19171263	BC332_00646	Cc1	13111162	13115488	3e-43
7	AT5G47220	At5	19171862	19172823	BC332_00631	Cc1	12719387	12720280	7e-24
8	AT5G47240	At5	19183601	19185644	BC332_00626	Cc1	12598163	12601426	5e-146
9	AT5G47310	At5	19200782	19202921	BC332_00623	Cc1	12520693	12528479	7e-106
10	AT5G47330	At5	19207099	19208822	BC332_00617	Cc1	12425073	12427525	8e-103
11	AT5G47390	At5	19226790	19228858	BC332_00616	Cc1	12399830	12402577	2e-122	CcKUA1	AT5G47390
12	AT5G47400	At5	19229162	19232586	BC332_00603	Cc1	11871181	11871574	1e-12
13	AT5G47435	At5	19241703	19243988	BC332_00597	Cc1	11802470	11807682	4e-173
14	AT5G47440	At5	19243531	19245350	BC332_00596	Cc1	11797084	11799971	8e-81
15	AT5G47450	At5	19248249	19249504	BC332_00595	Cc1	11788200	11789891	2e-59
16	AT5G47460	At5	19252463	19254193	BC332_00586	Cc1	11665807	11667546	5e-156
17	AT5G47470	At5	19254598	19256378	BC332_00585	Cc1	11644738	11647457	3e-127
18	AT5G47500	At5	19270959	19272883	BC332_00568	Cc1	11300640	11304692	3e-49
Alignment: score=515.0 e_value=1.1e-27 N=12 At5&Cc10 plus	-----------------------------------------------------------------------------------------------------------------------------------------------------------------------------------------------------
0	AT5G55390	At5	22447966	22454802	BC332_24887	Cc10	3280209	3292974	0
1	AT5G55470	At5	22469245	22472706	BC332_24888	Cc10	3295509	3301976	0
2	AT5G55550	At5	22501535	22504052	BC332_24890	Cc10	3310772	3320514	1e-136
3	AT5G55630	At5	22531358	22533122	BC332_24896	Cc10	3504793	3506176	1e-144
4	AT5G55660	At5	22538613	22543474	BC332_24897	Cc10	3510982	3517129	1e-48
5	AT5G55730	At5	22558148	22560461	BC332_24899	Cc10	3529873	3532990	9e-142
6	AT5G55960	At5	22662576	22665087	BC332_24912	Cc10	3688308	3691815	0
7	AT5G56110	At5	22719191	22720664	BC332_24914	Cc10	3706345	3710034	1e-114	CcMYB56	AtMYB80
8	AT5G56190	At5	22742005	22745177	BC332_24916	Cc10	3726246	3742818	0
9	AT5G56210	At5	22750555	22752732	BC332_24917	Cc10	3783593	3787683	2e-28
10	AT5G56260	At5	22775325	22777304	BC332_24921	Cc10	3818400	3818900	4e-84
11	AT5G56290	At5	22786506	22792161	BC332_24923	Cc10	3826953	3838139	0
Alignment: score=352.0 e_value=2.8e-15 N=8 At5&Cc10 plus	-----------------------------------------------------------------------------------------------------------------------------------------------------------------------------------------------------
0	AT5G06700	At5	2063487	2066039	BC332_26606	Cc10	220786073	220788947	0
1	AT5G06710	At5	2068065	2070361	BC332_26607	Cc10	220797357	220800898	4e-81
2	AT5G06740	At5	2084094	2086052	BC332_26610	Cc10	220902427	220904229	2e-179
3	AT5G06770	At5	2090703	2092950	BC332_26618	Cc10	220978403	220984846	3e-61
4	AT5G06800	At5	2103160	2105898	BC332_26620	Cc10	220993713	220995148	7e-52	CcPHR7	AT5G06800
5	AT5G06850	At5	2126975	2130443	BC332_26623	Cc10	221041450	221045835	0
6	AT5G06950	At5	2151025	2154553	BC332_26624	Cc10	221059285	221067265	6e-86
7	AT5G06990	At5	2169602	2170606	BC332_26649	Cc10	221567993	221568556	4e-47
Alignment: score=312.0 e_value=1e-12 N=7 At5&Cc10 plus	-----------------------------------------------------------------------------------------------------------------------------------------------------------------------------------------------------
0	AT5G06650	At5	2043486	2044061	BC332_26840	Cc10	225225709	225227402	2e-17
1	AT5G06750	At5	2086266	2088997	BC332_26860	Cc10	225423028	225426576	2e-153
2	AT5G06760	At5	2089492	2090430	BC332_26862	Cc10	225435853	225438110	4e-14
3	AT5G06770	At5	2090703	2092950	BC332_26866	Cc10	225459718	225464303	7e-83
4	AT5G06800	At5	2103160	2105898	BC332_26869	Cc10	225668105	225672293	5e-68	CcPHR6	AT5G06800
5	AT5G06850	At5	2126975	2130443	BC332_26874	Cc10	225725799	225728120	0
6	AT5G06950	At5	2151025	2154553	BC332_26875	Cc10	225742957	225747820	3e-82
Alignment: score=264.0 e_value=4.4e-09 N=6 At5&Cc10 plus	-----------------------------------------------------------------------------------------------------------------------------------------------------------------------------------------------------
0	AT5G01070	At5	25094	25799	BC332_25857	Cc10	166596602	166599700	2e-47
1	AT5G01190	At5	72392	74756	BC332_25860	Cc10	166908172	166912033	0
2	AT5G01200	At5	77116	78543	BC332_25861	Cc10	167370402	167371420	1e-76	CcDIV8	AT5G01200_R2R3
3	AT5G01240	At5	97894	101835	BC332_25866	Cc10	167791673	167799408	0
4	AT5G01250	At5	102293	103770	BC332_25867	Cc10	168142700	168149924	9e-113
5	AT5G01320	At5	129302	131625	BC332_25888	Cc10	170651343	170654261	0
Alignment: score=1085.0 e_value=3.7e-77 N=24 At5&Cc11 plus	-----------------------------------------------------------------------------------------------------------------------------------------------------------------------------------------------------
0	AT5G22350	At5	7397386	7400937	BC332_28945	Cc11	242111058	242124347	0
1	AT5G22500	At5	7470443	7474120	BC332_28961	Cc11	244360278	244364637	7e-22
2	AT5G22510	At5	7474810	7477941	BC332_28972	Cc11	244742276	244747994	0
3	AT5G22580	At5	7502674	7503449	BC332_28988	Cc11	245122719	245124589	1e-43
4	AT5G22630	At5	7524342	7526160	BC332_28993	Cc11	245312762	245314084	0
5	AT5G22640	At5	7529368	7533784	BC332_28995	Cc11	245334970	245346643	0
6	AT5G22650	At5	7534017	7536273	BC332_28998	Cc11	245371794	245373235	4e-20
7	AT5G22740	At5	7554928	7560073	BC332_29000	Cc11	245395631	245403481	0
8	AT5G22750	At5	7565037	7571083	BC332_29002	Cc11	245448574	245457818	0
9	AT5G22760	At5	7571635	7577866	BC332_29004	Cc11	245469325	245479782	3e-146
10	AT5G22770	At5	7579263	7588249	BC332_29005	Cc11	245482804	245490442	0
11	AT5G22790	At5	7599146	7601690	BC332_29007	Cc11	245499941	245507638	4e-172
12	AT5G22810	At5	7621568	7623367	BC332_29012	Cc11	245560304	245565187	4e-123
13	AT5G22830	At5	7627597	7630993	BC332_29016	Cc11	245596717	245606889	0
14	AT5G22850	At5	7633437	7636567	BC332_29019	Cc11	245775571	245782058	8e-176
15	AT5G22860	At5	7639318	7642984	BC332_29020	Cc11	245831340	245840482	0
16	AT5G22870	At5	7647056	7647679	BC332_29035	Cc11	246335993	246348169	4e-49
17	AT5G22875	At5	7650582	7651776	BC332_29040	Cc11	246395817	246396124	6e-33
18	AT5G22890	At5	7653257	7654724	BC332_29042	Cc11	246424404	246425582	4e-104
19	AT5G22930	At5	7668229	7669315	BC332_29052	Cc11	246781002	246782499	1e-37
20	AT5G22940	At5	7676938	7679179	BC332_29061	Cc11	246958166	246960153	0
21	AT5G22950	At5	7681305	7682903	BC332_29069	Cc11	247061844	247064507	3e-41
22	AT5G22960	At5	7684014	7685052	BC332_29070	Cc11	247075786	247079297	2e-67
23	AT5G23000	At5	7696135	7697927	BC332_29076	Cc11	247145324	247147354	2e-70	CcBLIND	AtMYB37
Alignment: score=258.0 e_value=3.6e-08 N=6 At5&Cc11 plus	-----------------------------------------------------------------------------------------------------------------------------------------------------------------------------------------------------
0	AT5G11510	At5	3679808	3684877	BC332_29224	Cc11	250147876	250156283	3e-159	CcMYB3R-4	AtMYB3R4
1	AT5G11600	At5	3733654	3735099	BC332_29230	Cc11	250272215	250275537	2e-49
2	AT5G11620	At5	3739013	3740146	BC332_29237	Cc11	250371137	250373341	3e-44
3	AT5G11710	At5	3772818	3776662	BC332_29244	Cc11	250446347	250456311	3e-176
4	AT5G11770	At5	3790806	3793000	BC332_29249	Cc11	250594169	250604786	4e-112
5	AT5G11930	At5	3844940	3845645	BC332_29254	Cc11	250647821	250648300	2e-32
Alignment: score=273.0 e_value=8.3e-10 N=6 At5&Cc12 plus	-----------------------------------------------------------------------------------------------------------------------------------------------------------------------------------------------------
0	AT5G67050	At5	26759460	26761197	BC332_30992	Cc12	205945877	205949957	1e-131
1	AT5G67060	At5	26766128	26767250	BC332_30995	Cc12	206054240	206055737	2e-43
2	AT5G67090	At5	26774018	26776391	BC332_30996	Cc12	206072291	206074144	0
3	AT5G67260	At5	26836148	26837811	BC332_31011	Cc12	206655017	206657679	2e-74
4	AT5G67300	At5	26854022	26856006	BC332_31012	Cc12	206743102	206743830	3e-59	CcMYB14	AtMYB44
5	AT5G67320	At5	26857154	26861119	BC332_31015	Cc12	206919104	206922891	3e-25
Alignment: score=906.0 e_value=1.3e-49 N=19 At5&Cc2 plus	-----------------------------------------------------------------------------------------------------------------------------------------------------------------------------------------------------
0	AT5G65620	At5	26221932	26225903	BC332_05581	Cc2	159704152	159729024	0
1	AT5G65630	At5	26225832	26228449	BC332_05589	Cc2	159820632	159822613	4e-95
2	AT5G65640	At5	26237055	26239084	BC332_05592	Cc2	159904494	159906253	5e-77
3	AT5G65660	At5	26245249	26246379	BC332_05593	Cc2	159927222	159928246	1e-30
4	AT5G65683	At5	26261320	26263783	BC332_05595	Cc2	160030954	160033271	3e-149
5	AT5G65685	At5	26273132	26275919	BC332_05598	Cc2	160065928	160087804	9e-128
6	AT5G65700	At5	26281711	26285413	BC332_05605	Cc2	160174692	160178317	0
7	AT5G65710	At5	26292372	26295440	BC332_05606	Cc2	160202909	160215931	2e-132
8	AT5G65720	At5	26296253	26298072	BC332_05611	Cc2	160243593	160244960	0
9	AT5G65730	At5	26299032	26300478	BC332_05613	Cc2	160293018	160295430	7e-145
10	AT5G65760	At5	26308253	26311025	BC332_05616	Cc2	160474479	160482952	0
11	AT5G65770	At5	26311311	26316025	BC332_05617	Cc2	160493879	160499681	0
12	AT5G65790	At5	26322948	26324578	BC332_05620	Cc2	160525726	160527115	2e-77	CcMYB53	AtMYB68
13	AT5G65800	At5	26330746	26332812	BC332_05621	Cc2	160541044	160542830	0
14	AT5G65810	At5	26337665	26339746	BC332_05622	Cc2	160553332	160556883	8e-110
15	AT5G65830	At5	26342116	26343321	BC332_05628	Cc2	160662863	160667297	2e-130
16	AT5G65870	At5	26351508	26352269	BC332_05637	Cc2	160807847	160808383	1e-10
17	AT5G65890	At5	26354853	26357866	BC332_05640	Cc2	160849412	160853008	6e-169
18	AT5G65910	At5	26361440	26363460	BC332_05641	Cc2	160853681	160857542	5e-87
Alignment: score=670.0 e_value=7.5e-45 N=16 At5&Cc2 plus	-----------------------------------------------------------------------------------------------------------------------------------------------------------------------------------------------------
0	AT5G14550	At5	4691006	4694055	BC332_05886	Cc2	164869538	164875164	5e-151
1	AT5G14780	At5	4776943	4779494	BC332_05892	Cc2	165034626	165038795	0
2	AT5G14790	At5	4782946	4785805	BC332_05898	Cc2	165098064	165100049	9e-122
3	AT5G14870	At5	4808091	4810897	BC332_05902	Cc2	165109949	165114910	0
4	AT5G14880	At5	4814244	4817667	BC332_05903	Cc2	165134968	165139883	0
5	AT5G14890	At5	4817949	4821808	BC332_05904	Cc2	165148706	165152413	2e-137
6	AT5G14910	At5	4823714	4825373	BC332_05916	Cc2	165322321	165325482	2e-47
7	AT5G14940	At5	4831748	4834395	BC332_05928	Cc2	165470724	165474336	0
8	AT5G14950	At5	4837152	4841942	BC332_05929	Cc2	165481851	165489512	0
9	AT5G14960	At5	4843948	4846394	BC332_05951	Cc2	165840121	165844626	2e-71
10	AT5G14970	At5	4847278	4848867	BC332_05953	Cc2	165855662	165859149	2e-105
11	AT5G15020	At5	4859127	4866031	BC332_05955	Cc2	165864880	165888323	0
12	AT5G15050	At5	4871639	4873598	BC332_05975	Cc2	166175352	166178589	0
13	AT5G15070	At5	4876515	4885821	BC332_05981	Cc2	166210217	166227001	0
14	AT5G15090	At5	4888964	4891603	BC332_05984	Cc2	166237020	166241744	2e-53
15	AT5G15310	At5	4974671	4976227	BC332_06008	Cc2	166597434	166599474	2e-104	CcMYB87	AtMYB16
Alignment: score=453.0 e_value=4.4e-25 N=10 At5&Cc2 plus	-----------------------------------------------------------------------------------------------------------------------------------------------------------------------------------------------------
0	AT5G67090	At5	26774018	26776391	BC332_04418	Cc2	135862403	135864781	7e-29
1	AT5G67300	At5	26854022	26856006	BC332_04434	Cc2	136506858	136507895	2e-75	CcMYB3	AtMYB44
2	AT5G67310	At5	26855216	26856941	BC332_04438	Cc2	136586881	136594700	3e-151
3	AT5G67330	At5	26861727	26863897	BC332_04445	Cc2	136712135	136715462	0
4	AT5G67370	At5	26877553	26879542	BC332_04458	Cc2	136969932	136973051	2e-107
5	AT5G67380	At5	26880966	26883430	BC332_04462	Cc2	136993176	137004074	0
6	AT5G67385	At5	26884664	26887204	BC332_04463	Cc2	137012023	137015830	0
7	AT5G67390	At5	26887670	26889238	BC332_04464	Cc2	137020163	137020932	4e-21
8	AT5G67400	At5	26894856	26896488	BC332_04465	Cc2	137036906	137039164	7e-160
9	AT5G67411	At5	26898401	26899097	BC332_04466	Cc2	137044368	137045657	2e-80
Alignment: score=757.0 e_value=5.8e-42 N=16 At5&Cc2 minus	-----------------------------------------------------------------------------------------------------------------------------------------------------------------------------------------------------
0	AT5G14310	At5	4615318	4617615	BC332_06138	Cc2	168592765	168595555	0
1	AT5G14340	At5	4623367	4624847	BC332_06135	Cc2	168560272	168561366	5e-80	CcMYB77	AtMYB40
2	AT5G14345	At5	4626175	4626722	BC332_06127	Cc2	168495909	168496738	4e-44
3	AT5G14350	At5	4627140	4628703	BC332_06124	Cc2	168473895	168476123	4e-48
4	AT5G14360	At5	4630997	4631742	BC332_06123	Cc2	168444854	168445930	7e-53
5	AT5G14370	At5	4631891	4633713	BC332_06121	Cc2	168412944	168417443	2e-38
6	AT5G14400	At5	4643521	4646382	BC332_06118	Cc2	168373154	168375441	4e-126
7	AT5G14410	At5	4646781	4647444	BC332_06116	Cc2	168361246	168365246	9e-19
8	AT5G14420	At5	4648111	4651309	BC332_06115	Cc2	168355567	168358922	0
9	AT5G14440	At5	4655903	4657907	BC332_06114	Cc2	168340080	168342721	1e-57
10	AT5G14450	At5	4658441	4660175	BC332_06111	Cc2	168310888	168312155	1e-100
11	AT5G14460	At5	4660059	4662668	BC332_06098	Cc2	168080211	168085015	0
12	AT5G14470	At5	4662803	4664657	BC332_06097	Cc2	168058202	168064703	0
13	AT5G14480	At5	4667774	4670106	BC332_06096	Cc2	168035472	168037190	0
14	AT5G14490	At5	4670779	4672072	BC332_06095	Cc2	168031387	168033537	7e-88
15	AT5G14540	At5	4687147	4689674	BC332_06081	Cc2	167820849	167823657	9e-44
Alignment: score=576.0 e_value=2.2e-29 N=13 At5&Cc4 minus	-----------------------------------------------------------------------------------------------------------------------------------------------------------------------------------------------------
0	AT5G67060	At5	26766128	26767250	BC332_11941	Cc4	225589609	225590524	6e-40
1	AT5G67090	At5	26774018	26776391	BC332_11933	Cc4	225461885	225466128	4e-94
2	AT5G67120	At5	26787830	26789737	BC332_11930	Cc4	225419446	225423541	5e-21
3	AT5G67190	At5	26809135	26809689	BC332_11923	Cc4	225255678	225256127	3e-52
4	AT5G67200	At5	26813725	26816566	BC332_11918	Cc4	225146023	225152166	0
5	AT5G67250	At5	26831373	26833333	BC332_11907	Cc4	224917559	224919181	0
6	AT5G67260	At5	26836148	26837811	BC332_11905	Cc4	224891106	224892629	5e-82
7	AT5G67300	At5	26854022	26856006	BC332_11900	Cc4	224752264	224753244	3e-67	CcMYB16	AtMYB44
8	AT5G67320	At5	26857154	26861119	BC332_11888	Cc4	224440505	224458432	0
9	AT5G67330	At5	26861727	26863897	BC332_11879	Cc4	224238246	224241085	0
10	AT5G67360	At5	26871891	26874579	BC332_11867	Cc4	223811899	223814205	0
11	AT5G67420	At5	26904289	26906026	BC332_11858	Cc4	223467270	223468054	5e-51
12	AT5G67450	At5	26918793	26919949	BC332_11857	Cc4	223447405	223448202	4e-33
Alignment: score=583.0 e_value=3.2e-34 N=13 At5&Cc5 minus	-----------------------------------------------------------------------------------------------------------------------------------------------------------------------------------------------------
0	AT5G04270	At5	1182718	1184765	BC332_14350	Cc5	234247934	234252659	2e-101
1	AT5G04310	At5	1203203	1207352	BC332_14342	Cc5	234025596	234028917	0
2	AT5G04320	At5	1209197	1212578	BC332_14341	Cc5	234013165	234016264	1e-23
3	AT5G04390	At5	1239100	1240517	BC332_14340	Cc5	234009939	234011012	1e-41
4	AT5G04400	At5	1241555	1243358	BC332_14336	Cc5	233972204	233979086	5e-43
5	AT5G04430	At5	1250251	1253865	BC332_14335	Cc5	233960593	233966571	9e-98
6	AT5G04440	At5	1254844	1256953	BC332_14333	Cc5	233950056	233954345	5e-119
7	AT5G04500	At5	1283468	1286359	BC332_14328	Cc5	233917344	233923896	0
8	AT5G04630	At5	1330578	1332107	BC332_14323	Cc5	233806587	233809634	0
9	AT5G04760	At5	1373530	1374787	BC332_14309	Cc5	233225693	233228706	1e-65	CcDIV7	AT5G04760_R2R3
10	AT5G04800	At5	1388483	1389865	BC332_14308	Cc5	233220099	233220536	3e-79
11	AT5G04820	At5	1399619	1400784	BC332_14307	Cc5	233210499	233211179	5e-39
12	AT5G04850	At5	1408019	1409893	BC332_14291	Cc5	233080277	233086375	2e-131
Alignment: score=526.0 e_value=5.7e-23 N=11 At5&Cc6 plus	-----------------------------------------------------------------------------------------------------------------------------------------------------------------------------------------------------
0	AT5G58620	At5	23693340	23696222	BC332_17349	Cc6	243709568	243711634	0
1	AT5G58670	At5	23704231	23706800	BC332_17350	Cc6	243729914	243733646	0
2	AT5G58710	At5	23717775	23719765	BC332_17354	Cc6	243831053	243836167	1e-117
3	AT5G58730	At5	23723404	23725465	BC332_17356	Cc6	243841869	243845228	4e-127
4	AT5G58740	At5	23725774	23727614	BC332_17357	Cc6	243847094	243851648	1e-104
5	AT5G58770	At5	23734376	23735634	BC332_17361	Cc6	243902205	243905224	1e-91
6	AT5G58800	At5	23745883	23747274	BC332_17364	Cc6	243941136	243944290	2e-111
7	AT5G58850	At5	23763945	23765441	BC332_17369	Cc6	244058071	244059809	9e-50	CcMYB7	AtMYB119
8	AT5G58860	At5	23765814	23768049	BC332_17371	Cc6	244113639	244115674	0
9	AT5G58900	At5	23783123	23785334	BC332_17375	Cc6	244172554	244173998	2e-101	CcDIV5	AT5G58900_R2R3
10	AT5G58910	At5	23789522	23791681	BC332_17376	Cc6	244191066	244194672	0
Alignment: score=338.0 e_value=9.7e-18 N=8 At5&Cc6 plus	-----------------------------------------------------------------------------------------------------------------------------------------------------------------------------------------------------
0	AT5G59160	At5	23879337	23881688	BC332_17270	Cc6	240491450	240503130	1e-85
1	AT5G59370	At5	23949739	23951837	BC332_17295	Cc6	242725217	242727729	0
2	AT5G59410	At5	23959573	23960878	BC332_17302	Cc6	242894624	242898689	1e-65
3	AT5G59430	At5	23967313	23970945	BC332_17307	Cc6	243026014	243028474	1e-76
4	AT5G59450	At5	23974668	23976791	BC332_17308	Cc6	243037613	243039865	5e-152
5	AT5G59480	At5	23979390	23981590	BC332_17310	Cc6	243046422	243047961	2e-123
6	AT5G59570	At5	24003888	24005512	BC332_17321	Cc6	243275452	243276333	1e-61	CcPCL2	AT5G59570
7	AT5G59720	At5	24062577	24063277	BC332_17337	Cc6	243539111	243539575	6e-58
Alignment: score=324.0 e_value=2.4e-11 N=7 At5&Cc6 plus	-----------------------------------------------------------------------------------------------------------------------------------------------------------------------------------------------------
0	AT5G59710	At5	24057407	24061918	BC332_17113	Cc6	231675537	231689065	0
1	AT5G59730	At5	24063877	24066170	BC332_17115	Cc6	231698378	231700207	1e-177
2	AT5G59780	At5	24082197	24083431	BC332_17123	Cc6	231916922	231918274	8e-43	CcMYB27	AtMYB59
3	AT5G59790	At5	24090715	24093168	BC332_17124	Cc6	231943283	231946185	3e-115
4	AT5G59820	At5	24102972	24103787	BC332_17129	Cc6	231964775	231965266	4e-27
5	AT5G59910	At5	24127128	24127935	BC332_17131	Cc6	231999434	232002136	3e-54
6	AT5G59970	At5	24146175	24146726	BC332_17134	Cc6	232016171	232016482	2e-53
Alignment: score=320.0 e_value=7.7e-13 N=7 At5&Cc6 plus	-----------------------------------------------------------------------------------------------------------------------------------------------------------------------------------------------------
0	AT5G59730	At5	24063877	24066170	BC332_14903	Cc6	14151902	14153764	3e-156
1	AT5G59740	At5	24070051	24073055	BC332_14904	Cc6	14188536	14200858	0
2	AT5G59760	At5	24075628	24076512	BC332_14906	Cc6	14318443	14320329	3e-23
3	AT5G59780	At5	24082197	24083431	BC332_14907	Cc6	14503832	14505369	2e-75	CcMYB25	AtMYB59
4	AT5G59840	At5	24107215	24109251	BC332_14914	Cc6	15607649	15622296	4e-141
5	AT5G59910	At5	24127128	24127935	BC332_14921	Cc6	17135695	17136138	1e-61
6	AT5G60070	At5	24190440	24192894	BC332_14931	Cc6	18941532	18944171	0
Alignment: score=440.0 e_value=3.6e-16 N=9 At5&Cc7 minus	-----------------------------------------------------------------------------------------------------------------------------------------------------------------------------------------------------
0	AT5G57590	At5	23318508	23322770	BC332_17984	Cc7	6468432	6476921	0
1	AT5G57610	At5	23324791	23329347	BC332_17981	Cc7	6409357	6416486	0
2	AT5G57620	At5	23334817	23336566	BC332_17980	Cc7	6396306	6398866	3e-95	CcMYB50	AtMYB36
3	AT5G57625	At5	23337850	23338807	BC332_17977	Cc7	6312994	6315956	8e-63
4	AT5G57655	At5	23346760	23350039	BC332_17973	Cc7	6281019	6285385	0
5	AT5G57660	At5	23355464	23356989	BC332_17971	Cc7	6253668	6255462	6e-87
6	AT5G57670	At5	23360400	23363757	BC332_17970	Cc7	6233370	6244657	0
7	AT5G57685	At5	23366004	23366867	BC332_17968	Cc7	6193569	6194387	2e-18
8	AT5G57690	At5	23372063	23374469	BC332_17966	Cc7	6021862	6043295	0
Alignment: score=391.0 e_value=3.5e-19 N=9 At5&Cc8 plus	-----------------------------------------------------------------------------------------------------------------------------------------------------------------------------------------------------
0	AT5G26210	At5	9158318	9160383	BC332_22029	Cc8	182413502	182417417	7e-91
1	AT5G26740	At5	9291928	9294687	BC332_22053	Cc8	182737966	182745836	0
2	AT5G26710	At5	9305513	9308440	BC332_22055	Cc8	182785576	182793057	0
3	AT5G26700	At5	9308290	9309625	BC332_22056	Cc8	182800176	182802052	4e-81
4	AT5G26680	At5	9311875	9315475	BC332_22062	Cc8	182900010	182927693	0
5	AT5G26670	At5	9318280	9320991	BC332_22065	Cc8	182961985	182966630	0
6	AT5G26660	At5	9331573	9333174	BC332_22066	Cc8	183068022	183069543	3e-82	CcMYB47	AtMYB86
7	AT5G26650	At5	9343785	9345011	BC332_22084	Cc8	183478309	183479241	3e-11
8	AT5G26751	At5	9399377	9402476	BC332_22093	Cc8	183633266	183640935	0
Alignment: score=712.0 e_value=3.4e-49 N=16 At5&Cc9 minus	-----------------------------------------------------------------------------------------------------------------------------------------------------------------------------------------------------
0	AT5G02120	At5	419091	419773	BC332_23369	Cc9	41094602	41095532	1e-34
1	AT5G02130	At5	419658	422032	BC332_23368	Cc9	41091567	41094385	2e-125
2	AT5G02140	At5	423384	424437	BC332_23367	Cc9	41030233	41031452	1e-119
3	AT5G02150	At5	424291	426079	BC332_23366	Cc9	41027114	41029851	2e-40
4	AT5G02190	At5	435211	436897	BC332_23365	Cc9	40791945	40793258	0
5	AT5G02250	At5	454783	459527	BC332_23343	Cc9	36846617	36864425	0
6	AT5G02290	At5	470182	472784	BC332_23341	Cc9	36233337	36237042	0
7	AT5G02310	At5	474279	482783	BC332_23336	Cc9	34391582	34395598	8e-140
8	AT5G02320	At5	483123	486434	BC332_23333	Cc9	34354987	34359612	6e-125	CcMYB3R-3	AtMYB3R5
9	AT5G02370	At5	503408	507244	BC332_23331	Cc9	34241327	34247071	0
10	AT5G02390	At5	508630	511710	BC332_23329	Cc9	34177021	34180239	3e-56
11	AT5G02400	At5	513561	515896	BC332_23328	Cc9	34153098	34155659	0
12	AT5G02410	At5	517212	519756	BC332_23324	Cc9	33736521	33743828	0
13	AT5G02520	At5	561325	564142	BC332_23310	Cc9	32589776	32597479	1e-27
14	AT5G02540	At5	568524	570920	BC332_23290	Cc9	30076561	30090531	2e-71
15	AT5G02590	At5	583086	584179	BC332_23274	Cc9	27741236	27742303	3e-70
Alignment: score=435.0 e_value=9.6e-18 N=9 At5&Cc9 minus	-----------------------------------------------------------------------------------------------------------------------------------------------------------------------------------------------------
0	AT5G01120	At5	44813	47127	BC332_23543	Cc9	72163808	72165417	2e-58
1	AT5G01180	At5	61017	63848	BC332_23538	Cc9	71010984	71011623	5e-48
2	AT5G01190	At5	72392	74756	BC332_23537	Cc9	70946815	70950573	0
3	AT5G01200	At5	77116	78543	BC332_23536	Cc9	70770343	70772002	4e-77	CcDIV4	AT5G01200_R2R3
4	AT5G01220	At5	86585	89986	BC332_23534	Cc9	70422069	70427600	0
5	AT5G01230	At5	92601	95701	BC332_23531	Cc9	70005064	70014660	0
6	AT5G01240	At5	97894	101835	BC332_23525	Cc9	67565634	67569699	0
7	AT5G01260	At5	105325	107405	BC332_23522	Cc9	66875745	66878850	3e-42
8	AT5G01270	At5	107646	112311	BC332_23521	Cc9	66822366	66831036	0
Alignment: score=2632.0 e_value=5.1e-224 N=54 Ca1&Cc1 plus	-----------------------------------------------------------------------------------------------------------------------------------------------------------------------------------------------------
0	LOC107864599	Ca1	12576947	12577459	BC332_00615	Cc1	12282338	12291450	6e-96
1	LOC107868015	Ca1	12674906	12678210	BC332_00616	Cc1	12399830	12402577	0	CcKUA1	CaKUA1
2	LOC107868116	Ca1	13212559	13214904	BC332_00625	Cc1	12585922	12586539	2e-137
3	LOC107853116	Ca1	13381624	13382874	BC332_00631	Cc1	12719387	12720280	2e-22
4	LOC107868189	Ca1	13451526	13453000	BC332_00637	Cc1	13004780	13006026	2e-105
5	LOC107868172	Ca1	13452961	13459849	BC332_00638	Cc1	13010374	13012755	0
6	LOC107868195	Ca1	13460649	13468986	BC332_00639	Cc1	13014166	13021906	5e-175
7	LOC107868222	Ca1	13469797	13474790	BC332_00640	Cc1	13023279	13027896	0
8	LOC107868236	Ca1	13478879	13484093	BC332_00641	Cc1	13032050	13034919	0
9	LOC107868244	Ca1	13485992	13488592	BC332_00644	Cc1	13039297	13040748	0
10	LOC107868255	Ca1	13519595	13521494	BC332_00645	Cc1	13085444	13087096	0
11	LOC107868260	Ca1	13533486	13538348	BC332_00646	Cc1	13111162	13115488	1e-157
12	LOC107865261	Ca1	13539065	13541422	BC332_00647	Cc1	13116625	13118619	0
13	LOC107868293	Ca1	13597967	13600829	BC332_00648	Cc1	13175691	13177914	2e-82
14	LOC107868284	Ca1	13600788	13603653	BC332_00649	Cc1	13178333	13180703	0
15	LOC107868310	Ca1	13683821	13688372	BC332_00651	Cc1	13271943	13278364	2e-75
16	LOC107868318	Ca1	13693662	13702377	BC332_00652	Cc1	13291881	13294461	5e-78
17	LOC107868332	Ca1	13703583	13710269	BC332_00653	Cc1	13295994	13302309	0
18	LOC107868342	Ca1	13711581	13715277	BC332_00654	Cc1	13303829	13306983	2e-151
19	LOC107868367	Ca1	13884295	13906590	BC332_00655	Cc1	13490733	13514572	0
20	LOC107868380	Ca1	14191751	14198731	BC332_00656	Cc1	13789043	13795182	0
21	LOC107868389	Ca1	14219724	14231171	BC332_00658	Cc1	13824094	13827234	0
22	LOC107868408	Ca1	14245826	14247100	BC332_00660	Cc1	13844277	13845316	7e-143
23	LOC107868431	Ca1	14318386	14321060	BC332_00663	Cc1	13914074	13915538	0
24	LOC107868449	Ca1	14381013	14383514	BC332_00664	Cc1	13918659	13921632	3e-98
25	LOC107868465	Ca1	14416980	14425248	BC332_00668	Cc1	14026805	14034505	0
26	LOC107865769	Ca1	14431203	14433712	BC332_00669	Cc1	14036099	14036317	3e-43
27	LOC107868493	Ca1	14454454	14456120	BC332_00671	Cc1	14060741	14061935	2e-75
28	LOC107868506	Ca1	14456125	14459695	BC332_00672	Cc1	14062186	14064698	0
29	LOC107868516	Ca1	14460726	14498784	BC332_00674	Cc1	14067105	14106072	0
30	LOC107868552	Ca1	14584377	14592440	BC332_00675	Cc1	14190324	14198083	0
31	LOC107868535	Ca1	14592678	14596096	BC332_00676	Cc1	14199029	14200039	0
32	LOC107853187	Ca1	14630724	14634055	BC332_00677	Cc1	14230354	14233400	0
33	LOC107868563	Ca1	14640036	14648149	BC332_00678	Cc1	14239901	14240801	1e-161
34	LOC107868570	Ca1	14666221	14671673	BC332_00680	Cc1	14268402	14273530	0
35	LOC107868580	Ca1	14772761	14777442	BC332_00682	Cc1	14373685	14386317	0
36	LOC107868587	Ca1	14808161	14815399	BC332_00683	Cc1	14409548	14414148	5e-157
37	LOC107868623	Ca1	15154154	15164418	BC332_00684	Cc1	14428345	14432670	1e-78
38	LOC107868644	Ca1	15175658	15179186	BC332_00688	Cc1	14826253	14828998	5e-125
39	LOC107868670	Ca1	15281281	15292328	BC332_00691	Cc1	14956369	14960278	0
40	LOC107868675	Ca1	15293382	15299214	BC332_00692	Cc1	14969049	14972976	0
41	LOC107868693	Ca1	15394313	15402127	BC332_00693	Cc1	15063710	15065479	0
42	LOC107868726	Ca1	15529184	15543173	BC332_00694	Cc1	15180555	15190548	0
43	LOC107868740	Ca1	15544226	15547810	BC332_00695	Cc1	15192181	15194109	0
44	LOC107853224	Ca1	15548055	15549963	BC332_00696	Cc1	15196003	15197405	0
45	LOC107868747	Ca1	15562711	15567447	BC332_00697	Cc1	15210776	15215055	0
46	LOC107868756	Ca1	15568051	15575225	BC332_00698	Cc1	15216170	15222963	0
47	LOC107868800	Ca1	15660926	15670505	BC332_00701	Cc1	15587409	15589553	0
48	LOC107868806	Ca1	15672758	15673550	BC332_00703	Cc1	15599274	15599873	2e-132
49	LOC107868814	Ca1	15699915	15704642	BC332_00704	Cc1	15629578	15631979	0
50	LOC107868862	Ca1	15708191	15721798	BC332_00708	Cc1	15648751	15649959	0
51	LOC107868902	Ca1	15855899	15871106	BC332_00710	Cc1	15757478	15769759	0
52	LOC107868921	Ca1	15906413	15915694	BC332_00711	Cc1	15807279	15815824	0
53	LOC107868934	Ca1	15955939	15964338	BC332_00712	Cc1	15861874	15870232	0
Alignment: score=1275.0 e_value=1.1e-87 N=26 Ca1&Cc1 plus	-----------------------------------------------------------------------------------------------------------------------------------------------------------------------------------------------------
0	LOC107860585	Ca1	227360226	227364014	BC332_01622	Cc1	74523210	74526775	0	CcMYB17	CaMYB17
1	LOC107857205	Ca1	227461919	227464154	BC332_01623	Cc1	74632177	74634229	0
2	LOC107844952	Ca1	227507665	227510948	BC332_01624	Cc1	74666463	74668577	0
3	LOC107844979	Ca1	227652629	227656045	BC332_01625	Cc1	74829374	74832623	5e-57
4	LOC107844988	Ca1	227785720	227797229	BC332_01627	Cc1	74947679	74950176	2e-66
5	LOC107845013	Ca1	227797775	227803207	BC332_01629	Cc1	74959548	74963967	0
6	LOC107845029	Ca1	227805992	227808839	BC332_01630	Cc1	74967229	74968965	0
7	LOC107857206	Ca1	227813941	227815536	BC332_01631	Cc1	74970965	74976425	2e-68
8	LOC107857208	Ca1	227818086	227819045	BC332_01632	Cc1	74979105	74979983	0
9	LOC107845040	Ca1	227843060	227846201	BC332_01633	Cc1	75004246	75006735	2e-161
10	LOC107845049	Ca1	227846989	227864593	BC332_01634	Cc1	75008107	75027561	4e-96
11	LOC107845057	Ca1	227865610	227868674	BC332_01635	Cc1	75029065	75031491	0
12	LOC107845066	Ca1	227870324	227875561	BC332_01636	Cc1	75034275	75038574	0
13	LOC107845077	Ca1	227907939	227934246	BC332_01637	Cc1	75072101	75098918	0
14	LOC107845088	Ca1	227935450	227939746	BC332_01638	Cc1	75100741	75104539	0
15	LOC107845108	Ca1	227942413	227944295	BC332_01639	Cc1	75107455	75109266	0
16	LOC107860609	Ca1	227944369	227947502	BC332_01640	Cc1	75109655	75112416	0
17	LOC107857209	Ca1	227952254	227952957	BC332_01642	Cc1	75117672	75118403	9e-68
18	LOC107860617	Ca1	227967546	227968178	BC332_01643	Cc1	75128089	75137685	6e-104
19	LOC107860624	Ca1	227969856	227971612	BC332_01644	Cc1	75139423	75141070	0
20	LOC107857213	Ca1	228185808	228186735	BC332_01652	Cc1	75332978	75333667	4e-113
21	LOC107845260	Ca1	228313154	228323336	BC332_01658	Cc1	75480493	75490105	0
22	LOC107845277	Ca1	228334272	228354759	BC332_01660	Cc1	75502079	75521305	0
23	LOC107845287	Ca1	228364542	228369902	BC332_01661	Cc1	75531901	75536712	0
24	LOC107845293	Ca1	228374757	228395344	BC332_01662	Cc1	75539445	75556576	0
25	LOC107845311	Ca1	228396314	228400975	BC332_01663	Cc1	75557937	75560805	0
Alignment: score=1086.0 e_value=2.9e-76 N=23 Ca1&Cc1 plus	-----------------------------------------------------------------------------------------------------------------------------------------------------------------------------------------------------
0	LOC107857140	Ca1	208916767	208917705	BC332_02840	Cc1	225031078	225031386	3e-39
1	LOC107842582	Ca1	209015369	209034215	BC332_02843	Cc1	225510601	225520013	0
2	LOC107842611	Ca1	210054768	210072455	BC332_02846	Cc1	225825416	225842774	0	CcARR12	CaARR12
3	LOC107842620	Ca1	210256032	210266726	BC332_02847	Cc1	226021285	226030630	0
4	LOC107842631	Ca1	210300636	210303784	BC332_02848	Cc1	226066338	226068553	0
5	LOC107842643	Ca1	210442340	210448920	BC332_02849	Cc1	226207169	226235110	0
6	LOC107857145	Ca1	210986963	210988450	BC332_02851	Cc1	226723153	226724223	0
7	LOC107842660	Ca1	210993268	211001833	BC332_02852	Cc1	226729948	226737247	0
8	LOC107842670	Ca1	211423972	211458286	BC332_02853	Cc1	227139080	227149859	5e-107
9	LOC107842684	Ca1	211540450	211543025	BC332_02854	Cc1	227261877	227264043	3e-81
10	LOC107842688	Ca1	211573500	211584324	BC332_02855	Cc1	227297829	227307460	0
11	LOC107842782	Ca1	213313404	213321978	BC332_02859	Cc1	227742237	227748260	0
12	LOC107857152	Ca1	214533926	214536271	BC332_02869	Cc1	229635937	229644172	2e-130
13	LOC107842963	Ca1	216979266	216981544	BC332_02873	Cc1	230291660	230292948	4e-59
14	LOC107842974	Ca1	217079469	217082013	BC332_02874	Cc1	230406581	230408744	0
15	LOC107842978	Ca1	217081980	217082952	BC332_02875	Cc1	230409252	230409716	9e-113
16	LOC107842985	Ca1	217395819	217400233	BC332_02876	Cc1	230708617	230710900	0
17	LOC107857158	Ca1	218091845	218093575	BC332_02877	Cc1	230772411	230773777	2e-138
18	LOC107843026	Ca1	218132152	218143005	BC332_02879	Cc1	230813649	230824223	5e-89
19	LOC107857159	Ca1	218254544	218255125	BC332_02881	Cc1	230853394	230853702	2e-49
20	LOC107843051	Ca1	218498250	218503690	BC332_02882	Cc1	231104217	231109054	4e-149
21	LOC107860072	Ca1	219112514	219115746	BC332_02886	Cc1	231402002	231402526	1e-117
22	LOC107857161	Ca1	219338811	219339439	BC332_02896	Cc1	231663597	231663917	1e-76
Alignment: score=796.0 e_value=6.6e-48 N=17 Ca1&Cc1 plus	-----------------------------------------------------------------------------------------------------------------------------------------------------------------------------------------------------
0	LOC107872274	Ca1	29079936	29083532	BC332_00700	Cc1	15580525	15581340	5e-83
1	LOC107870708	Ca1	29182719	29189783	BC332_00721	Cc1	16378644	16384247	0
2	LOC107870737	Ca1	29200443	29204064	BC332_00722	Cc1	16395579	16398435	0
3	LOC107870743	Ca1	29237448	29243387	BC332_00723	Cc1	16448857	16451019	0
4	LOC107870752	Ca1	29346724	29353996	BC332_00726	Cc1	16583235	16584332	0
5	LOC107853687	Ca1	29357769	29360336	BC332_00728	Cc1	16594255	16596304	0	CcMYB81	CaMYB81
6	LOC107870765	Ca1	29450389	29459729	BC332_00730	Cc1	16783631	16792550	0
7	LOC107870776	Ca1	29552445	29554094	BC332_00731	Cc1	16883231	16884381	0
8	LOC107870783	Ca1	29562896	29570237	BC332_00732	Cc1	16892788	16899534	1e-69
9	LOC107870786	Ca1	29643278	29652612	BC332_00733	Cc1	16965036	16974036	0
10	LOC107870790	Ca1	29692465	29724409	BC332_00735	Cc1	17021757	17041957	0
11	LOC107870799	Ca1	29736395	29740391	BC332_00736	Cc1	17054320	17057835	0
12	LOC107870813	Ca1	29827756	29830450	BC332_00738	Cc1	17148337	17150614	5e-173
13	LOC107870826	Ca1	29898087	29900492	BC332_00739	Cc1	17248682	17250400	7e-140
14	LOC107873574	Ca1	30444058	30448846	BC332_00741	Cc1	17335716	17337461	2e-77
15	LOC107870881	Ca1	30453196	30455826	BC332_00742	Cc1	17340552	17342624	0
16	LOC107853792	Ca1	30598563	30641725	BC332_00743	Cc1	17395502	17396584	7e-90
Alignment: score=771.0 e_value=2.1e-47 N=16 Ca1&Cc1 plus	-----------------------------------------------------------------------------------------------------------------------------------------------------------------------------------------------------
0	LOC107853729	Ca1	30014004	30015105	BC332_00835	Cc1	21407497	21408222	2e-148
1	LOC107870898	Ca1	30660301	30665549	BC332_00854	Cc1	22113409	22117452	0
2	LOC107870908	Ca1	30758924	30766126	BC332_00857	Cc1	22221606	22227634	0
3	LOC107870927	Ca1	30803084	30814578	BC332_00858	Cc1	22274131	22287958	0
4	LOC107873813	Ca1	30815932	30817948	BC332_00859	Cc1	22289817	22291648	0
5	LOC107873893	Ca1	30825065	30826089	BC332_00863	Cc1	22439508	22441288	3e-31
6	LOC107870967	Ca1	31127938	31134480	BC332_00868	Cc1	22588610	22599420	0
7	LOC107870976	Ca1	31290275	31295288	BC332_00869	Cc1	22734254	22738844	9e-173	CcKAN1	CaKAN1
8	LOC107870982	Ca1	31369049	31374358	BC332_00870	Cc1	22823896	22828741	0
9	LOC107870989	Ca1	31374955	31384327	BC332_00871	Cc1	22830099	22835345	0
10	LOC107871018	Ca1	31389783	31399690	BC332_00872	Cc1	22850264	22858187	1e-47
11	LOC107871028	Ca1	31422815	31429108	BC332_00874	Cc1	22881684	22885329	8e-57
12	LOC107871035	Ca1	31450288	31459101	BC332_00875	Cc1	22907521	22911455	4e-82
13	LOC107871044	Ca1	31464797	31483199	BC332_00876	Cc1	22917592	22931830	0
14	LOC107871048	Ca1	31483855	31490762	BC332_00877	Cc1	22933291	22942420	0
15	LOC107853809	Ca1	31500880	31503133	BC332_00878	Cc1	22953447	22953938	1e-107
Alignment: score=668.0 e_value=1.1e-49 N=15 Ca1&Cc1 plus	-----------------------------------------------------------------------------------------------------------------------------------------------------------------------------------------------------
0	LOC107868300	Ca1	19210159	19213902	BC332_00899	Cc1	23648948	23657167	0
1	LOC107869653	Ca1	19542614	19547494	BC332_00900	Cc1	23668721	23673364	0
2	LOC107869665	Ca1	19551779	19557772	BC332_00901	Cc1	23679239	23682102	9e-80	CcAPL3	CaAPL3
3	LOC107869679	Ca1	19571626	19577013	BC332_00902	Cc1	23696602	23701618	0
4	LOC107869690	Ca1	19578750	19581958	BC332_00903	Cc1	23703423	23706424	0
5	LOC107869701	Ca1	19586386	19607985	BC332_00904	Cc1	23710974	23728587	0
6	LOC107869723	Ca1	19671176	19678410	BC332_00906	Cc1	23826144	23834486	0
7	LOC107869743	Ca1	19722054	19734873	BC332_00909	Cc1	23883012	23893303	0
8	LOC107869031	Ca1	22220151	22221719	BC332_00919	Cc1	24152397	24155395	4e-156
9	LOC107853448	Ca1	22222106	22223034	BC332_00920	Cc1	24235273	24235725	5e-93
10	LOC107869120	Ca1	22345312	22345707	BC332_00923	Cc1	24323003	24323825	3e-40
11	LOC107870067	Ca1	22803299	22810343	BC332_00942	Cc1	25329687	25337246	1e-137
12	LOC107870096	Ca1	23047070	23052903	BC332_00954	Cc1	26634840	26639565	0
13	LOC107870227	Ca1	24034666	24040412	BC332_00962	Cc1	26864938	26871707	1e-27
14	LOC107870260	Ca1	24087040	24087673	BC332_00965	Cc1	27060085	27060684	8e-27
Alignment: score=666.0 e_value=5.7e-42 N=14 Ca1&Cc1 plus	-----------------------------------------------------------------------------------------------------------------------------------------------------------------------------------------------------
0	LOC107863545	Ca1	299640	303134	BC332_00012	Cc1	136838	139996	5e-34
1	LOC107851999	Ca1	590985	592488	BC332_00023	Cc1	304345	305067	2e-132
2	LOC107863576	Ca1	619017	620755	BC332_00024	Cc1	317226	318789	0
3	LOC107863586	Ca1	625676	629044	BC332_00025	Cc1	324055	325086	0
4	LOC107863603	Ca1	637696	641880	BC332_00026	Cc1	334859	338669	0
5	LOC107863594	Ca1	642315	648404	BC332_00027	Cc1	339478	345402	0
6	LOC107863609	Ca1	673857	676977	BC332_00028	Cc1	366614	369167	0
7	LOC107863612	Ca1	678609	680881	BC332_00029	Cc1	372097	373005	2e-115
8	LOC107863622	Ca1	685776	688971	BC332_00030	Cc1	378734	379726	0
9	LOC107863632	Ca1	689554	692032	BC332_00031	Cc1	382507	384634	0
10	LOC107863639	Ca1	696359	699213	BC332_00032	Cc1	389850	392360	2e-31
11	LOC107863647	Ca1	734885	739849	BC332_00033	Cc1	442818	447224	0
12	LOC107852008	Ca1	746332	747755	BC332_00034	Cc1	453776	455080	0
13	LOC107852032	Ca1	1058902	1060391	BC332_00057	Cc1	682911	684231	5e-178	CcMYB104	CaMYB104
Alignment: score=532.0 e_value=5.5e-25 N=11 Ca1&Cc1 plus	-----------------------------------------------------------------------------------------------------------------------------------------------------------------------------------------------------
0	LOC107858503	Ca1	167429880	167445973	BC332_02370	Cc1	184592968	184606599	0
1	LOC107858510	Ca1	167549683	167552875	BC332_02371	Cc1	184944553	184946270	6e-124
2	LOC107839062	Ca1	168005569	168014719	BC332_02375	Cc1	184976724	185001719	0
3	LOC107839128	Ca1	168106789	168107741	BC332_02376	Cc1	185073860	185074600	1e-114
4	LOC107856299	Ca1	168118040	168121940	BC332_02377	Cc1	185085400	185088479	9e-143
5	LOC107839136	Ca1	168244264	168247879	BC332_02378	Cc1	185214692	185216623	0
6	LOC107839145	Ca1	168267135	168271292	BC332_02379	Cc1	185247204	185249736	0
7	LOC107839153	Ca1	168297913	168324585	BC332_02381	Cc1	185277548	185283257	1e-116
8	LOC107839176	Ca1	168535718	168542076	BC332_02383	Cc1	185323540	185329490	3e-162
9	LOC107856336	Ca1	168570959	168575717	BC332_02384	Cc1	185358207	185361437	0	CcMYB40	CaMYB40
10	LOC107839208	Ca1	168728071	168731820	BC332_02385	Cc1	185620429	185622627	0
Alignment: score=266.0 e_value=1e-10 N=6 Ca1&Cc1 plus	-----------------------------------------------------------------------------------------------------------------------------------------------------------------------------------------------------
0	LOC107867094	Ca1	8469385	8472446	BC332_00510	Cc1	9818842	9821392	0
1	LOC107867180	Ca1	8531677	8534611	BC332_00519	Cc1	9886795	9888950	0	CcMYB74	CaMYB74
2	LOC107867196	Ca1	8565060	8570150	BC332_00521	Cc1	9918604	9923260	5e-143
3	LOC107867205	Ca1	8580301	8583511	BC332_00522	Cc1	9932169	9935039	7e-93
4	LOC107867383	Ca1	9211239	9216128	BC332_00524	Cc1	10056775	10057539	1e-115
5	LOC107861252	Ca1	9221729	9236254	BC332_00525	Cc1	10073769	10077732	0
Alignment: score=2608.0 e_value=2.6e-208 N=54 Ca1&Cc1 minus	-----------------------------------------------------------------------------------------------------------------------------------------------------------------------------------------------------
0	LOC107871671	Ca1	1414468	1415241	BC332_00226	Cc1	3462327	3463244	3e-36
1	LOC107864158	Ca1	1749564	1752408	BC332_00219	Cc1	3389939	3390349	6e-35
2	LOC107874137	Ca1	1769791	1772583	BC332_00197	Cc1	3098601	3099752	5e-19
3	LOC107876666	Ca1	1864016	1865143	BC332_00192	Cc1	3020181	3022862	7e-72
4	LOC107839435	Ca1	2091271	2093774	BC332_00188	Cc1	2938082	2940411	0
5	LOC107864283	Ca1	2101735	2104339	BC332_00187	Cc1	2927647	2929901	9e-163
6	LOC107864310	Ca1	2117707	2127831	BC332_00186	Cc1	2910639	2915007	0
7	LOC107864337	Ca1	2145661	2153243	BC332_00185	Cc1	2881771	2889196	0
8	LOC107852119	Ca1	2154986	2155775	BC332_00182	Cc1	2857476	2857985	1e-46
9	LOC107864348	Ca1	2168086	2174646	BC332_00180	Cc1	2823378	2826157	0
10	LOC107864363	Ca1	2242418	2248970	BC332_00179	Cc1	2735547	2742030	0
11	LOC107841920	Ca1	2276979	2279228	BC332_00176	Cc1	2696907	2700427	7e-99
12	LOC107864374	Ca1	2299312	2306832	BC332_00174	Cc1	2684757	2687842	0
13	LOC107864391	Ca1	2309156	2317056	BC332_00173	Cc1	2672152	2678075	0
14	LOC107864404	Ca1	2318051	2323699	BC332_00172	Cc1	2663973	2669144	2e-167
15	LOC107864412	Ca1	2326189	2333891	BC332_00171	Cc1	2653892	2661027	0
16	LOC107864421	Ca1	2339889	2342058	BC332_00166	Cc1	2618041	2621613	1e-100
17	LOC107852136	Ca1	2381456	2384333	BC332_00165	Cc1	2600409	2602960	1e-121
18	LOC107864477	Ca1	2391256	2398230	BC332_00164	Cc1	2586381	2592665	0
19	LOC107852145	Ca1	2417477	2419594	BC332_00163	Cc1	2551035	2562488	9e-127
20	LOC107852163	Ca1	2497905	2501628	BC332_00161	Cc1	2483606	2489514	0
21	LOC107852170	Ca1	2501688	2502483	BC332_00160	Cc1	2481991	2482899	9e-130
22	LOC107864496	Ca1	2502838	2508014	BC332_00159	Cc1	2476577	2481240	0
23	LOC107864504	Ca1	2508791	2517162	BC332_00158	Cc1	2467686	2475674	2e-168
24	LOC107864513	Ca1	2527069	2529738	BC332_00156	Cc1	2446002	2448324	0
25	LOC107864529	Ca1	2553521	2561166	BC332_00155	Cc1	2423408	2430285	0
26	LOC107852177	Ca1	2568399	2569608	BC332_00151	Cc1	2373921	2374478	9e-79
27	LOC107864538	Ca1	2592577	2595910	BC332_00150	Cc1	2361951	2363897	0
28	LOC107852193	Ca1	2597209	2598706	BC332_00149	Cc1	2359331	2360542	0
29	LOC107864546	Ca1	2600499	2605689	BC332_00148	Cc1	2350043	2357222	0
30	LOC107864552	Ca1	2609402	2615998	BC332_00147	Cc1	2339649	2343914	0
31	LOC107852202	Ca1	2624019	2627578	BC332_00146	Cc1	2327678	2330911	0	CcMYB44	CaMYB44
32	LOC107852211	Ca1	2634802	2637814	BC332_00145	Cc1	2315407	2320667	7e-73
33	LOC107864583	Ca1	2645275	2649343	BC332_00143	Cc1	2305208	2308863	0
34	LOC107864574	Ca1	2649366	2654514	BC332_00142	Cc1	2299576	2304799	0
35	LOC107852230	Ca1	2694735	2696731	BC332_00140	Cc1	2259009	2260545	2e-44
36	LOC107864593	Ca1	2709185	2710994	BC332_00138	Cc1	2240790	2242314	2e-128
37	LOC107864608	Ca1	2723759	2729464	BC332_00137	Cc1	2225305	2232206	0
38	LOC107864622	Ca1	2741706	2746011	BC332_00136	Cc1	2214269	2217591	0
39	LOC107864629	Ca1	2748540	2759603	BC332_00135	Cc1	2200670	2211300	0
40	LOC107864644	Ca1	2762219	2766675	BC332_00134	Cc1	2194082	2197437	0
41	LOC107864652	Ca1	2802049	2805242	BC332_00133	Cc1	2166229	2168809	0
42	LOC107864661	Ca1	2806800	2810353	BC332_00132	Cc1	2161161	2163676	0
43	LOC107852250	Ca1	2853150	2856888	BC332_00131	Cc1	2120490	2122862	6e-126
44	LOC107864679	Ca1	2869785	2874738	BC332_00130	Cc1	2109010	2112276	0
45	LOC107864692	Ca1	2889087	2906306	BC332_00129	Cc1	2085166	2094875	0
46	LOC107864703	Ca1	2907220	2914338	BC332_00128	Cc1	2073888	2079013	0
47	LOC107864717	Ca1	2919509	2930028	BC332_00127	Cc1	2057342	2067409	0
48	LOC107864733	Ca1	2942446	2946666	BC332_00126	Cc1	2040958	2042220	8e-157
49	LOC107864746	Ca1	2957075	2963335	BC332_00125	Cc1	2024034	2024805	6e-136
50	LOC107864755	Ca1	2976574	2980211	BC332_00124	Cc1	2007951	2010492	0
51	LOC107864765	Ca1	2989289	2997982	BC332_00123	Cc1	1991195	1999167	0
52	LOC107864781	Ca1	3025720	3037737	BC332_00122	Cc1	1951219	1963323	2e-136
53	LOC107851414	Ca1	3075594	3077382	BC332_00119	Cc1	1849451	1855261	2e-89
Alignment: score=1574.0 e_value=2.4e-114 N=32 Ca1&Cc1 minus	-----------------------------------------------------------------------------------------------------------------------------------------------------------------------------------------------------
0	LOC107868954	Ca1	16002951	16004650	BC332_00826	Cc1	20913602	20914813	6e-29
1	LOC107868968	Ca1	16037665	16054196	BC332_00823	Cc1	20869979	20873533	0
2	LOC107869017	Ca1	16170680	16173228	BC332_00821	Cc1	20755083	20756618	9e-151
3	LOC107869027	Ca1	16193651	16196419	BC332_00820	Cc1	20732882	20733415	1e-128
4	LOC107869037	Ca1	16288843	16290928	BC332_00819	Cc1	20642950	20644715	2e-96
5	LOC107869044	Ca1	16304326	16386418	BC332_00816	Cc1	20551357	20558743	0
6	LOC107869066	Ca1	16395707	16401430	BC332_00815	Cc1	20534667	20539894	0
7	LOC107869081	Ca1	16401922	16411068	BC332_00814	Cc1	20527233	20532534	0
8	LOC107867254	Ca1	16446387	16447355	BC332_00813	Cc1	20482034	20488465	2e-142
9	LOC107869091	Ca1	16453565	16457232	BC332_00812	Cc1	20472791	20475840	0
10	LOC107853259	Ca1	16458505	16460899	BC332_00811	Cc1	20468778	20469281	1e-40
11	LOC107869098	Ca1	16463284	16473675	BC332_00810	Cc1	20456185	20465787	0
12	LOC107869107	Ca1	16495229	16500095	BC332_00809	Cc1	20430064	20433576	0
13	LOC107853268	Ca1	16508553	16513326	BC332_00808	Cc1	20416897	20420416	0
14	LOC107853279	Ca1	16539343	16541209	BC332_00807	Cc1	20385966	20387138	4e-177
15	LOC107869117	Ca1	16587776	16589057	BC332_00806	Cc1	20338362	20339348	0
16	LOC107869128	Ca1	16596317	16596843	BC332_00805	Cc1	20328526	20328852	1e-55
17	LOC107869136	Ca1	16598657	16605260	BC332_00804	Cc1	20320364	20324357	0
18	LOC107869146	Ca1	16606332	16610536	BC332_00803	Cc1	20317681	20318707	4e-99
19	LOC107869157	Ca1	16653903	16660114	BC332_00801	Cc1	20267340	20273168	0
20	LOC107869165	Ca1	16680549	16689305	BC332_00800	Cc1	20238114	20243793	0
21	LOC107869180	Ca1	16747558	16754348	BC332_00798	Cc1	20167363	20172786	0	CcARR6	CaARR6
22	LOC107869203	Ca1	16788348	16796965	BC332_00796	Cc1	20128472	20135114	0
23	LOC107869222	Ca1	17034575	17042580	BC332_00795	Cc1	19874943	19887780	0
24	LOC107869232	Ca1	17186621	17189553	BC332_00792	Cc1	19705064	19709579	6e-13
25	LOC107869328	Ca1	17404170	17413471	BC332_00788	Cc1	19522979	19531033	0
26	LOC107869375	Ca1	17811085	17818099	BC332_00786	Cc1	19142290	19156454	0
27	LOC107853299	Ca1	18001202	18004435	BC332_00785	Cc1	18958016	18958738	3e-155	CcMYB100	CaMYB100
28	LOC107853307	Ca1	18005081	18008575	BC332_00784	Cc1	18953837	18957060	0
29	LOC107853318	Ca1	18028678	18030717	BC332_00783	Cc1	18929986	18931694	0
30	LOC107853326	Ca1	18041519	18044123	BC332_00782	Cc1	18903795	18906285	0
31	LOC107869413	Ca1	18048076	18052968	BC332_00781	Cc1	18895061	18899670	3e-99
Alignment: score=983.0 e_value=6.8e-62 N=20 Ca1&Cc1 minus	-----------------------------------------------------------------------------------------------------------------------------------------------------------------------------------------------------
0	LOC107875631	Ca1	70047450	70054528	BC332_01538	Cc1	68752380	68756713	4e-87
1	LOC107875641	Ca1	70057898	70061762	BC332_01535	Cc1	68742129	68742651	6e-12
2	LOC107850794	Ca1	70345366	70391314	BC332_01531	Cc1	68444986	68445387	1e-79
3	LOC107875655	Ca1	70432972	70461548	BC332_01530	Cc1	68361297	68366742	9e-107
4	LOC107875661	Ca1	70676331	70686308	BC332_01529	Cc1	68145177	68151178	0
5	LOC107875685	Ca1	70914049	70934667	BC332_01527	Cc1	67901512	67917331	5e-68
6	LOC107875700	Ca1	71036155	71044939	BC332_01525	Cc1	67785318	67788624	2e-168
7	LOC107875716	Ca1	71103512	71108278	BC332_01524	Cc1	67724483	67725439	0
8	LOC107875745	Ca1	71211940	71219938	BC332_01523	Cc1	67620981	67629074	0
9	LOC107875754	Ca1	71221257	71225464	BC332_01522	Cc1	67609106	67618998	2e-67
10	LOC107875761	Ca1	71394973	71401132	BC332_01521	Cc1	67429296	67432913	0	CcMYB20	CaMYB20
11	LOC107875769	Ca1	71403189	71419469	BC332_01520	Cc1	67411201	67426951	0
12	LOC107875777	Ca1	71430179	71446387	BC332_01518	Cc1	67384898	67389820	2e-137
13	LOC107875814	Ca1	71445755	71448768	BC332_01517	Cc1	67378364	67383830	9e-87
14	LOC107875849	Ca1	71887010	71903680	BC332_01514	Cc1	66909236	66925466	0
15	LOC107875856	Ca1	71937313	71939321	BC332_01512	Cc1	66874198	66875723	0
16	LOC107875864	Ca1	71940404	71943778	BC332_01511	Cc1	66869725	66872546	0
17	LOC107875879	Ca1	72167213	72213688	BC332_01510	Cc1	66617138	66652931	0
18	LOC107875889	Ca1	72536967	72545476	BC332_01508	Cc1	66284645	66291271	1e-138
19	LOC107875896	Ca1	72548000	72567041	BC332_01507	Cc1	66263128	66281489	0
Alignment: score=835.0 e_value=2.1e-51 N=17 Ca1&Cc1 minus	-----------------------------------------------------------------------------------------------------------------------------------------------------------------------------------------------------
0	LOC107879191	Ca1	148125353	148126489	BC332_02096	Cc1	156754635	156757573	6e-28
1	LOC107879210	Ca1	148772650	148776062	BC332_02095	Cc1	156129333	156132448	0
2	LOC107879200	Ca1	148776591	148781410	BC332_02094	Cc1	156123343	156127931	0	CcARR2	CaARR2
3	LOC107879219	Ca1	149058842	149064350	BC332_02092	Cc1	155884096	155889011	2e-138
4	LOC107879229	Ca1	149065419	149069881	BC332_02091	Cc1	155878861	155882357	0
5	LOC107879238	Ca1	149119183	149124726	BC332_02090	Cc1	155814364	155819507	0
6	LOC107879243	Ca1	149124862	149127324	BC332_02089	Cc1	155811698	155813892	0
7	LOC107879251	Ca1	149370278	149384344	BC332_02087	Cc1	155540737	155543570	0
8	LOC107855960	Ca1	149532902	149536274	BC332_02086	Cc1	155010432	155012677	1e-62
9	LOC107879269	Ca1	149643778	149665962	BC332_02084	Cc1	154870474	154874178	3e-141
10	LOC107879288	Ca1	149715331	149717829	BC332_02083	Cc1	154818237	154819688	1e-81
11	LOC107879297	Ca1	149737384	149741415	BC332_02081	Cc1	154795663	154797957	0
12	LOC107879315	Ca1	149754374	149756174	BC332_02080	Cc1	154766819	154768078	0
13	LOC107879350	Ca1	150373204	150378164	BC332_02076	Cc1	154187321	154192165	8e-148
14	LOC107879361	Ca1	150518651	150535427	BC332_02074	Cc1	154002937	154017748	0
15	LOC107879382	Ca1	150683586	150719533	BC332_02073	Cc1	153818308	153819611	2e-108
16	LOC107879410	Ca1	150932961	150940699	BC332_02071	Cc1	153605091	153610326	0
Alignment: score=673.0 e_value=8.3e-40 N=14 Ca1&Cc1 minus	-----------------------------------------------------------------------------------------------------------------------------------------------------------------------------------------------------
0	LOC107865545	Ca1	4813013	4814963	BC332_00352	Cc1	6561137	6562353	0
1	LOC107865553	Ca1	4824781	4828168	BC332_00351	Cc1	6548026	6549678	0
2	LOC107865572	Ca1	4828523	4830413	BC332_00350	Cc1	6546085	6547254	4e-63
3	LOC107865562	Ca1	4830505	4834582	BC332_00349	Cc1	6541368	6545042	0
4	LOC107865582	Ca1	4842160	4853268	BC332_00348	Cc1	6524478	6532140	0	CcMYB3R-2	CaMYB3R-2
5	LOC107865624	Ca1	4887370	4888291	BC332_00343	Cc1	6433264	6434004	6e-97
6	LOC107865713	Ca1	4996303	4998992	BC332_00340	Cc1	6373840	6376274	1e-58
7	LOC107865699	Ca1	4999292	5020087	BC332_00339	Cc1	6352825	6372946	0
8	LOC107858149	Ca1	5097968	5109069	BC332_00338	Cc1	6190749	6213816	2e-70
9	LOC107852328	Ca1	5264072	5264906	BC332_00335	Cc1	6123122	6123691	3e-118
10	LOC107852338	Ca1	5372451	5374049	BC332_00334	Cc1	6018554	6023845	2e-38
11	LOC107865765	Ca1	5569094	5575818	BC332_00333	Cc1	5820315	5826417	5e-171
12	LOC107865781	Ca1	5583303	5587361	BC332_00331	Cc1	5809139	5812689	7e-104
13	LOC107858599	Ca1	5607471	5609665	BC332_00325	Cc1	5271453	5274761	4e-53
Alignment: score=668.0 e_value=2.5e-40 N=14 Ca1&Cc1 minus	-----------------------------------------------------------------------------------------------------------------------------------------------------------------------------------------------------
0	LOC107840801	Ca1	182182731	182185886	BC332_02727	Cc1	215022193	215025323	1e-110
1	LOC107840830	Ca1	183674074	183679390	BC332_02713	Cc1	210948077	210961467	0
2	LOC107840842	Ca1	183902609	183915273	BC332_02712	Cc1	210717840	210729562	0
3	LOC107840867	Ca1	184006421	184022883	BC332_02710	Cc1	210594790	210610580	0
4	LOC107840876	Ca1	184023306	184027075	BC332_02709	Cc1	210592070	210593719	0
5	LOC107840902	Ca1	184221996	184222936	BC332_02706	Cc1	210402902	210403486	2e-137
6	LOC107840887	Ca1	184223597	184235213	BC332_02705	Cc1	210390019	210399604	0
7	LOC107840918	Ca1	184364496	184370108	BC332_02703	Cc1	210255928	210261381	1e-165
8	LOC107856813	Ca1	184519677	184524930	BC332_02702	Cc1	210100644	210105740	0	CcMYB98	CaMYB98
9	LOC107840958	Ca1	184981653	184994902	BC332_02697	Cc1	209614576	209627700	9e-159
10	LOC107840975	Ca1	185148198	185151000	BC332_02693	Cc1	209439602	209441848	0
11	LOC107859310	Ca1	185359994	185360694	BC332_02689	Cc1	209185101	209193579	3e-128
12	LOC107859316	Ca1	185568011	185569443	BC332_02688	Cc1	208979643	208981025	2e-75
13	LOC107840991	Ca1	185776298	185783506	BC332_02687	Cc1	208747595	208754301	2e-113
Alignment: score=267.0 e_value=1.2e-10 N=6 Ca1&Cc6 plus	-----------------------------------------------------------------------------------------------------------------------------------------------------------------------------------------------------
0	LOC107840734	Ca1	181764464	181767341	BC332_14500	Cc6	94454	103422	7e-75
1	LOC107840780	Ca1	182081809	182083707	BC332_14501	Cc6	106945	110869	2e-58
2	LOC107856761	Ca1	183175850	183176484	BC332_14503	Cc6	113625	114008	1e-36
3	LOC107840817	Ca1	183556766	183558519	BC332_14504	Cc6	121522	121956	9e-68
4	LOC107840826	Ca1	183586754	183614582	BC332_14505	Cc6	126049	137381	0
5	LOC107856813	Ca1	184519677	184524930	BC332_14511	Cc6	271656	275644	2e-82	CcMYB99	CaMYB98
Alignment: score=261.0 e_value=8.5e-09 N=6 Ca1&Cc8 plus	-----------------------------------------------------------------------------------------------------------------------------------------------------------------------------------------------------
0	LOC107863809	Ca1	1045835	1051673	BC332_20334	Cc8	3607090	3610636	0
1	LOC107852032	Ca1	1058902	1060391	BC332_20335	Cc8	3613207	3615399	5e-79	CcMYB105	CaMYB104
2	LOC107863967	Ca1	1419336	1423673	BC332_20337	Cc8	3626698	3628261	1e-59
3	LOC107863992	Ca1	1501389	1506942	BC332_20338	Cc8	3630833	3638477	0
4	LOC107864089	Ca1	1624662	1629984	BC332_20340	Cc8	3654822	3659276	0
5	LOC107864131	Ca1	1736489	1740156	BC332_20341	Cc8	3670724	3673808	8e-122
Alignment: score=2763.0 e_value=4.2e-243 N=57 Ca10&Cc10 plus	-----------------------------------------------------------------------------------------------------------------------------------------------------------------------------------------------------
0	LOC107843751	Ca10	199155677	199160086	BC332_26551	Cc10	218643270	218645956	1e-51
1	LOC107845139	Ca10	199695858	199697557	BC332_26574	Cc10	219779023	219780126	0
2	LOC107843774	Ca10	199978704	199987222	BC332_26582	Cc10	220182357	220190214	0
3	LOC107843776	Ca10	200035129	200039159	BC332_26583	Cc10	220289432	220293283	3e-168
4	LOC107843777	Ca10	200054886	200064624	BC332_26584	Cc10	220306753	220315900	0
5	LOC107843778	Ca10	200073607	200078423	BC332_26585	Cc10	220325440	220329860	6e-134
6	LOC107843780	Ca10	200080463	200086110	BC332_26586	Cc10	220332523	220337647	0
7	LOC107843779	Ca10	200087254	200097402	BC332_26587	Cc10	220340616	220345773	0
8	LOC107844666	Ca10	200109285	200113099	BC332_26588	Cc10	220363643	220370415	5e-140
9	LOC107843781	Ca10	200149012	200152568	BC332_26590	Cc10	220399763	220402189	0
10	LOC107843783	Ca10	200159320	200173137	BC332_26591	Cc10	220419960	220423275	0
11	LOC107843784	Ca10	200177638	200181959	BC332_26592	Cc10	220427935	220431951	0
12	LOC107845143	Ca10	200210722	200212981	BC332_26593	Cc10	220464099	220466214	0
13	LOC107845144	Ca10	200242961	200245799	BC332_26601	Cc10	220663743	220666277	0
14	LOC107843788	Ca10	200297097	200299085	BC332_26602	Cc10	220732691	220734410	9e-120
15	LOC107843787	Ca10	200299177	200302308	BC332_26603	Cc10	220735407	220737352	0
16	LOC107845146	Ca10	200303431	200305912	BC332_26604	Cc10	220739159	220741215	0
17	LOC107843789	Ca10	200314372	200327912	BC332_26605	Cc10	220749991	220762964	0
18	LOC107843790	Ca10	200349719	200353170	BC332_26606	Cc10	220786073	220788947	0
19	LOC107843791	Ca10	200359520	200363347	BC332_26607	Cc10	220797357	220800898	3e-180
20	LOC107843792	Ca10	200391564	200394123	BC332_26608	Cc10	220823009	220831961	3e-98
21	LOC107843796	Ca10	200459826	200461892	BC332_26610	Cc10	220902427	220904229	0
22	LOC107843797	Ca10	200510918	200515245	BC332_26615	Cc10	220946318	220948031	0
23	LOC107843798	Ca10	200523319	200529483	BC332_26616	Cc10	220958372	220969450	4e-90
24	LOC107845149	Ca10	200531646	200532510	BC332_26617	Cc10	220972233	220972736	1e-94
25	LOC107843799	Ca10	200537693	200547159	BC332_26618	Cc10	220978403	220984846	0
26	LOC107843800	Ca10	200550416	200551927	BC332_26619	Cc10	220988536	220989567	0
27	LOC107845150	Ca10	200555973	200557907	BC332_26620	Cc10	220993713	220995148	0	CcPHR7	CaPHR7
28	LOC107843801	Ca10	200561324	200563956	BC332_26621	Cc10	221000736	221001149	1e-77
29	LOC107843803	Ca10	200566688	200576648	BC332_26622	Cc10	221004716	221014014	0
30	LOC107843804	Ca10	200605189	200613592	BC332_26623	Cc10	221041450	221045835	0
31	LOC107843806	Ca10	200630534	200639456	BC332_26624	Cc10	221059285	221067265	0
32	LOC107845151	Ca10	200641320	200645150	BC332_26625	Cc10	221069830	221072195	9e-151
33	LOC107843807	Ca10	200647430	200652150	BC332_26626	Cc10	221075896	221080391	0
34	LOC107845203	Ca10	200687618	200688077	BC332_26627	Cc10	221113848	221114451	6e-63
35	LOC107844671	Ca10	200857895	200858218	BC332_26629	Cc10	221148577	221149509	4e-37
36	LOC107843815	Ca10	200863811	200897075	BC332_26630	Cc10	221151448	221181238	0
37	LOC107843819	Ca10	200905428	200908369	BC332_26631	Cc10	221191905	221194303	0
38	LOC107843820	Ca10	200928293	200933444	BC332_26632	Cc10	221218233	221221075	0
39	LOC107843824	Ca10	200944924	200950983	BC332_26633	Cc10	221230122	221235771	0
40	LOC107844672	Ca10	200969736	200970860	BC332_26634	Cc10	221250858	221251787	0
41	LOC107843827	Ca10	200985913	200991032	BC332_26635	Cc10	221275312	221277399	0
42	LOC107843828	Ca10	201000886	201005127	BC332_26636	Cc10	221290524	221290676	5e-15
43	LOC107843829	Ca10	201011306	201014488	BC332_26637	Cc10	221301337	221303306	0
44	LOC107843830	Ca10	201028261	201034789	BC332_26638	Cc10	221316841	221322523	0
45	LOC107843831	Ca10	201038736	201042284	BC332_26639	Cc10	221327044	221330348	0
46	LOC107845155	Ca10	201046985	201052655	BC332_26640	Cc10	221335759	221340479	0
47	LOC107843833	Ca10	201053803	201056405	BC332_26641	Cc10	221342806	221344470	0
48	LOC107843834	Ca10	201063098	201070481	BC332_26642	Cc10	221351570	221356429	0
49	LOC107843835	Ca10	201071117	201083393	BC332_26643	Cc10	221358848	221359926	8e-78
50	LOC107843847	Ca10	201341826	201346174	BC332_26655	Cc10	221640073	221643334	0
51	LOC107843851	Ca10	201382842	201385085	BC332_26664	Cc10	221856170	221857912	6e-172
52	LOC107843854	Ca10	201392224	201397332	BC332_26666	Cc10	221865547	221873878	0
53	LOC107843857	Ca10	201461783	201464133	BC332_26668	Cc10	221932382	221936055	0
54	LOC107843856	Ca10	201470051	201475984	BC332_26669	Cc10	221942424	221948065	0
55	LOC107843858	Ca10	201478635	201489246	BC332_26670	Cc10	221951751	221953806	6e-79
56	LOC107843859	Ca10	201491040	201493638	BC332_26671	Cc10	221963945	221964891	8e-115
Alignment: score=2731.0 e_value=1.6e-210 N=55 Ca10&Cc10 plus	-----------------------------------------------------------------------------------------------------------------------------------------------------------------------------------------------------
0	LOC107845250	Ca10	2720452	2758924	BC332_24877	Cc10	3080822	3089923	9e-90
1	LOC107845463	Ca10	2777922	2784690	BC332_24882	Cc10	3111933	3117597	3e-122
2	LOC107845466	Ca10	2793975	2795729	BC332_24883	Cc10	3128048	3131467	8e-77
3	LOC107844788	Ca10	2810744	2819838	BC332_24885	Cc10	3151066	3157972	0
4	LOC107845518	Ca10	2822856	2834693	BC332_24886	Cc10	3161588	3168704	0
5	LOC107845024	Ca10	2935406	2950979	BC332_24887	Cc10	3280209	3292974	0
6	LOC107845025	Ca10	2951776	2958485	BC332_24888	Cc10	3295509	3301976	0
7	LOC107845026	Ca10	2962011	2965759	BC332_24889	Cc10	3306485	3309715	2e-169
8	LOC107845027	Ca10	2966532	2970986	BC332_24890	Cc10	3310772	3320514	1e-110
9	LOC107845759	Ca10	2988945	2990264	BC332_24891	Cc10	3332969	3334045	0
10	LOC107845732	Ca10	2992908	2996588	BC332_24892	Cc10	3336896	3340282	2e-132
11	LOC107845879	Ca10	3061206	3062201	BC332_24894	Cc10	3435612	3436260	5e-65
12	LOC107845043	Ca10	3330178	3338944	BC332_24895	Cc10	3491109	3500513	0
13	LOC107845044	Ca10	3340578	3344726	BC332_24896	Cc10	3504793	3506176	0
14	LOC107844103	Ca10	3346240	3348609	BC332_24897	Cc10	3510982	3517129	3e-59
15	LOC107845045	Ca10	3356256	3359356	BC332_24898	Cc10	3519100	3521694	0
16	LOC107845046	Ca10	3366564	3370268	BC332_24899	Cc10	3529873	3532990	0
17	LOC107845047	Ca10	3371659	3377214	BC332_24900	Cc10	3535332	3537969	0
18	LOC107845031	Ca10	3399605	3401169	BC332_24901	Cc10	3554046	3567908	5e-97
19	LOC107845585	Ca10	3424736	3427515	BC332_24902	Cc10	3586319	3588631	0
20	LOC107845581	Ca10	3431981	3443528	BC332_24903	Cc10	3593583	3603834	0
21	LOC107845486	Ca10	3446135	3455933	BC332_24904	Cc10	3606911	3617168	0
22	LOC107845462	Ca10	3456774	3465625	BC332_24905	Cc10	3618361	3624484	0
23	LOC107845866	Ca10	3467304	3477714	BC332_24906	Cc10	3629045	3638192	2e-139
24	LOC107845249	Ca10	3483369	3488476	BC332_24907	Cc10	3640952	3645778	0
25	LOC107845316	Ca10	3489237	3495631	BC332_24908	Cc10	3646963	3649504	2e-164
26	LOC107845317	Ca10	3498067	3507867	BC332_24909	Cc10	3650139	3664802	0
27	LOC107845583	Ca10	3512343	3518316	BC332_24910	Cc10	3669791	3675439	0
28	LOC107845610	Ca10	3521677	3528810	BC332_24911	Cc10	3683717	3687018	6e-101
29	LOC107845522	Ca10	3529396	3533469	BC332_24912	Cc10	3688308	3691815	0
30	LOC107845434	Ca10	3537769	3542520	BC332_24913	Cc10	3697934	3700794	0
31	LOC107845708	Ca10	3547708	3551549	BC332_24914	Cc10	3706345	3710034	0	CcMYB56	CaMYB56
32	LOC107845709	Ca10	3551904	3555901	BC332_24915	Cc10	3710751	3712846	2e-163
33	LOC107845373	Ca10	3574063	3580879	BC332_24916	Cc10	3726246	3742818	0
34	LOC107845429	Ca10	3632003	3637237	BC332_24917	Cc10	3783593	3787683	0
35	LOC107845314	Ca10	3641091	3646946	BC332_24918	Cc10	3794251	3797213	0
36	LOC107845676	Ca10	3648389	3655679	BC332_24919	Cc10	3800620	3806786	0
37	LOC107844105	Ca10	3656024	3659906	BC332_24920	Cc10	3807861	3810851	0
38	LOC107844874	Ca10	3663617	3666842	BC332_24921	Cc10	3818400	3818900	1e-114
39	LOC107845294	Ca10	3673809	3685632	BC332_24923	Cc10	3826953	3838139	0
40	LOC107845535	Ca10	3687141	3692481	BC332_24924	Cc10	3839668	3843921	0
41	LOC107845527	Ca10	3695226	3700583	BC332_24925	Cc10	3847715	3850346	0
42	LOC107845685	Ca10	3703419	3708927	BC332_24926	Cc10	3856673	3860962	0
43	LOC107845559	Ca10	3718923	3725756	BC332_24927	Cc10	3871705	3877897	0
44	LOC107845735	Ca10	3734112	3737353	BC332_24928	Cc10	3886730	3889661	2e-100
45	LOC107845862	Ca10	3738852	3744539	BC332_24929	Cc10	3891250	3896485	0
46	LOC107845800	Ca10	3755071	3756252	BC332_24931	Cc10	3907652	3908628	8e-113
47	LOC107845510	Ca10	3759498	3764112	BC332_24932	Cc10	3912161	3916530	9e-95
48	LOC107845512	Ca10	3766287	3767414	BC332_24933	Cc10	3918996	3919985	8e-150	CcMYB71	CaMYB71
49	LOC107845513	Ca10	3767671	3771441	BC332_24934	Cc10	3920441	3923980	0
50	LOC107845400	Ca10	3772837	3790839	BC332_24935	Cc10	3925720	3943311	0
51	LOC107845281	Ca10	3791852	3797133	BC332_24936	Cc10	3944596	3949584	0
52	LOC107845282	Ca10	3797619	3805179	BC332_24937	Cc10	3950550	3957862	0
53	LOC107844751	Ca10	3806568	3809050	BC332_24938	Cc10	3964702	3966763	0
54	LOC107845291	Ca10	3810022	3858808	BC332_24939	Cc10	3968107	3986131	0
Alignment: score=1751.0 e_value=7.8e-154 N=38 Ca10&Cc10 plus	-----------------------------------------------------------------------------------------------------------------------------------------------------------------------------------------------------
0	LOC107844816	Ca10	4313190	4315881	BC332_25034	Cc10	5795651	5798006	0
1	LOC107845563	Ca10	4516685	4522028	BC332_25035	Cc10	5997175	5999862	0
2	LOC107845363	Ca10	4522530	4532388	BC332_25036	Cc10	6001183	6006788	0
3	LOC107845515	Ca10	4544271	4548643	BC332_25037	Cc10	6024368	6025881	7e-176
4	LOC107845769	Ca10	4569341	4571528	BC332_25038	Cc10	6048281	6049451	2e-54
5	LOC107845770	Ca10	4571611	4580968	BC332_25039	Cc10	6050037	6057937	0
6	LOC107844835	Ca10	4617183	4621546	BC332_25040	Cc10	6107716	6111897	9e-98
7	LOC107844817	Ca10	4623999	4626543	BC332_25041	Cc10	6115685	6117103	0
8	LOC107845564	Ca10	4637776	4645052	BC332_25042	Cc10	6129248	6134693	0
9	LOC107845743	Ca10	4717150	4720208	BC332_25047	Cc10	6209406	6211757	0
10	LOC107844116	Ca10	5937239	5937901	BC332_25048	Cc10	6364063	6364863	1e-13
11	LOC107844118	Ca10	6651839	6653858	BC332_25056	Cc10	6528002	6529499	5e-99
12	LOC107845358	Ca10	6851885	6855836	BC332_25058	Cc10	6542585	6544846	0
13	LOC107845360	Ca10	6858208	6870928	BC332_25059	Cc10	6548639	6554152	0
14	LOC107845830	Ca10	6936472	6938217	BC332_25060	Cc10	6613599	6615038	0
15	LOC107844911	Ca10	7430998	7432292	BC332_25062	Cc10	6629520	6630565	6e-111
16	LOC107845267	Ca10	8376857	8388755	BC332_25077	Cc10	6930557	6938432	1e-161
17	LOC107844131	Ca10	8478295	8490993	BC332_25084	Cc10	7678648	7684455	1e-84
18	LOC107845269	Ca10	8509585	8515483	BC332_25089	Cc10	8305737	8307566	2e-143
19	LOC107845271	Ca10	8524026	8525499	BC332_25090	Cc10	8307597	8308301	6e-34
20	LOC107844937	Ca10	9431442	9433036	BC332_25099	Cc10	8852122	8852730	1e-96
21	LOC107844141	Ca10	9962304	9962916	BC332_25103	Cc10	9158344	9159590	3e-58
22	LOC107845780	Ca10	10223684	10225352	BC332_25111	Cc10	9583463	9584513	2e-60
23	LOC107845258	Ca10	10614353	10617327	BC332_25114	Cc10	9851562	9854290	0
24	LOC107845809	Ca10	12124185	12130073	BC332_25133	Cc10	10686839	10691558	0
25	LOC107845393	Ca10	12333507	12344191	BC332_25135	Cc10	10883180	10893354	0
26	LOC107845568	Ca10	12534650	12547707	BC332_25137	Cc10	11068393	11070177	0
27	LOC107844826	Ca10	12661829	12663650	BC332_25138	Cc10	11180817	11182094	0
28	LOC107845849	Ca10	12676816	12678756	BC332_25139	Cc10	11198282	11199460	0
29	LOC107845844	Ca10	12679024	12681785	BC332_25140	Cc10	11201621	11202898	0
30	LOC107844865	Ca10	12728170	12740217	BC332_25141	Cc10	11250436	11262267	0
31	LOC107844155	Ca10	12768082	12768931	BC332_25142	Cc10	11285041	11285931	9e-76
32	LOC107844156	Ca10	12770177	12774420	BC332_25143	Cc10	11346587	11347853	2e-38
33	LOC107845473	Ca10	12830013	12837890	BC332_25144	Cc10	11352521	11359860	0
34	LOC107845505	Ca10	12877825	12885799	BC332_25145	Cc10	11414911	11420518	0
35	LOC107845935	Ca10	13304688	13306361	BC332_25147	Cc10	11826942	11828161	1e-64
36	LOC107844158	Ca10	13596099	13597859	BC332_25150	Cc10	12100660	12102380	2e-50
37	LOC107844872	Ca10	14194035	14196375	BC332_25152	Cc10	12669439	12671617	2e-177	CcMYB84	CaMYB84
Alignment: score=1746.0 e_value=3.1e-168 N=40 Ca10&Cc10 plus	-----------------------------------------------------------------------------------------------------------------------------------------------------------------------------------------------------
0	LOC107843563	Ca10	187584209	187589610	BC332_26315	Cc10	208078088	208083097	5e-160
1	LOC107843578	Ca10	188488325	188493644	BC332_26335	Cc10	209412865	209417295	0
2	LOC107843579	Ca10	188497838	188500500	BC332_26336	Cc10	209422986	209424158	0
3	LOC107843580	Ca10	188519507	188535260	BC332_26338	Cc10	209444213	209458592	0
4	LOC107845072	Ca10	189167181	189169033	BC332_26341	Cc10	209640952	209647106	2e-147
5	LOC107843590	Ca10	190024423	190026485	BC332_26342	Cc10	209672654	209673531	2e-135
6	LOC107843606	Ca10	190895419	190900760	BC332_26356	Cc10	210460922	210465730	0
7	LOC107843631	Ca10	192191015	192196911	BC332_26365	Cc10	210879831	210884611	7e-179
8	LOC107843632	Ca10	192201136	192209188	BC332_26366	Cc10	210890590	210894770	5e-136
9	LOC107843634	Ca10	192237326	192238297	BC332_26367	Cc10	210918267	210918956	1e-166
10	LOC107843635	Ca10	192254373	192264285	BC332_26368	Cc10	210921941	210929034	0
11	LOC107843636	Ca10	192322450	192324643	BC332_26369	Cc10	210990671	210992626	0
12	LOC107844593	Ca10	192438798	192440429	BC332_26371	Cc10	211088202	211088606	4e-99
13	LOC107844594	Ca10	192451328	192451921	BC332_26387	Cc10	211749954	211751733	2e-103
14	LOC107843646	Ca10	192898440	192904275	BC332_26398	Cc10	212106293	212111157	0
15	LOC107843659	Ca10	193359247	193360875	BC332_26419	Cc10	212858214	212864383	3e-39
16	LOC107845103	Ca10	193458205	193462644	BC332_26426	Cc10	213347221	213351322	0
17	LOC107845104	Ca10	193466916	193467697	BC332_26427	Cc10	213355613	213355927	3e-75
18	LOC107843661	Ca10	193543737	193545857	BC332_26428	Cc10	213438294	213439784	0
19	LOC107844607	Ca10	193582902	193596417	BC332_26429	Cc10	213496044	213497302	4e-147
20	LOC107845107	Ca10	193599346	193604087	BC332_26430	Cc10	213500376	213503784	0	CcTRF4	CaTRF4
21	LOC107843668	Ca10	195199153	195199629	BC332_26432	Cc10	213856758	213857087	1e-43
22	LOC107843666	Ca10	195209635	195257909	BC332_26442	Cc10	214029382	214033159	3e-119
23	LOC107843667	Ca10	195271389	195273392	BC332_26452	Cc10	214252571	214254263	2e-98
24	LOC107843676	Ca10	195447865	195455023	BC332_26459	Cc10	214483784	214488018	1e-30
25	LOC107843678	Ca10	195477989	195484267	BC332_26460	Cc10	214518128	214523110	2e-96
26	LOC107844613	Ca10	195486550	195486864	BC332_26461	Cc10	214525523	214525825	3e-62
27	LOC107843679	Ca10	195487983	195494423	BC332_26462	Cc10	214527110	214533228	0
28	LOC107843680	Ca10	195507935	195510496	BC332_26464	Cc10	214548398	214550730	0	CcMYR1	CaMYR1
29	LOC107843681	Ca10	195543409	195547442	BC332_26465	Cc10	214584306	214584887	5e-125
30	LOC107844614	Ca10	195584606	195585001	BC332_26467	Cc10	214625107	214625592	6e-84
31	LOC107843682	Ca10	195592310	195602103	BC332_26468	Cc10	214632770	214642341	0
32	LOC107843683	Ca10	195605445	195610130	BC332_26469	Cc10	214648694	214649701	0
33	LOC107843685	Ca10	195660221	195664073	BC332_26472	Cc10	214704276	214711789	2e-88
34	LOC107843686	Ca10	195667563	195677217	BC332_26473	Cc10	214711905	214717840	0
35	LOC107844615	Ca10	195692026	195694122	BC332_26474	Cc10	214734937	214737003	0
36	LOC107843688	Ca10	195864525	195867637	BC332_26479	Cc10	215132842	215135575	0
37	LOC107843702	Ca10	196578798	196582424	BC332_26487	Cc10	215471043	215474363	1e-174
38	LOC107845122	Ca10	197129877	197131430	BC332_26496	Cc10	215740213	215741298	0
39	LOC107844650	Ca10	197758816	197764853	BC332_26512	Cc10	216560985	216561627	2e-31
Alignment: score=1399.0 e_value=7.1e-113 N=30 Ca10&Cc10 plus	-----------------------------------------------------------------------------------------------------------------------------------------------------------------------------------------------------
0	LOC107843394	Ca10	164783445	164799357	BC332_26042	Cc10	187330319	187346710	0
1	LOC107843395	Ca10	164829963	164833383	BC332_26043	Cc10	187385869	187388907	4e-174
2	LOC107843397	Ca10	165001320	165006587	BC332_26046	Cc10	187587270	187592073	0
3	LOC107843398	Ca10	165007293	165012763	BC332_26047	Cc10	187593021	187596334	0
4	LOC107843399	Ca10	165018549	165024658	BC332_26048	Cc10	187601620	187603902	1e-172
5	LOC107843400	Ca10	165175282	165176163	BC332_26050	Cc10	187930583	187930990	5e-63
6	LOC107843401	Ca10	165362182	165372268	BC332_26052	Cc10	188014600	188024414	0
7	LOC107843402	Ca10	165418258	165451988	BC332_26053	Cc10	188094291	188097582	0
8	LOC107843403	Ca10	165453029	165457259	BC332_26054	Cc10	188099437	188101494	0
9	LOC107843407	Ca10	165888165	165918038	BC332_26058	Cc10	188440045	188451094	8e-161
10	LOC107843408	Ca10	165982008	165984850	BC332_26060	Cc10	188527457	188529757	0	CcMYR2	CaMYR2
11	LOC107843411	Ca10	165985619	165997090	BC332_26061	Cc10	188531730	188535538	0
12	LOC107843413	Ca10	166110357	166113212	BC332_26062	Cc10	188649233	188651865	0
13	LOC107843414	Ca10	166195445	166223280	BC332_26063	Cc10	188759394	188767917	8e-37
14	LOC107843415	Ca10	166275293	166277179	BC332_26064	Cc10	188810836	188812050	0
15	LOC107843416	Ca10	166286054	166303311	BC332_26065	Cc10	188821347	188837240	0
16	LOC107843417	Ca10	166403331	166420624	BC332_26066	Cc10	188945852	188961474	0
17	LOC107843418	Ca10	166503981	166509534	BC332_26067	Cc10	189031590	189035525	2e-123
18	LOC107844484	Ca10	168081982	168082718	BC332_26069	Cc10	189246680	189246907	1e-34
19	LOC107843433	Ca10	168513192	168520165	BC332_26070	Cc10	189334634	189339909	0
20	LOC107844967	Ca10	168527192	168530247	BC332_26073	Cc10	189347306	189350031	6e-179
21	LOC107843436	Ca10	168673555	168680135	BC332_26074	Cc10	189489785	189506455	2e-172
22	LOC107843437	Ca10	168785895	168788848	BC332_26076	Cc10	189587288	189589705	9e-27
23	LOC107843439	Ca10	168823900	168837204	BC332_26077	Cc10	189625393	189638041	0
24	LOC107843440	Ca10	168845803	168851242	BC332_26078	Cc10	189646961	189651448	0
25	LOC107844971	Ca10	168861943	168864289	BC332_26102	Cc10	191681649	191682071	8e-85
26	LOC107843443	Ca10	169340444	169353756	BC332_26107	Cc10	192023416	192032255	0
27	LOC107844980	Ca10	171442795	171445577	BC332_26133	Cc10	193344552	193348571	6e-118
28	LOC107843449	Ca10	171574654	171583149	BC332_26137	Cc10	193867551	193873431	6e-171
29	LOC107843451	Ca10	171627602	171632795	BC332_26138	Cc10	193928387	193933622	0
Alignment: score=1391.0 e_value=2.5e-85 N=28 Ca10&Cc10 plus	-----------------------------------------------------------------------------------------------------------------------------------------------------------------------------------------------------
0	LOC107843731	Ca10	198855393	198867496	BC332_26677	Cc10	222142451	222152439	9e-144
1	LOC107843733	Ca10	198871561	198876727	BC332_26678	Cc10	222157127	222163549	0
2	LOC107844661	Ca10	198877292	198886503	BC332_26679	Cc10	222164524	222167680	0
3	LOC107843734	Ca10	198898600	198929617	BC332_26680	Cc10	222189252	222216653	0
4	LOC107843735	Ca10	198939046	198945730	BC332_26681	Cc10	222226350	222232487	0
5	LOC107843736	Ca10	198947948	198950581	BC332_26682	Cc10	222234854	222237588	0
6	LOC107843737	Ca10	198951003	198955899	BC332_26683	Cc10	222238064	222242289	8e-98
7	LOC107845136	Ca10	198957537	198961048	BC332_26684	Cc10	222244430	222245393	1e-76
8	LOC107843738	Ca10	198963957	198972998	BC332_26685	Cc10	222253222	222261214	0
9	LOC107843741	Ca10	198973640	198978751	BC332_26686	Cc10	222262556	222267344	1e-53
10	LOC107843743	Ca10	199005948	199008443	BC332_26687	Cc10	222295586	222297236	2e-106
11	LOC107843742	Ca10	199009317	199011636	BC332_26688	Cc10	222298483	222302027	0
12	LOC107843744	Ca10	199022340	199036486	BC332_26689	Cc10	222310851	222323824	0
13	LOC107843746	Ca10	199058614	199064749	BC332_26690	Cc10	222347397	222353121	1e-171
14	LOC107843747	Ca10	199100170	199105052	BC332_26691	Cc10	222393374	222394556	5e-67
15	LOC107843748	Ca10	199127383	199138339	BC332_26692	Cc10	222414619	222422549	0
16	LOC107843750	Ca10	199152082	199155153	BC332_26693	Cc10	222437001	222439819	5e-48
17	LOC107843751	Ca10	199155677	199160086	BC332_26694	Cc10	222440703	222444497	0
18	LOC107843753	Ca10	199166843	199183112	BC332_26696	Cc10	222459176	222462355	8e-132
19	LOC107843754	Ca10	199184823	199192864	BC332_26697	Cc10	222483401	222485111	0
20	LOC107843755	Ca10	199207090	199208132	BC332_26698	Cc10	222498670	222499308	1e-110
21	LOC107843756	Ca10	199220885	199232819	BC332_26700	Cc10	222515112	222525224	0
22	LOC107843757	Ca10	199255851	199262967	BC332_26701	Cc10	222538930	222545686	0
23	LOC107843759	Ca10	199310440	199312428	BC332_26703	Cc10	222614898	222616874	0
24	LOC107843760	Ca10	199353884	199359797	BC332_26706	Cc10	222664848	222668548	0
25	LOC107843761	Ca10	199362987	199365294	BC332_26707	Cc10	222673866	222674690	0	CcMYBC1	CaMYBC1
26	LOC107843762	Ca10	199367762	199370541	BC332_26708	Cc10	222677964	222680384	0
27	LOC107843763	Ca10	199380103	199384128	BC332_26709	Cc10	222691558	222694246	0
Alignment: score=1043.0 e_value=2.4e-83 N=25 Ca10&Cc10 plus	-----------------------------------------------------------------------------------------------------------------------------------------------------------------------------------------------------
0	LOC107843840	Ca10	201248054	201249550	BC332_26710	Cc10	222717369	222721645	2e-117
1	LOC107843863	Ca10	201585463	201590585	BC332_26721	Cc10	222887816	222890723	0
2	LOC107843864	Ca10	201612159	201613179	BC332_26722	Cc10	222895968	222896699	6e-42
3	LOC107843865	Ca10	201648721	201651406	BC332_26727	Cc10	223016979	223019200	0
4	LOC107843868	Ca10	201705205	201707075	BC332_26750	Cc10	223331190	223341090	1e-43
5	LOC107845160	Ca10	201713614	201715576	BC332_26751	Cc10	223373321	223375091	0
6	LOC107844682	Ca10	201854462	201855835	BC332_26752	Cc10	223429472	223431604	0
7	LOC107844683	Ca10	201856706	201865232	BC332_26753	Cc10	223432723	223433052	3e-49
8	LOC107843869	Ca10	201870784	201876835	BC332_26755	Cc10	223435626	223436069	9e-95
9	LOC107843874	Ca10	201911954	201915280	BC332_26762	Cc10	223609054	223611795	6e-140
10	LOC107843876	Ca10	202016756	202021141	BC332_26766	Cc10	223664617	223664937	1e-49
11	LOC107844685	Ca10	202022130	202026788	BC332_26768	Cc10	223676216	223678399	9e-37
12	LOC107845162	Ca10	202131618	202133717	BC332_26771	Cc10	223808875	223810608	0
13	LOC107845169	Ca10	202503835	202506345	BC332_26776	Cc10	223883824	223893487	0
14	LOC107843908	Ca10	202677896	202681701	BC332_26779	Cc10	223938743	223942477	0
15	LOC107843916	Ca10	202823582	202828304	BC332_26790	Cc10	224459322	224464529	2e-173
16	LOC107844701	Ca10	202913917	202922667	BC332_26813	Cc10	224892241	224901096	2e-30
17	LOC107843918	Ca10	202923156	202930605	BC332_26819	Cc10	224952167	224962363	0
18	LOC107843927	Ca10	203012924	203019090	BC332_26844	Cc10	225260843	225261532	4e-41
19	LOC107844704	Ca10	203043425	203045814	BC332_26854	Cc10	225368299	225369741	3e-86
20	LOC107843940	Ca10	203293694	203308207	BC332_26869	Cc10	225668105	225672293	0	CcPHR6	CaPHR6
21	LOC107843942	Ca10	203296469	203299598	BC332_26870	Cc10	225676690	225677658	0
22	LOC107843957	Ca10	203476793	203498688	BC332_26877	Cc10	225758782	225763749	0
23	LOC107843956	Ca10	203481622	203487496	BC332_26878	Cc10	225765007	225766875	2e-154
24	LOC107844712	Ca10	203522462	203523215	BC332_26883	Cc10	225866334	225866702	2e-45
Alignment: score=300.0 e_value=1.9e-08 N=6 Ca10&Cc10 plus	-----------------------------------------------------------------------------------------------------------------------------------------------------------------------------------------------------
0	LOC107843993	Ca10	204250981	204253872	BC332_27051	Cc10	233374883	233377368	0
1	LOC107843994	Ca10	204262350	204265301	BC332_27052	Cc10	233386133	233388565	0
2	LOC107843995	Ca10	204265792	204268822	BC332_27053	Cc10	233389660	233392362	0
3	LOC107843996	Ca10	204288317	204293408	BC332_27054	Cc10	233412740	233417370	0
4	LOC107843997	Ca10	204297380	204299191	BC332_27055	Cc10	233421662	233422534	3e-158	CcMYBC2	CaMYBC2
5	LOC107843998	Ca10	204300847	204312940	BC332_27056	Cc10	233426470	233436839	0
Alignment: score=295.0 e_value=1e-13 N=7 Ca10&Cc10 plus	-----------------------------------------------------------------------------------------------------------------------------------------------------------------------------------------------------
0	LOC107845145	Ca10	200274618	200277583	BC332_26840	Cc10	225225709	225227402	4e-29
1	LOC107843799	Ca10	200537693	200547159	BC332_26866	Cc10	225459718	225464303	4e-154
2	LOC107845150	Ca10	200555973	200557907	BC332_26869	Cc10	225668105	225672293	8e-80	CcPHR6	CaPHR7
3	LOC107843801	Ca10	200561324	200563956	BC332_26871	Cc10	225690930	225691334	2e-49
4	LOC107843804	Ca10	200605189	200613592	BC332_26874	Cc10	225725799	225728120	0
5	LOC107843806	Ca10	200630534	200639456	BC332_26875	Cc10	225742957	225747820	4e-160
6	LOC107843827	Ca10	200985913	200991032	BC332_26897	Cc10	226051876	226054047	0
Alignment: score=292.0 e_value=1.4e-09 N=6 Ca10&Cc10 plus	-----------------------------------------------------------------------------------------------------------------------------------------------------------------------------------------------------
0	LOC107843867	Ca10	201684605	201689615	BC332_26404	Cc10	212445697	212445967	4e-31
1	LOC107843868	Ca10	201705205	201707075	BC332_26406	Cc10	212480241	212486607	5e-51
2	LOC107844676	Ca10	201707088	201709313	BC332_26408	Cc10	212498517	212502799	0
3	LOC107844681	Ca10	201810507	201811694	BC332_26409	Cc10	212639695	212640555	4e-156
4	LOC107844683	Ca10	201856706	201865232	BC332_26410	Cc10	212655927	212657463	1e-61
5	LOC107843869	Ca10	201870784	201876835	BC332_26411	Cc10	212695752	212698534	1e-129
Alignment: score=945.0 e_value=1.2e-68 N=20 Ca10&Cc10 minus	-----------------------------------------------------------------------------------------------------------------------------------------------------------------------------------------------------
0	LOC107845092	Ca10	28077676	28078011	BC332_25332	Cc10	36584004	36587035	3e-47
1	LOC107845536	Ca10	28376888	28381107	BC332_25331	Cc10	36272386	36276175	0
2	LOC107845653	Ca10	28465307	28475455	BC332_25329	Cc10	36167896	36173404	0
3	LOC107845804	Ca10	28477145	28481037	BC332_25328	Cc10	36163976	36167489	0
4	LOC107845658	Ca10	28520444	28526559	BC332_25327	Cc10	36121678	36127971	0
5	LOC107845612	Ca10	28580129	28581665	BC332_25326	Cc10	36066501	36067700	0
6	LOC107845542	Ca10	28655126	28663997	BC332_25325	Cc10	35990053	36003061	3e-150
7	LOC107844883	Ca10	29047343	29049177	BC332_25321	Cc10	35592237	35593896	0	CcMYB42	CaMYB42
8	LOC107845570	Ca10	29077596	29092559	BC332_25320	Cc10	35550069	35561943	7e-58
9	LOC107845534	Ca10	29363417	29370690	BC332_25311	Cc10	34518678	34522399	0
10	LOC107845497	Ca10	29557387	29561657	BC332_25310	Cc10	34329847	34333465	0
11	LOC107845939	Ca10	31653636	31663798	BC332_25304	Cc10	32169454	32179125	0
12	LOC107845580	Ca10	32554986	32557351	BC332_25303	Cc10	31302119	31304126	0
13	LOC107845348	Ca10	32978403	32989505	BC332_25301	Cc10	30942592	30952011	0
14	LOC107844772	Ca10	39521775	39524164	BC332_25297	Cc10	30486379	30488578	0
15	LOC107845749	Ca10	39981572	39985039	BC332_25294	Cc10	30022693	30025776	0
16	LOC107845418	Ca10	40557104	40564132	BC332_25291	Cc10	29477163	29483725	0
17	LOC107845514	Ca10	40564771	40569586	BC332_25290	Cc10	29472007	29475431	3e-144
18	LOC107845657	Ca10	40635683	40639258	BC332_25289	Cc10	29392875	29395888	4e-92
19	LOC107845577	Ca10	40656484	40664295	BC332_25287	Cc10	29319172	29325289	7e-48
Alignment: score=678.0 e_value=2.4e-38 N=14 Ca10&Cc10 minus	-----------------------------------------------------------------------------------------------------------------------------------------------------------------------------------------------------
0	LOC107845990	Ca10	144112972	144116290	BC332_25888	Cc10	170651343	170654261	0
1	LOC107845996	Ca10	144776183	144797392	BC332_25885	Cc10	170011987	170015384	5e-102
2	LOC107845999	Ca10	145467569	145475213	BC332_25878	Cc10	169254613	169257236	0
3	LOC107846002	Ca10	146142995	146172314	BC332_25877	Cc10	169200202	169200938	3e-57
4	LOC107845206	Ca10	146201477	146201842	BC332_25875	Cc10	169142955	169143299	8e-77
5	LOC107846004	Ca10	146203446	146205597	BC332_25874	Cc10	169139305	169140538	5e-117
6	LOC107846003	Ca10	146205910	146209896	BC332_25873	Cc10	169134876	169138760	0
7	LOC107846005	Ca10	146729728	146738047	BC332_25870	Cc10	168567250	168571202	5e-57
8	LOC107846006	Ca10	147003532	147007211	BC332_25869	Cc10	168331064	168334338	0
9	LOC107846007	Ca10	147204281	147205894	BC332_25867	Cc10	168142700	168149924	0
10	LOC107846008	Ca10	147548931	147557937	BC332_25866	Cc10	167791673	167799408	0
11	LOC107846010	Ca10	147714851	147730377	BC332_25863	Cc10	167662144	167677213	0
12	LOC107844851	Ca10	148018959	148021270	BC332_25861	Cc10	167370402	167371420	0	CcDIV8	CaDIV8
13	LOC107846011	Ca10	148544747	148548966	BC332_25860	Cc10	166908172	166912033	0
Alignment: score=400.0 e_value=1.4e-18 N=9 Ca10&Cc10 minus	-----------------------------------------------------------------------------------------------------------------------------------------------------------------------------------------------------
0	LOC107843907	Ca10	202649866	202655601	BC332_26659	Cc10	221752014	221755244	0
1	LOC107843916	Ca10	202823582	202828304	BC332_26656	Cc10	221655826	221665913	0
2	LOC107843926	Ca10	202994870	203000250	BC332_26635	Cc10	221275312	221277399	0
3	LOC107843929	Ca10	203086537	203089875	BC332_26627	Cc10	221113848	221114451	2e-66
4	LOC107843935	Ca10	203220558	203227437	BC332_26624	Cc10	221059285	221067265	9e-175
5	LOC107843936	Ca10	203241987	203245944	BC332_26623	Cc10	221041450	221045835	0
6	LOC107843939	Ca10	203283640	203287634	BC332_26621	Cc10	221000736	221001149	3e-49
7	LOC107843940	Ca10	203293694	203308207	BC332_26620	Cc10	220993713	220995148	3e-85	CcPHR7	CaPHR6
8	LOC107843946	Ca10	203389239	203394636	BC332_26618	Cc10	220978403	220984846	4e-154
Alignment: score=366.0 e_value=3e-17 N=8 Ca10&Cc10 minus	-----------------------------------------------------------------------------------------------------------------------------------------------------------------------------------------------------
0	LOC107844789	Ca10	23444907	23450469	BC332_25280	Cc10	28478545	28489859	0
1	LOC107844191	Ca10	23574245	23575869	BC332_25279	Cc10	28431514	28431960	2e-80
2	LOC107844822	Ca10	23618643	23620362	BC332_25278	Cc10	28382849	28384418	2e-136
3	LOC107845646	Ca10	23962238	23969372	BC332_25275	Cc10	27832749	27839474	0
4	LOC107844797	Ca10	26175419	26178939	BC332_25270	Cc10	27336639	27339345	2e-67
5	LOC107845553	Ca10	26550971	26564018	BC332_25269	Cc10	26963680	26973308	0
6	LOC107844786	Ca10	27309186	27311837	BC332_25268	Cc10	26259783	26260982	2e-106
7	LOC107844814	Ca10	30356408	30358273	BC332_25248	Cc10	22814177	22815897	0	CcMYB86	CaMYB86
Alignment: score=343.0 e_value=1.5e-12 N=7 Ca10&Cc10 minus	-----------------------------------------------------------------------------------------------------------------------------------------------------------------------------------------------------
0	LOC107844888	Ca10	155517842	155520329	BC332_25948	Cc10	178193549	178210718	9e-161	CcA	CaA
1	LOC107843330	Ca10	155930349	155943521	BC332_25947	Cc10	177915891	177927414	0
2	LOC107843333	Ca10	156025561	156028395	BC332_25946	Cc10	177830705	177847926	7e-79
3	LOC107843334	Ca10	156063207	156078014	BC332_25945	Cc10	177783318	177795494	0
4	LOC107843335	Ca10	156078985	156085010	BC332_25944	Cc10	177776390	177781813	2e-135
5	LOC107843337	Ca10	156301843	156311832	BC332_25942	Cc10	177578391	177587663	0
6	LOC107843339	Ca10	156606362	156615342	BC332_25939	Cc10	177279998	177288465	4e-112
Alignment: score=311.0 e_value=8e-17 N=9 Ca10&Cc7 minus	-----------------------------------------------------------------------------------------------------------------------------------------------------------------------------------------------------
0	LOC107845267	Ca10	8376857	8388755	BC332_19318	Cc7	208612977	208618778	5e-112
1	LOC107845368	Ca10	9893984	9902520	BC332_19302	Cc7	207143495	207153259	1e-11
2	LOC107845384	Ca10	9969560	9979457	BC332_19286	Cc7	206357868	206363225	4e-128
3	LOC107845722	Ca10	10496723	10499109	BC332_19265	Cc7	205402974	205403732	1e-86
4	LOC107845756	Ca10	10701995	10705473	BC332_19252	Cc7	204673064	204675767	0
5	LOC107845748	Ca10	11851381	11858746	BC332_19249	Cc7	204432670	204436187	0
6	LOC107844149	Ca10	12027163	12029112	BC332_19223	Cc7	203554940	203560174	2e-123
7	LOC107845473	Ca10	12830013	12837890	BC332_19209	Cc7	202616154	202621217	0
8	LOC107844872	Ca10	14194035	14196375	BC332_19190	Cc7	200612980	200614206	9e-121	CcMYB83	CaMYB84
Alignment: score=1378.0 e_value=5.8e-90 N=28 Ca11&Cc11 plus	-----------------------------------------------------------------------------------------------------------------------------------------------------------------------------------------------------
0	LOC107848401	Ca11	217822225	217824164	BC332_27162	Cc11	2705423	2705791	7e-20
1	LOC107846811	Ca11	217910478	217911023	BC332_27163	Cc11	2707095	2707628	7e-24
2	LOC107848143	Ca11	218020167	218022507	BC332_27167	Cc11	2834593	2834820	7e-17
3	LOC107847632	Ca11	218212465	218220176	BC332_27171	Cc11	2890859	2891897	5e-177
4	LOC107848575	Ca11	218322283	218323911	BC332_27174	Cc11	2989944	2991377	4e-174
5	LOC107848120	Ca11	218369099	218375059	BC332_27175	Cc11	3037462	3043026	3e-119
6	LOC107848368	Ca11	218395049	218404461	BC332_27177	Cc11	3063138	3069845	0
7	LOC107848049	Ca11	218444067	218454317	BC332_27178	Cc11	3112390	3122258	3e-169
8	LOC107848284	Ca11	218481320	218488182	BC332_27179	Cc11	3149539	3155923	0
9	LOC107848566	Ca11	218504922	218507559	BC332_27181	Cc11	3172840	3174465	0
10	LOC107846900	Ca11	218536751	218538368	BC332_27182	Cc11	3204681	3205748	0
11	LOC107848353	Ca11	218547173	218548507	BC332_27183	Cc11	3214843	3215802	0
12	LOC107846813	Ca11	218572965	218575270	BC332_27186	Cc11	3253348	3256165	3e-95
13	LOC107848396	Ca11	218582566	218589307	BC332_27189	Cc11	3286985	3290666	0
14	LOC107846862	Ca11	218599832	218601753	BC332_27190	Cc11	3303339	3304807	0	CcMYB34	CaMYB34
15	LOC107847885	Ca11	218603753	218615170	BC332_27191	Cc11	3309460	3318369	0
16	LOC107846863	Ca11	218624234	218625769	BC332_27192	Cc11	3327904	3328743	5e-139
17	LOC107848427	Ca11	218633398	218639245	BC332_27193	Cc11	3339767	3340771	5e-145
18	LOC107847916	Ca11	218644879	218655219	BC332_27194	Cc11	3346166	3360272	0
19	LOC107846888	Ca11	218673305	218674460	BC332_27195	Cc11	3377353	3378027	2e-169
20	LOC107848067	Ca11	218841137	218849343	BC332_27197	Cc11	3542216	3549779	0
21	LOC107847736	Ca11	218850636	218861250	BC332_27198	Cc11	3551668	3562208	0
22	LOC107847968	Ca11	218880646	218889971	BC332_27199	Cc11	3578389	3586661	0
23	LOC107847969	Ca11	218890872	218893063	BC332_27200	Cc11	3587933	3589974	0
24	LOC107848253	Ca11	218906188	218910790	BC332_27202	Cc11	3604591	3608722	0
25	LOC107846944	Ca11	218916122	218918275	BC332_27203	Cc11	3614260	3616306	0
26	LOC107848498	Ca11	218920726	218928020	BC332_27204	Cc11	3618943	3625670	0
27	LOC107846923	Ca11	218932779	218936060	BC332_27205	Cc11	3630883	3633375	0
Alignment: score=779.0 e_value=5.6e-51 N=16 Ca11&Cc11 plus	-----------------------------------------------------------------------------------------------------------------------------------------------------------------------------------------------------
0	LOC107846677	Ca11	196775482	196778878	BC332_27735	Cc11	25428714	25431671	9e-130	CcMYB90	CaMYB90
1	LOC107847723	Ca11	196810758	196827166	BC332_27737	Cc11	25465148	25473920	0
2	LOC107847859	Ca11	196837780	196842163	BC332_27738	Cc11	25511817	25514117	0
3	LOC107846679	Ca11	196841536	196842084	BC332_27739	Cc11	25514953	25516070	1e-18
4	LOC107847604	Ca11	196843465	196857538	BC332_27740	Cc11	25517514	25529316	0
5	LOC107847605	Ca11	196858127	196860248	BC332_27741	Cc11	25530695	25532296	0
6	LOC107847606	Ca11	196877515	196879315	BC332_27742	Cc11	25547257	25548671	0
7	LOC107846834	Ca11	196946117	196947132	BC332_27743	Cc11	25607576	25608230	7e-145
8	LOC107848514	Ca11	196952876	196957012	BC332_27744	Cc11	25616732	25618416	7e-71
9	LOC107847589	Ca11	196969373	196975034	BC332_27745	Cc11	25628158	25638176	0
10	LOC107846681	Ca11	196986370	196996070	BC332_27746	Cc11	25650399	25658539	0
11	LOC107848375	Ca11	197516090	197517024	BC332_27751	Cc11	26189996	26190346	1e-71
12	LOC107848103	Ca11	197808765	197811908	BC332_27757	Cc11	26561143	26563057	4e-140
13	LOC107847551	Ca11	197890357	197907620	BC332_27758	Cc11	26647468	26648487	0
14	LOC107848458	Ca11	198232955	198274981	BC332_27766	Cc11	27231732	27237468	1e-30
[truncated: 15,422 more rows]
