# Supplementary material for: Capsicum chinense MYB Transcription Factor Genes: Identification, Expression Analysis, and Their Conservation and Diversification With Other Solanaceae Genomes
Source: Front Plant Sci. 2021 Oct 13;12:721265. doi: 10.3389/fpls.2021.721265 (PMC8548648; doi:10.3389/fpls.2021.721265)
Supplement: Supplementary Figure 1 — Chromosomal distribution of MYB genes across 12 Capsicum chromosomes of (A) C. annuum and (B) C. baccatum. The capsaicinoid QTLs in C. annuum adapted from Han et al., 2018 are shown in shaded blocks. [file Data_Sheet_1.zip › Supplementary Table S8.XLSX]

## Sheet: Table S8
Table S8. The C. chinense (CcMYBs) and their homologous gene pairs from C. annuum, S. lycopersicum, S. tuberosum and A. thaliana along with the Ka/Ks ratios and duplication time (in MYA) for each homologous pair.
CcMYBs	chr	start	end	Homologous Gene pair	chr	start	end	Ka	Ks	Ka/Ks	Selection	Divergion Time (T=Ks/2λ) in MYA
CcADA1	Cc5	236841288	236847872	CaADA1	Scaffold	777302	786795	0.00648627	0.0231151	0.280608	Purifying	1.66057
CcADA1	Cc5	236841288	236847872	CbADA1	Cb5	219348784	219362319	NA	NA	NA	NA	NA
CcADA2	Cc7	148423949	148442581	CaADA2	Ca7	164870509	164889656	0.00161222	0.00870908	0.185119	Purifying	0.625652
CcAPL1	Cc3	124758023	124764010	CaAPL1	Ca3	188711460	188717757	2.35518e-05	0.0235518	0.001	Neutral	1.69194
CcAPL1	Cc3	124758023	124764010	CbAPL1	Cb3	141881827	141886254	NA	NA	NA	NA	NA
CcAPL1	Cc3	124758023	124764010	StMYB68	St12	10953113	10955679	0.0358316	0.613321	0.0584223	Purifying	44.0604
CcAPL2	Cc6	195054353	195056773	CaAPL2	Ca6	33772831	33775550	0.0019401	3.8802e-05	50	Positive	0.0027875
CcAPL2	Cc6	195054353	195056773	CbAPL2	Cb6	204544303	204546713	NA	NA	NA	NA	NA
CcAPL2	Cc6	195054353	195056773	StMYB126	St6	45584874	45587018	0.0919865	0.246009	0.373916	Purifying	17.6731
CcAPL3	Cc1	23679239	23682102	CaAPL2	Ca6	33772831	33775550	0.174481	0.572527	0.304756	Purifying	41.1298
CcAPL3	Cc1	23679239	23682102	CaAPL3	Ca1	19551779	19557772	0.00543529	0.0233064	0.233211	Purifying	1.67431
CcAPL3	Cc1	23679239	23682102	CbAPL2	Cb6	204544303	204546713	NA	NA	NA	NA	NA
CcAPL3	Cc1	23679239	23682102	CbAPL3	Cb1	40095138	40098081	NA	NA	NA	NA	NA
CcAPL3	Cc1	23679239	23682102	StMYB64	St8	48603415	48605546	0.0446998	0.227545	0.196444	Purifying	16.3466
CcAPL4	Cc12	222554639	222561207	CaAPL4	Ca12	4719521	4719521	0.00449484	0.00491547	0.914428	Purifying	0.353123
CcAPL4	Cc12	222554639	222561207	CbAPL4	Cb12	228421075	228427636	NA	NA	NA	NA	NA
CcAPL4	Cc12	222554639	222561207	StMYB29	St12	59170697	59174352	0.0682105	0.288408	0.236507	Purifying	20.719
CcAPL5	Cc3	5912615	5918150	CaAPL5	Ca3	251678377	251684761	NA	NA	NA	NA	NA
CcAPL5	Cc3	5912615	5918150	CbAPL5	Cb9	187682978	187688443	NA	NA	NA	NA	NA
CcAPL5	Cc3	5912615	5918150	StMYB182	St9	58863069	58867230	0.0404579	0.182566	0.221607	Purifying	13.1154
CcAPL6	Cc5	6131998	6137151	CaAPL6	Ca5	2187886	2193710	0.00390101	7.80201e-05	50	Positive	0.00560489
CcAPL6	Cc5	6131998	6137151	CbAPL6	Cb3	294452193	294457331	NA	NA	NA	NA	NA
CcAPL6	Cc5	6131998	6137151	StMYB159	St4	9536679	9541652	0.049718	0.331532	0.149964	Purifying	23.817
CcARR1	Cc5	230788833	230794556	CaARR1	Ca5	8121543	8128044	0.00465941	0.00669313	0.696148	Purifying	0.480828
CcARR1	Cc5	230788833	230794556	CbARR1	Cb5	220709289	220715069	NA	NA	NA	NA	NA
CcARR10	Cc1	196871152	196875839	CaARR10	Ca1	166201653	166206845	0.00191471	0.0170921	0.112023	Purifying	1.22788
CcARR10	Cc1	196871152	196875839	CbARR10	Cb1	231787654	231792480	NA	NA	NA	NA	NA
CcARR11	Cc8	176152943	176154895	CaARR11	Ca8	125839527	125843926	0.00427487	0.00589737	0.724878	Purifying	0.423662
CcARR11	Cc8	176152943	176154895	CbARR11	Cb8	184540731	184542683	NA	NA	NA	NA	NA
CcARR12	Cc1	225825416	225842774	CaARR12	Ca1	210054768	210072455	0.00500064	0.00891655	0.560827	Purifying	0.640557
CcARR12	Cc1	225825416	225842774	CbARR12	Cb1	219143003	219160290	NA	NA	NA	NA	NA
CcARR13	Cc9	205001111	205026436	CaARR13	Ca9	157369735	157398623	0.00390745	0.00329862	1.18457	Positive	0.23697
CcARR13	Cc9	205001111	205026436	CbARR13	Cb9	74482145	74509441	NA	NA	NA	NA	NA
CcARR2	Cc1	156123343	156127931	CaARR2	Ca1	148776591	148781410	0.00433122	0.0120376	0.359808	Purifying	0.86477
CcARR2	Cc1	156123343	156127931	CbARR2	Cb1	213164445	213168441	NA	NA	NA	NA	NA
CcARR3	Cc12	225454845	225458703	CaARR3	Ca12	2698224	2702038	0.0164133	0.00794583	2.06565	Positive	0.570821
CcARR3	Cc12	225454845	225458703	CbARR3	Cb12	235098285	235102013	NA	NA	NA	NA	NA
CcARR4	Cc5	43213413	43221277	CaARR4	Ca5	35119711	35131306	0.004775	0.00233512	2.04486	Positive	0.167753
CcARR4	Cc5	43213413	43221277	CbARR4	Cb5	22602022	22609754	NA	NA	NA	NA	NA
CcARR5	Cc11	102358775	102362626	CaARR5	Ca11	98812384	98816849	0.00394954	0.00316526	1.24778	Positive	0.227389
CcARR5	Cc11	102358775	102362626	CbARR5	Cb11	169052480	169063992	NA	NA	NA	NA	NA
CcARR6	Cc1	20167363	20172786	CaARR6	Ca1	16747558	16754348	0.00388847	0.0273234	0.142313	Purifying	1.96289
CcARR6	Cc1	20167363	20172786	CbARR6	Cb1	16578090	16583419	NA	NA	NA	NA	NA
CcARR7	Cc6	193757966	193762406	CaARR7	Ca6	38164694	38170270	0.00372766	0.0088807	0.419749	Purifying	0.637981
CcARR7	Cc6	193757966	193762406	CbARR7	scaffolds	286258	290679	NA	NA	NA	NA	NA
CcARR9	Cc9	27579625	27581268	CaARR8	Ca9	212740665	212742967	0.0351276	0.0651836	0.538903	Purifying	4.68273
CcARR9	Cc9	27579625	27581268	CaARR9	Ca9	223298819	223308141	0.0385734	0.082581	0.467098	Purifying	5.93254
CcBLIND	Cc11	247145324	247147354	CaBLIND	Ca11	3618028	3620191	0.00241866	0.0176518	0.13702	Purifying	1.26809
CcDIV1	scaffolds	171231	173554	CaDIV1	Ca12	202672122	202674698	5.9188e-06	0.0059188	0.001	Neutral	0.425201
CcDIV1	scaffolds	171231	173554	CbDIV1	Cb12	23788732	23790915	NA	NA	NA	NA	NA
CcDIV1	scaffolds	171231	173554	StMYB50	St11	5646624	5648220	0.153142	0.920473	0.166373	Purifying	66.1259
CcDIV10-1	Cc6	157986961	157989623	CaDIV10	Ca6	10638000	10647146	0.00346475	0.0196631	0.176205	Purifying	1.41258
CcDIV10-1	Cc6	157986961	157989623	CbDIV10-1	Cb6	243169157	243171823	NA	NA	NA	NA	NA
CcDIV10-1	Cc6	157986961	157989623	CbDIV10-2	Cb6	243139523	243142222	NA	NA	NA	NA	NA
CcDIV10-2	Cc6	157957125	157959752	CaDIV10	Ca6	10638000	10647146	0.0775228	0.125484	0.617789	Purifying	9.01466
CcDIV10-2	Cc6	157957125	157959752	CbDIV10-1	Cb6	243169157	243171823	NA	NA	NA	NA	NA
CcDIV10-2	Cc6	157957125	157959752	CbDIV10-2	Cb6	243139523	243142222	NA	NA	NA	NA	NA
CcDIV11	Cc6	220155838	220156795	CaDIV11	Scaffold	1487863	1488882	0.00665731	0.027077	0.245866	Purifying	1.94519
CcDIV11	Cc6	220155838	220156795	CbDIV11	Cb6	234939825	234940840	NA	NA	NA	NA	NA
CcDIV13-2	Cc9	10846220	10847970	CbDIV13-2	Cb9	150163057	150172342	NA	NA	NA	NA	NA
CcDIV14	Cc6	9374951	9376248	CaDIV14	Ca6	212029232	212030968	0.017507	0.0455701	0.384178	Purifying	3.27371
CcDIV2	Cc3	73180846	73182030	CaDIV2	Ca3	87491731	87493453	0.00134153	0.0163261	0.0821709	Purifying	1.17285
CcDIV2	Cc3	73180846	73182030	CbDIV2	Cb3	118031911	118033099	NA	NA	NA	NA	NA
CcDIV2	Cc3	73180846	73182030	StMYB127	St3	34584468	34585535	0.08138	0.349044	0.233151	Purifying	25.075
CcDIV3	Cc5	217772836	217773933	CaDIV3	Ca5	193370030	193372100	0.00207289	0.0104197	0.198939	Purifying	0.748542
CcDIV3	Cc5	217772836	217773933	CbDIV3	Cb5	199759251	199760350	NA	NA	NA	NA	NA
CcDIV3	Cc5	217772836	217773933	StMYB155	St5	47895572	47896573	0.0638888	0.228425	0.279693	Purifying	16.4098
CcDIV4	Cc9	70770343	70772002	CaDIV4	Ca9	182613203	182615702	1.52612e-05	0.0152612	0.001	Neutral	1.09635
CcDIV4	Cc9	70770343	70772002	CbDIV4	Cb9	63810613	63812229	NA	NA	NA	NA	NA
CcDIV4	Cc9	70770343	70772002	StMYB125	St9	375584	377078	0.0185411	0.267636	0.0692775	Purifying	19.2267
CcDIV5	Cc6	244172554	244173998	CaDIV5	Ca6	5294546	5297124	0.00263621	0.0163742	0.160998	Purifying	1.17631
CcDIV5	Cc6	244172554	244173998	CbDIV5	Cb6	247460627	247462071	NA	NA	NA	NA	NA
CcDIV5	Cc6	244172554	244173998	StMYB176	St6	57053312	57054709	0.0416286	0.23846	0.174573	Purifying	17.1307
CcDIV6-1	Cc11	235909003	235910919	CaDIV6	Ca11	14570701	14577462	0.00955804	0.0379061	0.25215	Purifying	2.72314
CcDIV6-1	Cc11	235909003	235910919	CbDIV6-1	Cb11	246232870	246234782	NA	NA	NA	NA	NA
CcDIV6-2	Cc11	235389942	235391479	CbDIV6-2	Cb11	245767620	245769158	NA	NA	NA	NA	NA
CcDIV7	Cc5	233225693	233228706	CaDIV7	Ca5	215375510	215378889	1.43005e-05	0.0143005	0.001	Neutral	1.02733
CcDIV7	Cc5	233225693	233228706	StMYB137	St5	50938505	50941502	0.133838	0.739027	0.181101	Purifying	53.091
CcDIV8	Cc10	167370402	167371420	CaDIV8	Ca10	148018959	148021270	0.00155628	0.0121788	0.127785	Purifying	0.874914
CcDIV8	Cc10	167370402	167371420	CbDIV8	Cb10	139120546	139121726	NA	NA	NA	NA	NA
CcDIV8	Cc10	167370402	167371420	StMYB119	St10	50575942	50576908	0.0729088	0.35607	0.20476	Purifying	25.5797
CcDIV9	Cc3	273459958	273460973	CaDIV9	Ca3	9574334	9575833	2.60228e-05	0.0260228	0.001	Neutral	1.86945
CcDIV9	Cc3	273459958	273460973	CbDIV9	Cb5	3278761	3279776	NA	NA	NA	NA	NA
CcDIV9	Cc3	273459958	273460973	StMYB34	St3	59233489	59234466	0.0531641	0.790579	0.0672471	Purifying	56.7945
CcEFM1	Cc9	249856060	249859054	CaEFM1	Ca9	10615476	10618967	0.00425126	0.0128352	0.331218	Purifying	0.922069
CcEFM1	Cc9	249856060	249859054	CbEFM1	Cb3	52941090	52944093	NA	NA	NA	NA	NA
CcEFM1	Cc9	249856060	249859054	StMYB177	St12	5101818	5105411	0.0812515	0.368415	0.220544	Purifying	26.4666
CcEFM2	Cc11	6571024	6574499	CaEFM2	Ca11	216182018	216186326	0.102461	0.126813	0.807974	Purifying	9.11013
CcEFM3	Cc8	189597824	189600185	CaEFM3	Ca8	146816229	146818949	0.00100523	0.0158139	0.0635665	Purifying	1.13606
CcEFM3	Cc8	189597824	189600185	CbEFM3	Cb8	207338544	207340998	NA	NA	NA	NA	NA
CcEFM3	Cc8	189597824	189600185	StMYB147	St1	84726109	84728228	0.070166	0.335685	0.209023	Purifying	24.1153
CcETC3	Cc9	236821040	236823376	CaETC3	Ca7	184898597	184901517	0.210815	0.177451	1.18802	Positive	12.7479
CcGLK1-1	scaffolds	1797	5550	CaGLK1	Ca7	199782045	199786455	0.00474865	0.0147727	0.321447	Purifying	1.06126
CcGLK1-1	scaffolds	1797	5550	CbGLK1	Cb7	230033305	230037392	NA	NA	NA	NA	NA
CcGLK1-1	scaffolds	1797	5550	StMYB66	St7	49700205	49703613	0.0705797	0.364188	0.1938	Purifying	26.1629
CcGLK1-2	scaffolds	2358	6111	CaGLK1	Ca7	199782045	199786455	0.00473363	0.018522	0.255568	Purifying	1.3306
CcGLK1-2		2358	6111	CbGLK1	Cb7	230033305	230037392	NA	NA	NA	NA	NA
CcGLK1-2		2358	6111	StMYB66	St7	49700205	49703613	0.0705608	0.369745	0.190837	Purifying	26.5621
CcGLK1-3	scaffolds	1284	5037	CaGLK1	Ca7	199782045	199786455	0.00473363	0.018522	0.255568	Purifying	1.3306
CcGLK1-3		1284	5037	CbGLK1	Cb7	230033305	230037392	NA	NA	NA	NA	NA
CcGLK1-3		1284	5037	StMYB66	St7	49700205	49703613	0.0705608	0.369745	0.190837	Purifying	26.5621
CcGLK1-4	scaffolds	34599	38352	CaGLK1	Ca7	199782045	199786455	0.00473363	0.018522	0.255568	Purifying	1.3306
CcGLK1-4	scaffolds	34599	38352	CbGLK1	Cb7	230033305	230037392	NA	NA	NA	NA	NA
CcGLK1-4	scaffolds	34599	38352	StMYB66	St7	49700205	49703613	0.0705608	0.369745	0.190837	Purifying	26.5621
CcGLK2	Cc10	6978367	6984249	CaGLK2	Ca10	8341700	8349478	0.00960247	0.0272634	0.352212	Purifying	1.95858
CcHHO1	Cc2	161961278	161965535	CaHHO1	Ca2	156230474	156234353	0.0684972	0.0786977	0.870383	Purifying	5.65357
CcHHO1	Cc2	161961278	161965535	CbHHO1	Cb2	153458154	153461120	NA	NA	NA	NA	NA
CcKAN1	Cc1	22734254	22738844	CaKAN1	Ca1	31290275	31295288	0.0073499	0.000146998	50	Positive	0.0105602
CcKAN1	Cc1	22734254	22738844	CbKAN1	Cb1	39551200	39555773	NA	NA	NA	NA	NA
CcKAN2	Cc6	195859709	195865647	CaKAN2	Ca6	35511828	35518534	0.0010257	0.00826882	0.124044	Purifying	0.594024
CcKAN2	Cc6	195859709	195865647	CbKAN2-1	Cb6	205760480	205766432	NA	NA	NA	NA	NA
CcKAN2	Cc6	195859709	195865647	StMYB103	St6	45201052	45207887	0.17572	0.390971	0.449446	Purifying	28.087
CcKAN3	Cc4	226904350	226907883	CaKAN3	Ca4	7574344	7578502	0.00325966	0.0084626	0.385185	Purifying	0.607945
CcKAN3	Cc4	226904350	226907883	StMYB77	St4	68942756	68947176	0.104122	0.418381	0.248868	Purifying	30.0561
CcKAN5	Cc7	193411405	193412184	CaKAN5	Ca7	176211499	176232565	0.162281	0.234649	0.691591	Purifying	16.857
CcKAN6	Cc7	174661694	174670007	CaKAN6	Ca7	142628785	142638778	0.00864663	0.000172933	50	Positive	0.0124233
CcKAN6	Cc7	174661694	174670007	CbKAN6	Cb3	168449102	168460412	NA	NA	NA	NA	NA
CcKUA1	Cc1	12399830	12402577	CaKUA1	Ca1	12674906	12678210	NA	NA	NA	NA	NA
CcKUA1	Cc1	12399830	12402577	CbKUA1	Cb1	15125402	15128138	NA	NA	NA	NA	NA
CcKUA1	Cc1	12399830	12402577	StMYB149	St8	51486863	51489304	0.0252614	0.293012	0.0862128	Purifying	21.0497
CcKUA2	Cc12	150869443	150880452	CaKUA2	Ca12	62112028	62120523	0.00466844	0.0114792	0.406687	Purifying	0.824655
CcKUA2	Cc12	150869443	150880452	CbKUA2	Cb12	73826950	73835151	NA	NA	NA	NA	NA
CcKUA2	Cc12	150869443	150880452	StMYB150	St12	51270395	51277039	0.0401813	0.260887	0.154018	Purifying	18.7419
CcKUA3	Cc9	255398691	255401598	CaKUA3	Ca9	6992053	6994821	0.00645171	0.0411253	0.15688	Purifying	2.9544
	Cc9	255398691	255401598	CbKUA3	Cb3	59357287	59360031	NA	NA	NA	NA	NA
CcKUA4	Cc6	105233532	105235753	CaKUA4	Ca6	157445140	157448010	0.0111806	0.0289642	0.386012	Purifying	2.08076
	Cc6	105233532	105235753	CbKUA4	Cb6	88799813	88808948	NA	NA	NA	NA	NA
CcMYB1	Cc2	149207548	149209010	CaMYB1	Ca2	143827905	143829294	0.00129558	0.0216331	0.0598888	Purifying	1.5541
	Cc2	149207548	149209010	CbMYB1	Cb2	139619391	139620855	NA	NA	NA	NA	NA
	Cc2	149207548	149209010	StMYB47	St2	37715942	37717027	0.13794	0.44285	0.311482	Purifying	31.8139
CcMYB10	Cc4	176182994	176184609	CaMYB10	Ca4	58543637	58546301	0.00524462	0.00673686	0.778495	Purifying	0.48397
	Cc4	176182994	176184609	CbMYB10	Cb4	137996993	137998600	NA	NA	NA	NA	NA
	Cc4	176182994	176184609	SlMYB69	Sl4	55694419	55696644	0.0812051	0.444029	0.182882	Purifying	31.8986
	Cc4	176182994	176184609	StMYB141	St4	57965342	57966851	0.0781405	0.430995	0.181303	Purifying	30.9623
CcMYB100	Cc1	18958016	18958738	CaMYB100	Ca1	18001202	18004435	0.0213238	0.0212192	1.00493	Positive	1.52437
CcMYB101	Cc6	203262885	203264828	CaMYB101	Scaffold	791351	793751	0.00326615	0.00921481	0.354446	Purifying	0.661983
	Cc6	203262885	203264828	CbMYB101	Cb6	207481396	207483608	NA	NA	NA	NA	NA
	Cc6	203262885	203264828	SlMYB3	Sl6	40606766	40608816	0.0682327	0.44598	0.152995	Purifying	32.0388
	Cc6	203262885	203264828	StMYB183	St6	46955414	46957217	0.0633486	0.403004	0.157191	Purifying	28.9514
CcMYB102	scaffolds	121483	122793	CaMYB102	Ca8	151476402	151477858	0.0029238	0.0295658	0.0988914	Purifying	2.12398
	scaffolds	121483	122793	CbMYB102	Cb8	205133788	205135091	NA	NA	NA	NA	NA
	scaffolds	121483	122793	SlMYB8	Sl1	97720165	97721250	0.0349639	0.531847	0.0657404	Purifying	38.2074
	scaffolds	121483	122793	StMYB39	St1	87438450	87439518	0.0297633	0.538439	0.055277	Purifying	38.681
CcMYB103	Cc1	193658210	193660316	CaMYB103	Ca1	285916537	285918908	0.00310484	0.0157313	0.197367	Purifying	1.13012
	Cc1	193658210	193660316	CbMYB103	Cb8	23119901	23122232	NA	NA	NA	NA	NA
CcMYB104	Cc1	682911	684231	CaMYB104	Ca1	1058902	1060391	0.00520564	0.0120585	0.431699	Purifying	0.866272
	Cc1	682911	684231	CbMYB104	Cb1	2774978	2776304	NA	NA	NA	NA	NA
	Cc1	682911	684231	SlMYB66	Sl8	65545830	65546999	0.117175	0.413735	0.283213	Purifying	29.7223
	Cc1	682911	684231	StMYB79	St8	56464001	56465108	0.104094	0.36875	0.28229	Purifying	26.4907
CcMYB105	Cc8	3613207	3615399	CaMYB105	Ca1	300930813	300932859	0.00299997	0.0305916	0.098065	Purifying	2.19767
	Cc8	3613207	3615399	CbMYB105	Cb8	2406699	2408734	NA	NA	NA	NA	NA
CcMYB106	Cc11	1075349	1076543	CaMYB106	Scaffold	118812	120235	0.00661393	0.0168297	0.392991	Purifying	1.20903
				CbMYB106	Cb11	6913867	6915081	NA	NA	NA	NA	NA
				SlMYB6	Sl5	2634996	2636547	0.0769016	0.277925	0.2767	Purifying	19.9659
				StMYB179	St5	4046728	4053695	0.065319	0.270137	0.2418	Purifying	19.4064
CcMYB108	Cc5	223881846	223884303	CaMYB108	Ca6	204660888	204663705	0.00496087	0.0118515	0.418586	Purifying	0.851401
				CbMYB108	scaffolds	324522	327125	NA	NA	NA	NA	NA
				SlMYB2	Sl5	63448575	63450409	0.0811943	0.510077	0.15918	Purifying	36.6435
				StMYB156	St5	48603195	48604968	0.0547473	0.391199	0.139947	Purifying	28.1034
CcMYB11	Cc11	26930576	26932692	CaMYB11	Ca4	176594316	176597343	0.0092978	0.0414053	0.224556	Purifying	2.97452
				CbMYB11	Cb11	28548265	28550426	NA	NA	NA	NA	NA
				SlMYB117	Sl5	2312616	2314591	0.171012	0.499287	0.342511	Purifying	35.8683
				StMYB113	St5	4548331	4550281	0.167919	0.451567	0.371858	Purifying	32.4402
CcMYB110	Cc7	28014303	28015172	CaMYB110	Scaffold	692626	693789	6.4779e-06	0.0064779	0.001	Neutral	0.465366
				CaMYB111	Scaffold	132428	133726	0.0135247	0.0749115	0.180542	Purifying	5.38157
				CbMYB110	Cb7	26598520	26599389	NA	NA	NA	NA	NA
				CbMYB111	Cb7	34129212	34130079	NA	NA	NA	NA	NA
				SlMYB82	Sl7	2710099	2711454	0.0399506	0.222191	0.179803	Purifying	15.962
				StMYB180	St7	4232319	4233162	0.0213775	0.16296	0.131183	Purifying	11.7069
CcMYB111	Cc7	30180883	30184740	CaMYB110	Scaffold	692626	693789	0.0135236	0.0747406	0.180941	Purifying	5.3693
				CaMYB111	Scaffold	132428	133726	6.49197e-06	0.00649197	0.001	Neutral	0.466377
				CbMYB110	Cb7	26598520	26599389	NA	NA	NA	NA	NA
				CbMYB111	Cb7	34129212	34130079	NA	NA	NA	NA	NA
				SlMYB82	Sl7	2710099	2711454	0.0441981	0.221934	0.19915	Purifying	15.9435
				StMYB180	St7	4232319	4233162	0.0246468	0.157035	0.156951	Purifying	11.2812
CcMYB113	Cc12	191929956	191931822	CaMYB113	Ca12	37891225	37893457	0.00567005	0.0103487	0.5479	Purifying	0.743441
				CbMYB113	Cb12	196195902	196197767	NA	NA	NA	NA	NA
CcMYB115	scaffolds	31973	33059	CaMYB115	Scaffold	5961	7604	0.0132266	0.00702146	1.88373	Positive	0.504415
				CbA	Cb10	169194708	169196315	NA	NA	NA	NA	NA
				CbMYB115	Cb10	170493007	170494093	NA	NA	NA	NA	NA
CcMYB116	Cc9	5931700	5937660	CaMYB116	Ca9	234616024	234630484	0.000598057	0.00147317	0.405967	Purifying	0.105831
				CbMYB116	Cb9	29669149	29675123	NA	NA	NA	NA	NA
CcMYB119	Cc3	253724494	253726291	CaMYB119	Ca3	12697853	12701716	0.00655035	0.00651827	1.00492	Positive	0.468267
				CbMYB119	Cb5	14300393	14302190	NA	NA	NA	NA	NA
				StMYB212	St3	55417120	55418958	0.0913984	0.187	0.488762	Purifying	13.4339
				StMYB216	St3	55423027	55424840	0.0837567	0.215814	0.388097	Purifying	15.5039
CcMYB12	Cc9	154409265	154416480	CaMYB12	Ca9	191512044	191519791	0.00469803	0.0159968	0.293686	Purifying	1.1492
				CbMYB12	Cb9	48317627	48324837	NA	NA	NA	NA	NA
				SlMYB1	Sl9	5070696	5075388	0.0652397	0.265156	0.246043	Purifying	19.0486
				StMYB124	St9	750659	756244	0.0674398	0.231803	0.290936	Purifying	16.6525
CcMYB120	Cc4	216159659	216165069	CaMYB120	Ca4	16235831	16241694	0.00227168	0.0104213	0.217984	Purifying	0.748657
				CbMYB120-1	Cb4	199862694	199868369	NA	NA	NA	NA	NA
CcMYB121	Cc7	197563984	197565536	CaETC2	Scaffold	37389	39276	3.63387e-05	0.0363387	0.001	Neutral	2.61054
				CaMYB121	Ca7	187377589	187379461	3.63387e-05	0.0363387	0.001	Neutral	2.61054
				CbMYB121	Cb7	210919018	210920544	NA	NA	NA	NA	NA
CcMYB122	Cc10	86998929	87004403	SlMYB4	Sl10	56717892	56718863	0.125345	0.494993	0.253226	Purifying	35.5598
				StMYB82	St10	47018360	47019326	0.131538	0.415541	0.316545	Purifying	29.8521
CcMYB123	Cc5	88778559	88782778	SlMYB17	Sl5	59520363	59522585	0.0717177	0.254997	0.281249	Purifying	18.3188
				StMYB131	St5	43808650	43810860	0.0743029	0.233803	0.317801	Purifying	16.7962
CcMYB124	Cc5	227335834	227337292	CbMYB124	Cb5	209394213	209395642	NA	NA	NA	NA	NA
				SlMYB79	Sl5	63280116	63281280	0.0770811	0.354834	0.217231	Purifying	25.4909
				StMYB158	St5	48416980	48418216	0.0559101	0.317284	0.176214	Purifying	22.7934
CcMYB13	Cc5	220340289	220346172	CaMYB13	Ca5	200386179	200395294	0.00446317	0.00328026	1.36062	Positive	0.235651
				CbMYB13	Cb5	227342511	227348402	NA	NA	NA	NA	NA
				SlMYB109	Sl5	63036989	63040430	0.180484	0.193972	0.930462	Purifying	13.9348
				StMYB157	St5	48136145	48139448	0.147723	0.298992	0.49407	Purifying	21.4793
CcMYB14	Cc12	206743102	206743830	CaMYB14	Ca12	21240091	21240989	0.0111684	0.0448046	0.249269	Purifying	3.21872
				CbMYB14	Cb12	208387077	208387787	NA	NA	NA	NA	NA
CcMYB15	Cc4	227488618	227493207	CaMYB15	Ca4	8127679	8128914	0.0135962	0.0694757	0.195697	Purifying	4.99107
				CbMYB15	Cb4	211011044	211011838	NA	NA	NA	NA	NA
				SlMYB77	Sl4	63888688	63889446	0.138177	1.2113	0.114073	Purifying	87.0187
				StMYB51	St4	68721518	68722273	0.14068	1.16454	0.120803	Purifying	83.6595
CcMYB16	Cc4	224752264	224753244	CaMYB16	Ca4	9699243	9700731	0.00411797	0.00882922	0.466402	Purifying	0.634283
				CbMYB16	scaffolds	240499	241479	NA	NA	NA	NA	NA
				SlMYB70	Sl4	63161896	63162882	0.127732	0.654244	0.195236	Purifying	47.0003
				StMYB22	St4	67630481	67631443	0.122121	0.609392	0.200397	Purifying	43.7782
CcMYB17	Cc1	74523210	74526775	CaMYB17	Ca1	227360226	227364014	0.00317875	0.00419795	0.757213	Purifying	0.301577
				CbMYB17	Cb1	57039264	57042829	NA	NA	NA	NA	NA
				SlMYB120	Sl1	84196082	84198566	0.108062	0.307287	0.351663	Purifying	22.0752
CcMYB18	Cc9	35908165	35909250	AtMYB91	At2	15781615	15783433	0.213826	3.80934	0.0561322	Purifying	273.659
				CaMYB18	Ca9	209847621	209850865	0.00266954	0.0135775	0.196615	Purifying	0.975395
				CbMYB18-1	Cb9	33366114	33367199	NA	NA	NA	NA	NA
				SlMYB91	Sl9	4148534	4149616	0.0240544	0.38465	0.0625357	Purifying	27.6329
				StMYB60	St9	1758687	1759772	0.0243496	0.371891	0.0654752	Purifying	26.7163
CcMYB19	Cc6	158086817	158091007	CaMYB19	Ca6	10736097	10743634	0.000841125	0.015306	0.0549539	Purifying	1.09957
				CbMYB19	Cb6	243278555	243282740	NA	NA	NA	NA	NA
				SlMYB65	Sl6	45430887	45435380	0.0582542	0.160697	0.362511	Purifying	11.5443
				StMYB38	St6	54229002	54232943	0.0549017	0.144613	0.379646	Purifying	10.3889
CcMYB1R-1	scaffolds	544828	545986	CaMYB1R-1	Ca3	17485449	17487132	0.00449013	0.00605886	0.741084	Purifying	0.435263
				CbMYB1R-1	Cb5	16793982	16795140	NA	NA	NA	NA	NA
				StMYB140	St3	53602607	53603847	0.127081	0.352603	0.360408	Purifying	25.3307
CcMYB1R-2	Cc6	222007861	222009975	CaMYB1R-2	Ca6	17187515	17190116	0.00476415	0.00487821	0.976618	Purifying	0.350446
				CbMYB1R-2	Cb6	235654090	235656307	NA	NA	NA	NA	NA
				StMYB184	St6	52077957	52079719	0.087646	0.44401	0.197396	Purifying	31.8973
CcMYB20	Cc1	67429296	67432913	CaMYB20	Ca1	71394973	71401132	0.00272293	0.015871	0.171566	Purifying	1.14016
				CbMYB20	Cb1	62643836	62647145	NA	NA	NA	NA	NA
				SlMYB33	Sl1	3075589	3080069	0.103083	0.213302	0.483273	Purifying	15.3234
				StMYB134	St1	5506671	5511262	0.0889321	0.151909	0.585429	Purifying	10.913
CcMYB21	scaffolds	6937567	6940075	CaMYB21	Ca7	178238591	178241833	0.00246441	0.0079443	0.310211	Purifying	0.570711
				CbMYB21	Cb7	207256166	207257822	NA	NA	NA	NA	NA
CcMYB22	Cc9	238380291	238383963	CaMYB22	Ca9	20883963	20888509	0.00380616	0.0179398	0.212163	Purifying	1.28878
				CbMYB22	Cb3	5589692	5593393	NA	NA	NA	NA	NA
				StMYB87	St12	6501144	6504192	0.0843822	0.49032	0.172096	Purifying	35.2241
CcMYB23	Cc3	8824259	8825764	CaMYB23	Ca3	253820126	253822112	1.08029e-05	0.0108029	0.001	Neutral	0.77607
				CbMYB23	scaffolds	150513	151846	NA	NA	NA	NA	NA
				SlMYB71	Sl9	70204211	70205328	0.0641457	0.47028	0.136399	Purifying	33.7845
				StMYB13	St9	57200434	57202661	0.0880358	0.407409	0.216087	Purifying	29.2679
CcMYB24	Cc2	163662294	163663398	CaMYB24	Ca2	157972927	157974043	0.00155231	0.0413728	0.0375201	Purifying	2.97218
				CbMYB24	Cb2	154392300	154394665	NA	NA	NA	NA	NA
CcMYB25	Cc6	14503832	14505369	CaMYB25	Ca6	204780505	204782580	0.00370601	7.41203e-05	50	Positive	0.00532473
				CaMYB26	Ca6	204409743	204413779	0.0874093	0.349498	0.2501	Purifying	25.1076
				CbMYB25	Cb6	13673378	13674883	NA	NA	NA	NA	NA
				SlMYB59	Sl6	351706	352825	0.0939104	0.636246	0.147601	Purifying	45.7073
CcMYB26	Cc6	14885819	14887203	CaMYB25	Ca6	204780505	204782580	0.0414685	0.12869	0.322237	Purifying	9.24497
				CaMYB26	Ca6	204409743	204413779	0.0337225	0.154275	0.218586	Purifying	11.083
				CbMYB25	Cb6	13673378	13674883	NA	NA	NA	NA	NA
				SlMYB59	Sl6	351706	352825	0.0698888	0.591591	0.118137	Purifying	42.4994
CcMYB27	Cc6	231916922	231918274	CaMYB27	Ca6	6676810	6678735	NA	NA	NA	NA	NA
				CbMYB27	Cb6	248949926	248951299	NA	NA	NA	NA	NA
CcMYB29	Cc10	209309844	209310891	CaMYB29	Ca10	189603250	189604625	0.00470298	0.00555783	0.846191	Purifying	0.399269
				CbMYB29	Cb10	200983154	200984201	NA	NA	NA	NA	NA
				SlMYB54	Sl10	63618304	63619293	0.0654703	0.288207	0.227164	Purifying	20.7045
CcMYB3	Cc2	136506858	136507895	CaMYB3	Ca2	154369346	154370841	0.00142739	0.00370609	0.385147	Purifying	0.266242
				CbMYB3	Cb2	148878230	148879267	NA	NA	NA	NA	NA
				SlMYB73	Sl2	53876828	53877913	0.0770476	0.84888	0.0907639	Purifying	60.9828
				StMYB142	St2	43290887	43292002	0.0675988	0.64319	0.105099	Purifying	46.2062
CcMYB30	Cc6	45830	46775	CaMYB30	Scaffold	556042	557067	0.0102697	0.0105433	0.974053	Purifying	0.757421
CcMYB31	Cc7	199954179	199960897	CaMYB31	Ca7	193063128	193070274	0.00269289	0.0133517	0.201689	Purifying	0.959174
				CaMYB63	Ca7	192504459	192506496	0.140529	0.44765	0.313926	Purifying	32.1588
				CaMYB64	Ca7	192576308	192578010	0.153372	0.324887	0.472078	Purifying	23.3396
				CaMYB65	Ca7	193028314	193032569	0.160431	0.513244	0.312582	Purifying	36.871
				CbMYB31	Cb7	214550631	214557609	NA	NA	NA	NA	NA
CcMYB32	Cc2	114442162	114445894	CaMYB32	Ca2	106006189	106010497	1.3365e-05	0.013365	0.001	Neutral	0.960129
				CaMYB33	Ca2	161668018	161671112	0.13175	0.792795	0.166184	Purifying	56.9537
				CbMYB32	scaffolds	167006	170712	NA	NA	NA	NA	NA
				SlMYB24	Sl2	37876383	37879998	0.0518786	0.358403	0.144749	Purifying	25.7473
CcMYB33	Cc2	165584056	165586781	AtMYB21	At3	10307421	10310308	0.223395	3.92142	0.0569679	Purifying	281.711
				AtMYB24	At5	16138544	16141134	0.235191	2.15715	0.109029	Purifying	154.968
				CaMYB32	Ca2	106006189	106010497	0.142537	0.78626	0.181284	Purifying	56.4842
				CaMYB33	Ca2	161668018	161671112	0.00221741	4.43483e-05	50	Positive	0.00318594
				CbMYB33	Cb2	168023762	168026532	NA	NA	NA	NA	NA
				SlMYB24	Sl2	37876383	37879998	0.147463	1.11559	0.132184	Purifying	80.143
				StMYB6	St2	47163310	47166880	0.0685197	0.384243	0.178324	Purifying	27.6037
CcMYB34	Cc11	3303339	3304807	CaMYB34	Ca11	218599832	218601753	5.76506e-06	0.00576506	0.001	Neutral	0.414157
				CbMYB34	Cb11	3232564	3234034	NA	NA	NA	NA	NA
				SlMYB62	Sl5	3372023	3373258	0.0916937	0.529287	0.17324	Purifying	38.0235
				StMYB91	St5	3010269	3011488	0.087937	0.415642	0.211569	Purifying	29.8593
CcMYB35	Cc3	262562871	262564270	CaMYB35	Ca3	10280837	10282571	0.0041631	8.60201e-05	48.3968	Positive	0.0061796
				CbMYB35	Cb5	2539405	2540796	NA	NA	NA	NA	NA
				SlMYB116	Sl3	67999327	68000440	0.0859416	0.546844	0.157159	Purifying	39.2848
				StMYB35	St3	58882660	58883838	0.0641995	0.422241	0.152045	Purifying	30.3334
CcMYB36	Cc12	224158300	224159991	CaMYB36	Ca12	3013010	3015123	0.00478759	0.0236624	0.202329	Purifying	1.69989
				CbMYB36	Cb12	234793910	234795617	NA	NA	NA	NA	NA
				SlMYB108	Sl12	66402871	66404530	0.0965055	0.89517	0.107807	Purifying	64.3082
				StMYB214	St12	59925160	59926827	0.106284	0.906372	0.117263	Purifying	65.1129
CcMYB37	Cc12	224147657	224148659	CaMYB37	Ca12	3024446	3025771	0.00706739	0.00403745	1.75046	Positive	0.290047
				CbMYB37	Cb12	234783188	234784190	NA	NA	NA	NA	NA
				StMYB209	St12	59911547	59912674	0.0995328	0.635477	0.156627	Purifying	45.6521
				StMYB31	St12	59916609	59917573	0.0957227	0.616291	0.155321	Purifying	44.2738
CcMYB38	Cc3	207146556	207148956	CaMYB38	Ca3	59885924	59888745	4.4873e-06	0.0044873	0.001	Neutral	0.322364
				CbMYB38	Cb3	222598585	222601045	NA	NA	NA	NA	NA
				SlMYB45	Sl3	3256762	3259518	0.0858829	0.503293	0.170642	Purifying	36.1561
				StMYB90	St3	42885594	42888207	0.076033	0.358313	0.212197	Purifying	25.7409
CcMYB39	Cc1	166163058	166167683	CaMYB39	Scaffold	1724	2690	0.016347	0.0069503	2.35199	Positive	0.499303
CcMYB3R-1	Cc8	163059837	163069990	CaMYB3R-1	Ca8	115788816	115799271	0.00432156	0.00876442	0.49308	Purifying	0.629628
				CbMYB3R-1	Cb8	145713754	145722639	NA	NA	NA	NA	NA
				SlMYB3R-1	Sl8	57418440	57426724	0.0443551	0.183028	0.242341	Purifying	13.1486
CcMYB3R-2	Cc1	6524478	6532140	CaMYB3R-2	Ca1	4842160	4853268	0.00666401	0.00385341	1.72938	Positive	0.276825
				CbMYB3R-2	Cb1	6240536	6247706	NA	NA	NA	NA	NA
CcMYB3R-3	Cc9	34354987	34359612	CaMYB3R-3	Ca9	207411546	207419538	0.00694518	0.00324339	2.14133	Positive	0.233002
				SlMYB3R-3	Sl9	4108171	4115660	0.0685617	0.163477	0.419398	Purifying	11.744
				StMYB61	St9	1793307	1800502	0.0579592	0.148791	0.389534	Purifying	10.689
CcMYB3R-4	Cc11	250147876	250156283	CaMYB3R-4	Ca11	163738	174337	0.0055273	0.0110509	0.500166	Purifying	0.793886
				CbMYB3R-4	Cb11	263344534	263352956	NA	NA	NA	NA	NA
				SlMYB3R-4	Sl11	54826832	54834168	0.117215	0.194852	0.601562	Purifying	13.998
				StMYB115	St11	42641555	42649265	0.111201	0.173779	0.639901	Purifying	12.4841
CcMYB3R-5	Cc10	174296581	174317749	CaMYB3R-5	Ca7	105492496	105515514	0.0568836	0.0564955	1.00687	Positive	4.05858
				CbMYB3R-5-1	Cb10	157706364	157728380	NA	NA	NA	NA	NA
CcMYB4	Cc11	32488763	32494411	CaMYB4	Ca11	182696577	182703197	0.000950551	0.0136902	0.0694331	Purifying	0.983491
				CbMYB4	Cb11	41624676	41630345	NA	NA	NA	NA	NA
				SlMYB88	Sl5	1752928	1757049	0.0615244	0.219548	0.280232	Purifying	15.7721
CcMYB40	Cc1	185358207	185361437	CaMYB40	Ca1	168570959	168575717	0.00115355	2.3071e-05	50	Positive	0.0016574
				CbMYB40	Cb1	185339149	185342669	NA	NA	NA	NA	NA
				SlMYB46	Sl1	82054909	82057227	0.0764745	0.570299	0.134095	Purifying	40.9698
				StMYB42	St1	65882087	65884281	0.0737382	0.487174	0.151359	Purifying	34.9981
CcMYB41	Cc11	213882044	213886319	CaMYB41	Ca11	39796781	39801610	0.00731087	0.0290345	0.251799	Purifying	2.08581
				CbMYB41	Cb11	153121287	153126259	NA	NA	NA	NA	NA
				SlMYB83	Sl11	51415005	51418058	0.0500446	0.352422	0.142002	Purifying	25.3177
				StMYB48	St11	38125288	38128383	0.0560973	0.296649	0.189103	Purifying	21.311
CcMYB42	Cc10	35592237	35593896	CaMYB42	Ca10	29047343	29049177	0.00366486	0.0132825	0.275916	Purifying	0.954203
				CbMYB42	Cb10	27954506	27956165	NA	NA	NA	NA	NA
				SlMYB67	Sl10	189610	191141	0.144176	0.561036	0.256982	Purifying	40.3043
CcMYB43	Cc3	260945914	260947886	CaMYB43	Ca3	2238994	2241491	0.00338504	0.00418011	0.809796	Purifying	0.300295
				CbMYB43	scaffolds	34475	46907	NA	NA	NA	NA	NA
				SlMYB26	Sl3	69811506	69813290	0.148736	0.396056	0.375543	Purifying	28.4523
CcMYB44	Cc1	2327678	2330911	CaMYB44	Ca1	2624019	2627578	0.00236462	0.0167365	0.141285	Purifying	1.20233
				CbMYB44	Cb1	793714	797048	NA	NA	NA	NA	NA
				SlMYB103	Sl8	64536255	64539091	0.0380288	0.39202	0.0970072	Purifying	28.1624
CcMYB45	Cc3	247287194	247288480	CaMYB45	Ca3	20420288	20422122	0.00516273	0.0119146	0.433313	Purifying	0.855934
				CbMYB45	Cb3	261043545	261044855	NA	NA	NA	NA	NA
				SlMYB19	Sl3	62793585	62795294	0.114738	0.35556	0.322698	Purifying	25.5431
				StMYB108	St3	52251865	52253175	0.109613	0.376792	0.290911	Purifying	27.0684
CcMYB46	Cc6	222540301	222541966	CaMYB46	Ca6	16474368	16476624	0.00277071	0.0132544	0.209041	Purifying	0.952184
				CbMYB46	scaffolds	183651	185303	NA	NA	NA	NA	NA
				SlMYB86	Sl6	44160861	44162462	0.150618	0.386045	0.390157	Purifying	27.7331
				StMYB154	St6	52526811	52528308	0.13057	0.325071	0.401666	Purifying	23.3528
CcMYB47	Cc8	183068022	183069543	CaMYB47	Ca8	134762843	134764908	0.00301919	0.00899151	0.335782	Purifying	0.645942
				CbMYB47	Cb8	195357398	195358912	NA	NA	NA	NA	NA
				SlMYB55	Sl1	91165028	91167137	0.101249	0.505121	0.200446	Purifying	36.2874
				StMYB109	St1	79063058	79064602	0.0692905	0.498758	0.138926	Purifying	35.8303
CcMYB48	Cc10	61725009	61726632	CaMYB48	Ca11	36160041	36161987	0.00180814	0.013165	0.137345	Purifying	0.945761
				CbMYB48	Cb11	230251413	230260411	NA	NA	NA	NA	NA
				SlMYB48	Sl11	56213651	56214885	0.0421052	0.31477	0.133765	Purifying	22.6128
				StMYB98	St11	45304533	45305936	0.0364925	0.265672	0.137359	Purifying	19.0856
CcMYB49	Cc4	220728386	220729916	CaMYB49	Ca4	13537833	13539619	1.64863e-05	0.0164863	0.001	Neutral	1.18436
				CbMYB49	Cb4	204440622	204447505	NA	NA	NA	NA	NA
				SlMYB68	Sl4	62235761	62237526	0.100841	0.328258	0.3072	Purifying	23.5818
			220729916	StMYB33	St4	66350995	66352682	0.0868453	0.291797	0.297622	Purifying	20.9624
CcMYB5-1	Cc3	246216986	246219064	CaMYB5	Ca3	19303255	19312227	0.132852	0.117757	1.12818	Positive	8.45955
CcMYB5-2	Cc3	246226646	246227429	CaMYB5	Ca3	19303255	19312227	0.00869834	0.038106	0.228267	Purifying	2.7375
				CbMYB5	Cb3	257568507	257571509	NA	NA	NA	NA	NA
CcMYB50	Cc7	6396306	6398866	CaMYB50	Ca7	1710445	1713315	1.23179e-05	0.0123179	0.001	Neutral	0.884907
				CbMYB50	Cb7	2679593	2682161	NA	NA	NA	NA	NA
				SlMYB84	Sl7	1589096	1591496	0.0665399	0.299103	0.222465	Purifying	21.4873
				StMYB118	St7	2484564	2486752	0.0704556	0.254416	0.27693	Purifying	18.277
CcMYB51	Cc9	5574868	5577256	CaMYB51	Ca9	234926500	234929323	0.00294623	0.0157195	0.187425	Purifying	1.12927
				CbMYB51	Cb9	3342311	3344436	NA	NA	NA	NA	NA
				SlMYB37	Sl9	1718596	1720352	0.0910201	0.557547	0.163251	Purifying	40.0537
				StMYB17	St9	6978532	6980212	0.160099	0.508436	0.314884	Purifying	36.5256
				StMYB26	St9	5087946	5089632	0.157097	0.442169	0.355287	Purifying	31.765
CcMYB52	Cc6	230366114	230369066	CaMYB52	Ca6	7763307	7766466	0.0127389	0.0195445	0.65179	Purifying	1.40406
				CbMYB52	Cb6	250413598	250415992	NA	NA	NA	NA	NA
CcMYB53	Cc2	160525726	160527115	CaMYB53	Ca2	152834308	152838323	0.0050017	0.0121655	0.411139	Purifying	0.873958
				CbMYB53	Cb2	151511959	151513348	NA	NA	NA	NA	NA
				SlMYB87	Sl2	53191110	53192394	0.0598763	0.286714	0.208836	Purifying	20.5973
				StMYB128	St2	42394530	42395846	0.0551972	0.257723	0.214173	Purifying	18.5146
CcMYB54	Cc9	255698513	255701462	CaMYB54	Ca9	6689339	6692618	0.00507119	0.00522144	0.971223	Purifying	0.375103
				CbMYB54	Cb3	59789773	59792732	NA	NA	NA	NA	NA
				StMYB5	St12	3866224	3867663	0.117261	0.425354	0.275679	Purifying	30.557
CcMYB55	Cc3	51100152	51101088	AtMYB36	At5	23334817	23336566	0.320354	1.75586	0.182449	Purifying	126.139
				AtMYB37	At5	7696135	7697927	0.301143	3.42079	0.0880334	Purifying	245.746
				AtMYB38	At2	15485779	15487277	0.263893	3.0814	0.0856407	Purifying	221.365
				AtMYB68	At5	26322948	26324578	0.320487	2.34979	0.13639	Purifying	168.807
				AtMYB84	At3	18427735	18429201	0.325286	2.78098	0.116968	Purifying	199.783
				CaMYB54	Ca9	6689339	6692618	0.232654	2.84269	0.081843	Purifying	204.216
				CaMYB55	Ca3	223450125	223451779	0.0891253	0.217379	0.41	Purifying	15.6163
				SlMYB38	Sl12	2049011	2050274	0.218067	3.47048	0.0628349	Purifying	249.316
				StMYB5	St12	3866224	3867663	0.210978	2.44659	0.0862334	Purifying	175.761
CcMYB56	Cc10	3706345	3710034	CaMYB56	Ca10	3547708	3551549	1.99668e-05	0.0199668	0.001	Neutral	1.4344
				CbMYB56-1	Cb10	1729879	1736550	NA	NA	NA	NA	NA
				SlMYB80	Sl10	612159	614054	0.0591703	0.380174	0.15564	Purifying	27.3114
				StMYB57	St10	824948	826717	0.0647308	0.362497	0.178569	Purifying	26.0415
CcMYB57	Cc4	104210982	104213348	CaMYB57	Ca4	133051886	133054288	0.00390499	7.80999e-05	50	Positive	0.00561063
				CbMYB57	Cb4	121317331	121319792	NA	NA	NA	NA	NA
CcMYB58	scaffolds	284407	286110	CaMYB58	Ca3	17742588	17744553	0.0060821	0.0165875	0.366668	Purifying	1.19163
				CbMYB58	Cb5	17087563	17089262	NA	NA	NA	NA	NA
				StMYB139	St3	53549119	53550595	0.0514043	0.336476	0.152772	Purifying	24.1721
CcMYB59	Cc3	147200400	147201445	CaMYB59	Ca3	99504320	99505475	0.00529378	0.0178352	0.296816	Purifying	1.28126
				CbMYB59	Cb3	74790322	74791367	NA	NA	NA	NA	NA
CcMYB5R	Cc3	257728677	257740791	CaMYB5R	Ca3	10748705	10761415	0.00290219	0.0127216	0.22813	Purifying	0.913908
				CbMYB5R	Cb5	7552501	7564544	NA	NA	NA	NA	NA
CcMYB6	Cc6	222783269	222786007	CaMYB6	Ca6	16644632	16647344	0.0058061	0.0160817	0.361037	Purifying	1.15529
				CbMYB6	scaffolds	427758	430639	NA	NA	NA	NA	NA
CcMYB60-1	Cc2	214943	215803	CaMYB60	Scaffold	634151	635566	0.0697012	0.0483151	1.44264	Positive	3.47091
				CbMYB60	Cb3	75576229	75577371	NA	NA	NA	NA	NA
CcMYB60-2	Cc3	147870740	147871891	CaMYB60	Scaffold	634151	635566	0.0451121	0.0594442	0.758897	Purifying	4.27042
				CbMYB60	Cb3	75576229	75577371	NA	NA	NA	NA	NA
CcMYB61	Cc7	200204999	200206373	CaMYB61	Ca7	192864078	192865947	0.0035303	0.0231703	0.152363	Purifying	1.66453
				CbMYB61	Cb5	153729925	153731149	NA	NA	NA	NA	NA
CcMYB62	Cc7	200245005	200245699	CaMYB62	Ca7	192826257	192828457	0.0182109	0.000364219	50	Positive	0.0261652
CcMYB63	Cc7	199344861	199346752	CaMYB31	Ca7	193063128	193070274	0.098262	0.389533	0.252256	Purifying	27.9837
				CaMYB63	Ca7	192504459	192506496	0.00217522	0.00443263	0.490729	Purifying	0.318436
				CaMYB64	Ca7	192576308	192578010	0.0972997	0.390184	0.249369	Purifying	28.0305
				CbMYB63	Cb7	220632681	220634606	NA	NA	NA	NA	NA
				SlMYB34	Sl7	61699380	61700488	0.142995	0.771716	0.185295	Purifying	55.4394
CcMYB64	Cc7	199271585	199272584	AtMYB106	At3	46396	48296	0.376969	2.21125	0.170478	Purifying	158.854
				AtMYB107	At3	661873	664006	0.347474	2.87672	0.120789	Purifying	206.661
				AtMYB14	At2	13286721	13288176	0.335511	3.6484	0.0919609	Purifying	262.098
				AtMYB16	At5	4974671	4976227	0.368741	2.25526	0.163503	Purifying	162.016
				AtMYB17	At3	22671002	22672738	0.31957	3.21258	0.0994745	Purifying	230.789
				AtMYB34	At5	24494691	24496351	0.383846	2.76676	0.138735	Purifying	198.761
				AtMYB41	At4	13968029	13969384	0.346799	3.42769	0.101176	Purifying	246.242
				AtMYB53	At5	26068290	26069652	0.339781	2.77591	0.122403	Purifying	199.419
				AtMYB93	At1	12709128	12710423	0.316451	2.94919	0.107301	Purifying	211.867
				CaMYB31	Ca7	193063128	193070274	0.08994	0.292523	0.307463	Purifying	21.0146
				CaMYB63	Ca7	192504459	192506496	0.119713	0.551047	0.217246	Purifying	39.5867
				CaMYB64	Ca7	192576308	192578010	0.00370828	0.00884074	0.419454	Purifying	0.635111
				CaMYB65	Ca7	193028314	193032569	0.0846386	0.407445	0.20773	Purifying	29.2705
				CbMYB31	Cb7	214550631	214557609	NA	NA	NA	NA	NA
				CbMYB63	Cb7	220632681	220634606	NA	NA	NA	NA	NA
				CbMYB64	Cb7	220725577	220726966	NA	NA	NA	NA	NA
				SlMYB122	Sl7	63145852	63147956	0.158301	0.700474	0.225992	Purifying	50.3214
				SlMYB28	Sl12	338253	339740	0.198687	1.40142	0.141775	Purifying	100.677
				SlMYB29	Sl7	63133145	63137020	0.150848	0.620908	0.242947	Purifying	44.6055
				SlMYB34	Sl7	61699380	61700488	0.109352	1.04178	0.104966	Purifying	74.8405
				SlMYB76	Sl7	61710088	61711189	0.120544	0.870455	0.138484	Purifying	62.5327
				StMYB148	St7	47985794	47988263	0.13354	0.54249	0.246161	Purifying	38.972
				StMYB213	St7	47944406	47945391	0.107194	0.966442	0.110916	Purifying	69.4283
				StMYB217	St7	47962773	47963911	0.0784043	0.921491	0.0850841	Purifying	66.1991
				StMYB93	St7	48070254	48071746	0.170429	0.619854	0.274951	Purifying	44.5297
CcMYB65	Cc7	199992922	199998903	CaMYB65	Ca7	193028314	193032569	0.0121732	0.00531967	2.28835	Positive	0.38216
				CbMYB65	Cb7	214583743	214593226	NA	NA	NA	NA	NA
CcMYB67-1	Cc3	18458084	18460142	CaMYB67	Ca3	238881369	238883901	0.00388166	0.0185229	0.20956	Purifying	1.33067
				CbMYB67	Cb9	180155893	180157947	NA	NA	NA	NA	NA
				SlMYB13	Sl9	69675472	69677571	0.0697313	0.4766	0.14631	Purifying	34.2385
				StMYB104	St9	56436998	56438805	0.0563955	0.340803	0.165479	Purifying	24.483
CcMYB67-2	Cc4	4180528	4182538	StMYB83	St3	637410	639296	0.26514	0.579425	0.457592	Purifying	41.6254
CcMYB68	Cc6	140486325	140491524	CaMYB68	Scaffold	1059585	1065028	0.0048893	0.00503761	0.970559	Purifying	0.361897
				CbMYB68	Cb6	143833146	143838318	NA	NA	NA	NA	NA
				SlMYB9	Sl6	36428655	36431811	0.101854	0.542792	0.187649	Purifying	38.9937
				StMYB102	St6	39586574	39589326	0.108759	0.403387	0.269614	Purifying	28.979
CcMYB69	Cc6	247867460	247869081	CaMYB69	Ca6	1776492	1778268	0.0111432	0.0240629	0.463085	Purifying	1.72866
				CbMYB69	Cb6	244820230	244821668	NA	NA	NA	NA	NA
CcMYB7	Cc6	244058071	244059809	CaMYB7	Ca6	5196522	5198909	0.00638016	0.00446589	1.42864	Positive	0.320825
				CbMYB7	Cb6	251387015	251389262	NA	NA	NA	NA	NA
CcMYB70	Cc5	232898517	232898960	CaMYB70	Ca5	214995975	214998166	0.0228195	0.126225	0.180784	Purifying	9.06789
				CbMYB70	Cb5	213276726	213278529	NA	NA	NA	NA	NA
				SlMYB10	Sl5	64802940	64804845	0.140012	0.424562	0.329779	Purifying	30.5001
				StMYB135	St5	50736471	50739600	0.193857	0.791844	0.244817	Purifying	56.8853
CcMYB71	Cc10	3918996	3919985	CaMYB71	Ca10	3766287	3767414	0.00457195	0.0109988	0.415676	Purifying	0.790144
				SlMYB72	Sl10	455329	456290	0.0957623	0.482051	0.198656	Purifying	34.6301
				StMYB72	St10	633617	634572	0.0888923	0.455954	0.194959	Purifying	32.7553
CcMYB72	Cc7	233361071	233362589	CaMYB72	Ca7	220945763	220948098	0.0178476	0.0358609	0.497691	Purifying	2.57621
				CbMYB72	Cb7	248701744	248703280	NA	NA	NA	NA	NA
CcMYB73	Cc8	169412994	169415439	CaMYB73	Ca8	121553540	121556990	2.07057e-05	0.0207057	0.001	Neutral	1.48748
				CbMYB73-1	Cb8	141147076	141149443	NA	NA	NA	NA	NA
				SlMYB17	Sl5	59520363	59522585	0.144549	1.05583	0.136905	Purifying	75.8499
				SlMYB99	Sl1	85878494	85880724	0.0294717	0.3034	0.0971382	Purifying	21.796
				StMYB1	St1	71939878	71942036	0.0303104	0.237774	0.127476	Purifying	17.0815
				StMYB131	St5	43808650	43810860	0.151168	0.817783	0.184851	Purifying	58.7488
CcMYB74	Cc1	9886795	9888950	CaMYB74	Ca1	8531677	8534611	0.00436544	8.73088e-05	50	Positive	0.00627218
				CbMYB74	Cb1	10593123	10595193	NA	NA	NA	NA	NA
				SlMYB42	Sl8	62879419	62881650	0.0345682	0.516469	0.0669319	Purifying	37.1027
				StMYB32	St8	52860910	52862846	0.0739236	0.616996	0.119812	Purifying	44.3244
CcMYB75	Cc5	4827474	4829916	CaMYB75	Ca5	3691779	3694738	0.00927419	0.0313288	0.296027	Purifying	2.25063
				CbMYB75	Cb3	294037431	294040158	NA	NA	NA	NA	NA
CcMYB76	Cc12	6595886	6597904	CaMYB76	Ca5	32014241	32016590	0.0109389	0.0119912	0.912246	Purifying	0.861437
				CbMYB76	Cb12	4498514	4500611	NA	NA	NA	NA	NA
				SlMYB20	Sl11	4106566	4108390	0.0866392	0.339648	0.255085	Purifying	24.4
				StMYB99	St11	1897880	1899668	0.0867585	0.283571	0.30595	Purifying	20.3715
CcMYB77	Cc2	168560272	168561366	CaMYB77	Ca2	162617790	162619407	NA	NA	NA	NA	NA
				CbMYB77	Cb2	167118546	167119639	NA	NA	NA	NA	NA
				SlMYB85	Sl2	54473068	54474321	0.111584	0.52766	0.21147	Purifying	37.9066
				StMYB80	St2	47670403	47671442	0.0687656	0.381954	0.180036	Purifying	27.4392
CcMYB78	Cc11	103211038	103212268	CaMYB78	Ca11	88859134	88860897	0.0018956	3.7912e-05	50	Positive	0.00272356
				CbMYB78	Cb11	168520827	168522073	NA	NA	NA	NA	NA
				SlMYB40	Sl5	8093800	8095104	0.0694511	0.404399	0.171739	Purifying	29.0517
				StMYB78	St5	11651239	11652540	0.0659908	0.353362	0.186751	Purifying	25.3852
CcMYB79	Cc4	124481192	124482690	CaMYB79	Ca4	28086900	28088731	0.00116384	0.0056188	0.207134	Purifying	0.403649
				CbMYB79	Cb4	190179938	190181628	NA	NA	NA	NA	NA
				SlMYB93	Sl4	60162127	60163691	0.0606415	0.395533	0.153316	Purifying	28.4147
				StMYB40	St4	63487743	63489452	0.0709728	0.328385	0.216127	Purifying	23.5909
CcMYB8	Cc3	237317481	237320769	CaMYB8	Ca3	28771432	28775567	0.00148286	2.96571e-05	50	Positive	0.00213054
				CbMYB8	Cb3	247130487	247133721	NA	NA	NA	NA	NA
				StMYB181	St3	48926055	48928935	0.153297	0.525578	0.291673	Purifying	37.757
CcMYB80	Cc5	217058715	217061169	CaMYB80	Ca5	174661990	174664647	0.00145533	0.0147286	0.0988096	Purifying	1.05809
				CbMYB80	Cb5	195126747	195129219	NA	NA	NA	NA	NA
				SlMYB92	Sl5	61929838	61931983	0.105103	0.385767	0.272453	Purifying	27.7131
CcMYB81	Cc1	16594255	16596304	CaMYB81	Ca1	29357769	29360336	0.00276429	0.00675273	0.409359	Purifying	0.48511
				CbMYB81	Cb1	20805490	20807741	NA	NA	NA	NA	NA
				SlMYB39	Sl8	60638655	60640295	0.100046	0.485751	0.205962	Purifying	34.8959
CcMYB82	Cc1	16770190	16771372	CaMYB82	Ca1	29440208	29441987	2.05107e-05	0.0205107	0.001	Neutral	1.47347
				SlMYB107	Sl8	60651957	60653545	0.0771179	0.527622	0.146161	Purifying	37.9039
				StMYB105	St8	49313596	49314996	0.0784637	0.471629	0.166367	Purifying	33.8814
CcMYB83	Cc7	200612980	200614206	CaMYB83	Ca7	194321054	194322763	0.00127508	0.00579453	0.220049	Purifying	0.416274
				CbMYB83	Cb7	217741904	217743130	NA	NA	NA	NA	NA
				SlMYB41	Sl7	63019149	63020392	0.0244995	0.318442	0.0769356	Purifying	22.8766
				StMYB110	St7	48305974	48307190	0.0225861	0.323042	0.069917	Purifying	23.207
CcMYB84	Cc10	12669439	12671617	CaMYB84	Ca10	14194035	14196375	0.00451343	0.0150593	0.299711	Purifying	1.08185
				CbMYB84	Cb10	19333382	19335802	NA	NA	NA	NA	NA
				SlMYB102	Sl10	2769233	2770973	0.0628306	0.305657	0.205559	Purifying	21.9581
				StMYB151	St10	4327956	4329804	0.0543708	0.277502	0.19593	Purifying	19.9355
CcMYB85	Cc2	144150965	144152416	CaMYB85	Ca2	139062410	139064111	3.49274e-06	0.00349274	0.001	Neutral	0.250915
				CbMYB85	Cb2	136820103	136821560	NA	NA	NA	NA	NA
				SlMYB74	Sl2	43889802	43891243	0.0913366	0.374178	0.244099	Purifying	26.8806
				StMYB133	St2	35028930	35030314	0.0537305	0.277192	0.193839	Purifying	19.9132
CcMYB86	Cc10	22814177	22815897	CaMYB86	Ca10	30356408	30358273	0.00145496	2.90993e-05	50	Positive	0.00209047
				CbMYB86	Cb10	41400906	41402622	NA	NA	NA	NA	NA
				SlMYB49	Sl10	337760	339411	0.0938238	0.427668	0.219384	Purifying	30.7233
				StMYB73	St10	530535	532180	0.0773682	0.304158	0.254369	Purifying	21.8504
CcMYB87	Cc2	166597434	166599474	CaMYB87	Ca2	159455256	159457849	0.00102972	0.010675	0.0964609	Purifying	0.766882
				CbMYB87	scaffolds	143438	145477	NA	NA	NA	NA	NA
				SlMYB106	Sl2	50352631	50354980	0.0356485	0.325749	0.109436	Purifying	23.4015
				StMYB11	St2	46058104	46060043	0.0243016	0.327307	0.0742472	Purifying	23.5134
CcMYB89	Cc1	102126900	102129773	CaMYB89	Ca1	127687205	127690311	0.00875925	0.0337142	0.259809	Purifying	2.422
				CbMYB89	Cb1	102272985	102275887	NA	NA	NA	NA	NA
				SlMYB16	Sl1	6437228	6440447	0.109113	0.519884	0.209879	Purifying	37.348
				StMYB138	St1	52529023	52532012	0.0787786	0.4318	0.182442	Purifying	31.0201
CcMYB9	Cc10	217396241	217398481	CaMYB9	Scaffold	98890	101618	0.00112619	0.0236299	0.0476594	Purifying	1.69755
				CbMYB9	scaffolds	148033	150139	NA	NA	NA	NA	NA
CcMYB90	Cc11	25428714	25431671	AtMYB106	At3	46396	48296	0.186003	1.52454	0.122006	Purifying	109.522
				AtMYB16	At5	4974671	4976227	0.162047	1.76541	0.0917903	Purifying	126.825
				AtMYB9	At5	5514884	5516936	0.373183	2.18339	0.170919	Purifying	156.853
				AtMYB92	At5	3232569	3234210	0.388571	1.88833	0.205776	Purifying	135.656
				CaMYB87	Ca2	159455256	159457849	0.172266	3.23841	0.0531946	Purifying	232.644
				CaMYB89	Ca1	127687205	127690311	0.153441	1.11929	0.137088	Purifying	80.4088
				CaMYB90	Ca11	196775482	196778878	0.0247637	0.0119282	2.07607	Positive	0.856911
				CaMYB91	Ca11	196801410	196803101	0.0524596	0.232321	0.225806	Purifying	16.6897
				CbMYB90	Cb11	31840273	31843514	NA	NA	NA	NA	NA
				CbMYB91	Cb11	31867365	31869022	NA	NA	NA	NA	NA
				SlMYB16	Sl1	6437228	6440447	0.152957	1.34697	0.113557	Purifying	96.7651
				SlMYB47	Sl5	2182007	2184191	0.0937819	0.423168	0.221619	Purifying	30.4
				SlMYB95	Sl5	2195502	2197614	0.110545	0.476655	0.231918	Purifying	34.2425
				StMYB11	St2	46058104	46060043	0.176691	3.83574	0.0460643	Purifying	275.556
				StMYB111	St5	4749905	4752350	0.10678	0.3262	0.327346	Purifying	23.4339
				StMYB114	St5	4764169	4766317	0.0732568	0.383615	0.190964	Purifying	27.5585
				StMYB138	St1	52529023	52532012	0.161886	1.18947	0.136099	Purifying	85.4504
CcMYB91	Cc11	25454017	25455690	CaMYB90	Ca11	196775482	196778878	0.0322703	0.194032	0.166314	Purifying	13.9391
				CaMYB91	Ca11	196801410	196803101	0.00480102	0.0191492	0.250717	Purifying	1.37566
				CbMYB90	Cb11	31840273	31843514	NA	NA	NA	NA	NA
				CbMYB91	Cb11	31867365	31869022	NA	NA	NA	NA	NA
				SlMYB47	Sl5	2182007	2184191	0.11258	0.414082	0.271878	Purifying	29.7473
				SlMYB95	Sl5	2195502	2197614	0.112591	0.500001	0.225182	Purifying	35.9196
				StMYB111	St5	4749905	4752350	0.122236	0.462197	0.264467	Purifying	33.2038
				StMYB114	St5	4764169	4766317	0.0657462	0.440042	0.149409	Purifying	31.6122
CcMYB92	Cc2	110224039	110226630	CaMYB92	Ca2	101629928	101632994	0.00122114	0.0142813	0.0855063	Purifying	1.02596
				CbMYB92	Cb2	107432228	107434809	NA	NA	NA	NA	NA
				SlMYB96	Sl2	37540718	37543728	0.132495	0.48696	0.272087	Purifying	34.9828
				StMYB43	St2	25838347	25840789	0.134046	0.412864	0.324675	Purifying	29.6598
CcMYB93	Cc2	166911270	166912677	CaMYB93	Ca2	159795221	159796993	0.00164881	0.00402281	0.409866	Purifying	0.288995
				CbMYB93	scaffolds	24300	25711	NA	NA	NA	NA	NA
				SlMYB94	Sl2	50197581	50199145	0.0493523	0.402755	0.122537	Purifying	28.9335
				StMYB10	St2	46228636	46229957	0.0541103	0.430303	0.125749	Purifying	30.9126
CcMYB94	Cc10	218195386	218197130	CaMYB94	Scaffold	853516	855448	6.28142e-06	0.00628142	0.001	Neutral	0.451251
				CbMYB94	Cb10	220718791	220720409	NA	NA	NA	NA	NA
				SlMYB60	Sl10	62542347	62543742	0.156152	0.51691	0.302087	Purifying	37.1343
				StMYB167	St10	56484955	56486317	0.135118	0.286152	0.47219	Purifying	20.5569
CcMYB95	Cc3	252973028	252974354	CaMYB95	Ca3	11243711	11245487	0.00757994	0.00506334	1.49702	Positive	0.363746
				CbMYB95	Cb5	13023245	13024571	NA	NA	NA	NA	NA
				SlMYB31	Sl3	65609638	65611301	0.0470348	0.379138	0.124057	Purifying	27.2369
				StMYB120	St3	55985164	55986474	0.0456979	0.355694	0.128475	Purifying	25.5527
CcMYB96	scaffolds	252070	253948	CaMYB96	Ca6	17776533	17778994	0.00269129	0.0117281	0.229474	Purifying	0.842536
				CbMYB96	Cb6	236277058	236278944	NA	NA	NA	NA	NA
				SlMYB30	Sl6	43487529	43489399	0.0887435	0.423468	0.209564	Purifying	30.4216
				StMYB185	St6	51677936	51679684	0.0988004	0.379858	0.260099	Purifying	27.2886
CcMYB97	Cc5	230830190	230832364	CaMYB97	Ca5	8164390	8167328	0.0143255	0.0214445	0.66803	Purifying	1.54055
				CbMYB97	Cb5	220672565	220678849	NA	NA	NA	NA	NA
CcMYB98	Cc1	210100644	210105740	CaMYB98	Ca1	184519677	184524930	0.00502122	0.00978767	0.513015	Purifying	0.703137
				CbMYB98	Cb1	239690307	239695329	NA	NA	NA	NA	NA
CcMYB99	Cc6	271656	275644	CaMYB99	Scaffold	302054	307195	0.0218197	0.0224951	0.969976	Purifying	1.61603
				CbMYB99	Cb6	72997	77135	NA	NA	NA	NA	NA
CcMYBC1	Cc10	222673866	222674690	CaMYBC1	Ca10	199362987	199365294	0.00485475	0.0110456	0.439518	Purifying	0.793506
				StMYB165	St10	56974339	56975139	0.0446479	0.218034	0.204775	Purifying	15.6634
CcMYBC2	Cc10	233421662	233422534	CaMYBC2	Ca10	204297380	204299191	0.00345243	0.00852683	0.40489	Purifying	0.61256
				CbMYBC2	scaffolds	1261164	1262036	NA	NA	NA	NA	NA
				StMYB45	St10	59429579	59430451	0.0141518	0.233423	0.0606273	Purifying	16.7689
CcMYBCDC	Cc5	11257233	11267742	CaMYBCDC	Ca5	10254585	10265226	0.00209627	0.00515059	0.406996	Purifying	0.370014
				CbMYBCDC	Cb3	292356497	292368383	NA	NA	NA	NA	NA
				SlMYB52	Sl4	3261269	3266696	0.0480885	0.258457	0.18606	Purifying	18.5673
				StMYB76	St4	6197148	6202107	0.0453204	0.213392	0.212381	Purifying	15.3299
CcMYBH1	Cc11	121715985	121724090	CaMYBH1	Scaffold	5946	18968	0.00320167	0.0140149	0.228448	Purifying	1.00682
				CbMYBH1	Cb11	101384343	101388997	NA	NA	NA	NA	NA
CcMYBH2	Cc3	260830127	260836063	CaMYBH2	Ca3	2063233	2069699	0.00452415	9.22112e-05	49.0629	Positive	0.00662437
				CbMYBH2	Cb9	159771851	159777555	NA	NA	NA	NA	NA
CcMYBH3	Cc7	104281258	104308863	CaMYBH3	Ca7	113329124	113359265	1.2705e-05	0.012705	0.001	Neutral	0.912716
				CbMYBH3	Cb7	180611601	180646355	NA	NA	NA	NA	NA
CcMYBH4	Cc2	91837168	91842324	CaMYBH4	Ca2	82995919	83008732	0.00347312	0.0121724	0.285328	Purifying	0.874454
				CbMYBH4	Cb2	36391492	36396640	NA	NA	NA	NA	NA
CcMYBR1	Cc5	33253116	33257698	CaMYBR1	Ca5	29190101	29195396	0.0069774	0.0178835	0.390159	Purifying	1.28473
				CbMYBR1	Cb3	264130621	264135257	NA	NA	NA	NA	NA
CcMYBR10	scaffolds	119352	121238	CaMYBR10	Ca3	27246209	27257508	0.00393919	0.0203059	0.193992	Purifying	1.45876
				CaMYBR11	Ca3	27223306	27229210	0.00229486	0.0107756	0.212968	Purifying	0.774109
				CbMYBR10-1	Cb3	258873699	258875672	NA	NA	NA	NA	NA
				CbMYBR10-2	Cb3	258884150	258892613	NA	NA	NA	NA	NA
				CbMYBR11-1	Cb4	14509816	14514861	NA	NA	NA	NA	NA
CcMYBR11	scaffolds	98923	104063	CaMYBR10	Ca3	27246209	27257508	0.0462288	0.0910719	0.507608	Purifying	6.54252
				CaMYBR11	Ca3	27223306	27229210	0.056469	0.0913246	0.618333	Purifying	6.56068
				CbMYBR10-1	Cb3	258873699	258875672	NA	NA	NA	NA	NA
				CbMYBR10-2	Cb3	258884150	258892613	NA	NA	NA	NA	NA
				CbMYBR11-1	Cb4	14509816	14514861	NA	NA	NA	NA	NA
CcMYBR12	Cc12	75409421	75417817	CaMYBR12	Ca12	98682950	98691886	0.00271703	0.007243	0.375126	Purifying	0.52033
				CbMYBR12	Cb12	154145160	154153382	NA	NA	NA	NA	NA
CcMYBR13	Cc6	245576455	245578945	CaMYBR13	Ca6	3550291	3553378	0.00573156	0.0099185	0.577865	Purifying	0.712536
				CbMYBR13	Cb6	252134847	252137337	NA	NA	NA	NA	NA
CcMYBR15	Cc12	129732389	129733705	CbMYBR15	Cb12	139172172	139173490	NA	NA	NA	NA	NA
CcMYBR18	Cc1	29087811	29088173	CbMYBR18-1	Cb1	25549111	25549566	NA	NA	NA	NA	NA
				CbMYBR18-2	Cb1	25360475	25360750	NA	NA	NA	NA	NA
CcMYBR3	Cc6	81614676	81616401	CaMYBR3	Ca6	123601599	123603868	0.00560101	0.0171415	0.326752	Purifying	1.23143
				CbMYBR3	Cb6	51738271	51740004	NA	NA	NA	NA	NA
				StMYB174	St6	29695916	29697478	0.132794	0.405946	0.327123	Purifying	29.1628
CcMYBR4	Cc9	211170957	211172475	CaMYBR4	Ca12	16939360	16941318	0.0284186	0.0351617	0.808225	Purifying	2.52598
				CbMYBR4	scaffolds	2148172	2149752	NA	NA	NA	NA	NA
				StMYB152	St9	10157755	10159314	0.152944	0.299485	0.510691	Purifying	21.5147
CcMYBR5	Cc4	8011491	8017021	CaMYBR5	Ca4	211891610	211899026	0.00116055	2.32109e-05	50	Positive	0.00166745
				CbMYBR5	Cb4	970196	975640	NA	NA	NA	NA	NA
CcMYBR6	Cc2	137657966	137660949	CaMYBR6	Ca2	132401400	132406785	0.00259907	0.00779565	0.3334	Purifying	0.560032
				CbMYBR6	scaffolds	1689313	1692285	NA	NA	NA	NA	NA
				StMYB70	St2	32036706	32038920	0.105689	0.284649	0.371298	Purifying	20.4489
CcMYBR7	Cc2	150879297	150881907	CaMYBR7	Ca2	142163291	142166412	0.00161644	0.0186188	0.0868172	Purifying	1.33756
				CbMYBR7	scaffolds	1481345	1483959	NA	NA	NA	NA	NA
CcMYBR8	Cc4	142857940	142858392	CaMYBR8	Ca4	103064611	103065219	0.0197047	0.0125531	1.5697	Positive	0.901803
				CbMYBR8	Cb4	65704618	65705214	NA	NA	NA	NA	NA
CcMYBR9	Cc4	142716893	142718911	CaMYBR9	Ca4	76050167	76050739	0.143467	0.129891	1.10452	Positive	9.33125
CcMYR1	Cc10	214548398	214550730	CaMYR1	Ca10	195507935	195510496	0.00701021	0.00221991	3.15788	Positive	0.159476
				CbMYR1	Cb10	214418268	214420599	NA	NA	NA	NA	NA
				StMYB168	St10	55781365	55783634	0.026047	0.160908	0.161875	Purifying	11.5595
CcMYR2	Cc10	188527457	188529757	CaMYR2	Ca10	165982008	165984850	0.00354294	0.00535918	0.661097	Purifying	0.384999
				StMYB55	St10	53263382	53265940	0.027676	0.185787	0.148967	Purifying	13.3468
CcMYR3	Cc11	27041239	27043111	CaMYR3	Ca4	176704474	176706731	0.00399157	0.0081814	0.487884	Purifying	0.587744
				CbMYR3	Cb11	22718453	22720358	NA	NA	NA	NA	NA
				StMYB112	St5	4507324	4509124	0.0955814	0.296399	0.322476	Purifying	21.293
CcPCL1	Cc6	31099385	31100299	CaPCL1	Ca6	193622207	193626657	0.00235813	4.71625e-05	50	Positive	0.00338811
				CbPCL1	Cb6	34933822	34934736	NA	NA	NA	NA	NA
				StMYB18	St6	4436040	4436948	0.0447753	0.73809	0.0606637	Purifying	53.0237
CcPCL2	Cc6	243275452	243276333	CaPCL2	Ca6	5815628	5818784	0.00161766	0.00479463	0.33739	Purifying	0.344442
				CbPCL2	Cb6	247977462	247978328	NA	NA	NA	NA	NA
CcPHR1	Cc3	55690408	55697022	CaPHR1	Ca3	219674543	219685291	0.00327852	0.00794437	0.412684	Purifying	0.570716
				CbPHR1	Cb3	68331233	68338268	NA	NA	NA	NA	NA
CcPHR10	Cc5	233993199	233994296	CaPHR3	Ca5	216749740	216754965	0.253967	0.329623	0.770477	Purifying	23.6798
				CbPHR3-1	Cb5	215007307	215010165	NA	NA	NA	NA	NA
				CbPHR3-2	Cb11	2230273	2232978	NA	NA	NA	NA	NA
				CbPHR3-3	Cb8	27402159	27404864	NA	NA	NA	NA	NA
				CbPHR5-1	Cb1	243192174	243194872	NA	NA	NA	NA	NA
CcPHR2	Cc6	3724639	3729428	CaPHR2	Ca6	216263248	216274008	0.0073624	0.00580252	1.26883	Positive	0.416848
				CbPHR2	Cb6	2561016	2565799	NA	NA	NA	NA	NA
CcPHR3-1	Cc5	234637395	234640307	CaPHR3	Ca5	216749740	216754965	0.0260399	0.0232519	1.11991	Positive	1.6704
				CbPHR3-1	Cb5	215007307	215010165	NA	NA	NA	NA	NA
				CbPHR3-2	Cb11	2230273	2232978	NA	NA	NA	NA	NA
				CbPHR3-3	Cb8	27402159	27404864	NA	NA	NA	NA	NA
				CbPHR5-1	Cb1	243192174	243194872	NA	NA	NA	NA	NA
				StMYB136	St5	51491060	51494418	0.114945	0.257389	0.446582	Purifying	18.4906
CcPHR3-2	Cc5	234617887	234620559	CaPHR3	Ca5	216749740	216754965	0.0369768	0.0733507	0.50411	Purifying	5.26945
				CbPHR3-1	Cb5	215007307	215010165	NA	NA	NA	NA	NA
				CbPHR3-2	Cb11	2230273	2232978	NA	NA	NA	NA	NA
				CbPHR3-3	Cb8	27402159	27404864	NA	NA	NA	NA	NA
				CbPHR3-4	Cb5	215689444	215696891	NA	NA	NA	NA	NA
				CbPHR5-1	Cb1	243192174	243194872	NA	NA	NA	NA	NA
				StMYB136	St5	51491060	51494418	0.138747	0.247197	0.561282	Purifying	17.7584
CcPHR4	Cc5	234614315	234615237	CaPHR3	Ca5	216749740	216754965	0.0544436	0.104332	0.521831	Purifying	7.49511
				CaPHR5	Ca5	216826867	216828876	0.104919	0.20362	0.515271	Purifying	14.6279
				CbPHR3-1	Cb5	215007307	215010165	NA	NA	NA	NA	NA
				CbPHR3-2	Cb11	2230273	2232978	NA	NA	NA	NA	NA
				CbPHR3-3	Cb8	27402159	27404864	NA	NA	NA	NA	NA
				CbPHR5-1	Cb1	243192174	243194872	NA	NA	NA	NA	NA
				StMYB136	St5	51491060	51494418	0.107098	0.359826	0.297637	Purifying	25.8496
CcPHR6	Cc10	225668105	225672293	CaPHR6	Ca10	203293694	203308207	0.0540087	0.0642343	0.840808	Purifying	4.61453
				CbPHR6	Cb10	227444024	227448200	NA	NA	NA	NA	NA
CcPHR7	Cc10	220993713	220995148	CaPHR7	Ca10	200555973	200557907	0.0123029	0.00387222	3.17722	Positive	0.278177
CcPHR8	Cc6	203462411	203466083	CaPHR8	Scaffold	995411	1001852	0.00129897	0.010327	0.125784	Purifying	0.741882
				CbPHR8	Cb6	207257543	207261217	NA	NA	NA	NA	NA
				StMYB49	St11	40194064	40197666	0.0395913	0.142635	0.277571	Purifying	10.2468
				StMYB59	St11	14663096	14665660	0.123227	0.600897	0.205072	Purifying	43.1679
CcPHR9	Cc9	47507492	47509477	CaPHR9	Ca9	127509406	127512952	0.0308951	0.0539462	0.572702	Purifying	3.87545
				CbPHR9	Cb9	109792932	109795120	NA	NA	NA	NA	NA
CcRAD1	scaffolds	433813	434481	CaRAD1	Ca4	5475828	5476547	5.67509e-05	0.0567509	0.001	Neutral	4.07693
				CbRAD1	scaffolds	385081	385888	NA	NA	NA	NA	NA
				StMYB24	St4	69817829	69818259	0.143686	0.527327	0.27248	Purifying	37.8827
CcRAD2	Cc8	191562318	191563676	CaRAD2	Ca8	148489072	148490908	0.046374	0.0499219	0.928931	Purifying	3.58634
			191563676	CbRAD2	Cb8	208949780	208951129	NA	NA	NA	NA	NA
			191563676	StMYB7	St1	86016450	86017595	0.114943	0.87298	0.131667	Purifying	62.7141
CcRAD3	Cc12	212285385	212287135	CaRAD3	Ca12	17851355	17853395	NA	NA	NA	NA	NA
				CbRAD3	Cb12	223068921	223077272	NA	NA	NA	NA	NA
				StMYB25	St4	69876246	69876998	0.22139	2.96015	0.0747903	Purifying	212.654
				StMYB97	St12	56920894	56922383	0.0637408	0.3466	0.183903	Purifying	24.8994
CcRAD4	scaffolds	351	1915	CaRAD4	Ca10	199525339	199527467	NA	NA	NA	NA	NA
				CbRAD4	Cb10	221861346	221862912	NA	NA	NA	NA	NA
				StMYB164	St10	57012684	57014255	0.121544	0.791416	0.153578	Purifying	56.8546
CcRAD5	scaffolds	522402	522680	CaRAD5	Ca4	5379501	5381330	0.077875	0.128718	0.605006	Purifying	9.24698
				CaRAD6	Ca4	5397171	5398225	0.0843332	0.177857	0.474164	Purifying	12.7771
				CbRAD5	scaffolds	310088	310811	NA	NA	NA	NA	NA
				StMYB25	St4	69876246	69876998	0.126803	0.447094	0.283617	Purifying	32.1188
CcRAD6	scaffolds	512698	513428	CaRAD5	Ca4	5379501	5381330	0.00983893	0.0637137	0.154424	Purifying	4.57713
				CaRAD6	Ca4	5397171	5398225	0.00572367	0.0537971	0.106394	Purifying	3.86473
				CbRAD5	scaffolds	310088	310811	NA	NA	NA	NA	NA
				StMYB25	St4	69876246	69876998	0.178616	0.699675	0.255284	Purifying	50.264
CcRL1	Cc8	191552066	191552329	AT1G75250	At1	28244317	28245501	0.356996	2.19464	0.162667	Purifying	157.661
				CaRL1	Ca8	148479029	148480093	NA	NA	NA	NA	NA
				CbRL1	Cb8	208960939	208961202	NA	NA	NA	NA	NA
CcRL2	Cc10	95640860	95641126	CaRL2	Ca1	195315804	195317592	0.004956	0.016604	0.298482	Purifying	1.19282
				CbRL2	Cb10	128498976	128499242	NA	NA	NA	NA	NA
				StMYB186	St10	44202018	44202275	0.109099	0.629382	0.173343	Purifying	45.2142
CcRL3	Cc2	156122441	156122677	AT1G19510	At1	6756284	6757377	0.29902	3.69099	0.0810135	Purifying	265.157
				AT1G75250	At1	28244317	28245501	0.301848	2.69725	0.111909	Purifying	193.768
				CaRL3	Ca2	149570424	149571604	1.68094e-05	0.0168094	0.001	Neutral	1.20757
				CbRL3	Cb2	146439994	146440230	NA	NA	NA	NA	NA
				StMYB23	St2	40380304	40380531	0.0386576	0.37293	0.103659	Purifying	26.7909
CcRVE1	Cc3	163501351	163508906	CbRVE1	scaffolds	48946	56564	NA	NA	NA	NA	NA
CcRVE2	Cc2	49791267	49800127	CaRVE2	Ca2	9145535	9148984	0.0101439	0.0118655	0.854911	Purifying	0.852407
				CbRVE2	Cb2	21733831	21737369	NA	NA	NA	NA	NA
				StMYB129	St2	17759417	17761611	0.130303	0.280878	0.463912	Purifying	20.178
CcRVE3	Cc10	205096625	205102246	AT3G09600	At3	2946406	2948995	0.288733	2.15629	0.133902	Purifying	154.906
				CaRVE3	Ca10	183572030	183578336	0.00617372	0.0049583	1.24513	Positive	0.3562
				CbRVE3	Cb10	206844044	206849700	NA	NA	NA	NA	NA
				StMYB71	St10	54740068	54744171	0.0444387	0.287906	0.154352	Purifying	20.6829
CcRVE4	Cc8	170384947	170392394	CaRVE4	Ca8	122971743	122979776	0.00179578	0.0116303	0.154405	Purifying	0.83551
				CbRVE4	Cb8	181366965	181374168	NA	NA	NA	NA	NA
				StMYB2	St1	72599029	72605875	0.0478379	0.259043	0.184671	Purifying	18.6094
CcRVE5	Cc6	114656963	114672905	AT5G52660	At5	21359059	21362160	0.290672	3.24661	0.0895309	Purifying	233.233
				CaRVE5	Ca6	169110694	169127183	0.00600412	0.000120432	49.8549	Positive	0.00865172
				CbRVE5	Cb6	124891373	124907421	NA	NA	NA	NA	NA
				StMYB171	St6	37892101	37897406	0.0878945	0.290476	0.302588	Purifying	20.8675
CcRVE6	Cc2	150335758	150336875	CbRVE6	Cb2	141540026	141542636	NA	NA	NA	NA	NA
CcSRM1	Cc2	60415030	60427475	CaSRM1	Ca7	16120587	16133556	0.00146701	0.00543413	0.269962	Purifying	0.390383
				CbSRM1	Cb5	60180349	60193199	NA	NA	NA	NA	NA
CcSRM2	Cc5	26151885	26154239	CaSRM2	Ca5	21464614	21468403	0.064062	0.102385	0.625696	Purifying	7.35524
				CbSRM2	Cb3	274412551	274414575	NA	NA	NA	NA	NA
				StMYB143	St4	4012381	4014081	0.121078	0.347424	0.348501	Purifying	24.9586
CcSWI3A	Cc3	242779171	242784712	CaSWI3A	Ca3	32550246	32555923	0.00328235	0.00461112	0.711834	Purifying	0.331259
				CbSWI3A	Cb3	247358503	247363855	NA	NA	NA	NA	NA
CcSWI3B	Cc5	67777395	67780617	CaSWI3B	Ca4	505805	509525	0.00486946	0.00664703	0.732577	Purifying	0.477517
				CbSWI3B	Cb4	213717734	213727209	NA	NA	NA	NA	NA
CcSWI3C	Cc6	172876490	172894856	CaSWI3C	Ca6	49908083	49927345	0.000623809	0.00958645	0.065072	Purifying	0.688682
CcSWI3D	Cc8	191213095	191227220	CaSWI3D	Ca12	40869083	40884737	0.00269698	0.0169033	0.159553	Purifying	1.21432
				CbSWI3D	Cb8	209357737	209373904	NA	NA	NA	NA	NA
CcTRF1	Cc9	6218453	6224925	CaTRF1	Ca9	234305901	234319875	0.00412785	0.00636544	0.648478	Purifying	0.457287
				CbTRF1	Cb9	30004142	30011852	NA	NA	NA	NA	NA
CcTRF2	Cc3	260635966	260641486	CaTRF2	Ca3	1875924	1882669	0.00283146	0.00543403	0.521061	Purifying	0.390376
CcTRF2	Cc3	260635966	260641486	CbTRF2	Cb5	5126522	5145753	NA	NA	NA	NA	NA
CcTRF3	Cc11	248978922	248982420	CaTRF3	Ca11	1862671	1868974	0.0116905	0.00187717	6.2277	Positive	0.134854
CcTRF3	Cc11	248978922	248982420	CaTRF4	Ca10	193599346	193604087	0.0626281	0.0873848	0.716694	Purifying	6.27764
CcTRF3	Cc11	248978922	248982420	CbTRF3	Cb11	256182445	256185943	NA	NA	NA	NA	NA
CcTRF3	Cc11	248978922	248982420	CbTRF4-1	Cb10	203498409	203501819	NA	NA	NA	NA	NA
CcTRF3	Cc11	248978922	248982420	CbTRF4-2	Cb5	202392533	202406649	NA	NA	NA	NA	NA
CcTRF4	Cc10	213500376	213503784	CaTRF3	Ca11	1862671	1868974	0.0657842	0.104129	0.631759	Purifying	7.48053
CcTRF4	Cc10	213500376	213503784	CaTRF4	Ca10	193599346	193604087	0.00641769	0.0022915	2.80065	Positive	0.164619
CcTRF4	Cc10	213500376	213503784	CbTRF3	Cb11	256182445	256185943	NA	NA	NA	NA	NA
CcTRF4	Cc10	213500376	213503784	CbTRF4-1	Cb10	203498409	203501819	NA	NA	NA	NA	NA
CcTRF4	Cc10	213500376	213503784	CbTRF4-2	Cb5	202392533	202406649	NA	NA	NA	NA	NA
