# Supplementary material for: Capsicum chinense MYB Transcription Factor Genes: Identification, Expression Analysis, and Their Conservation and Diversification With Other Solanaceae Genomes
Source: Front Plant Sci. 2021 Oct 13;12:721265. doi: 10.3389/fpls.2021.721265 (PMC8548648; doi:10.3389/fpls.2021.721265)
Supplement: Supplementary Figure 1 — Chromosomal distribution of MYB genes across 12 Capsicum chromosomes of (A) C. annuum and (B) C. baccatum. The capsaicinoid QTLs in C. annuum adapted from Han et al., 2018 are shown in shaded blocks. [file Data_Sheet_1.zip › Supplementary Table S9.XLSX]

## Sheet: ChinGeneSSR
SEQ-ID	SSR	PRODUCT-SIZE	FW-PRIMER	RV-PRIMER
>CCMYB3R-1::CM008438:163059837-163069990	(TTG)6	230	TGGACTGCGTACATCTTACCAC	TCTAGCTTTGTCTTTGGCATCA
>CCMYB3R-3::CM008439:34354987-34359612	(CT)6	197	TTAGCTTCAAAGGAGGCAACTC	GGTACAAATAGGCTGACCCAAA
>CCMYB3R-3::CM008439:34354987-34359612	(AT)12	340	AATGTCGTGAGAGGTACAAGCA	CTTTAGCAATTTCAGCCCACTT
>CCMYBCDC::CM008435:11257233-11267742	(AT)8	388	CTGCACAAAGCGGAGTTAGTTA	GGATCGACCAATGCTATATTCCT
>CCMYB4::CM008441:32488763-32494411	(CA)6	261	GAGACCAAGAAACAAAATGCCT	CAGAATGCTATGAAGAGAAGCG
>CCADA1::CM008435:236841288-236847872	(TTG)7	147	TCGGAAACAGCCTTTCTACTTC	CTCAACTCGTCTGGATTGTGTC
>CCARR1::CM008435:230788833-230794556	(TGT)6	384	CCTATTGACCTTCTCTTGGTGC	GATTGGACTTGGTGACTGGAAG
>CCARR10::CM008431:196871152-196875839	(GT)6	336	TCAATAGCACATGGAGGGTT	CGACGGGATATTTGTCCA
>CCARR12::CM008431:225825416-225842774	(TC)9	385	CTATTTGGGATATGCTGGGTGT	CACTTCCTTGGTGCTGGTATATT
>CCARR13::CM008439:205001111-205026436	(TTG)6	258	GACTGCGTACATCTTACCCTCC	CACTTCACTTTTAGCGTTGCAC
>CCARR2::CM008431:156123343-156127931	(TTG)9	352	AGAGGTAGAGGTATGGACTGCG	GACAGGCTTCAGGCAATTAAAC
>CCARR4::CM008435:43213413-43221277	(ACA)9	164	GTGTGGGATGGGGATAAAGTAA	AAGGTAGTGGTATGGACTGCGT
>CCARR9::CM008439:27579625-27581268	(TGT)6	168	TGCCCACTGTTTATCACAACAT	CAACCCATTCAGTAACCCATTT
>CCMYBH1::CM008441:121715985-121724090	(TTG)6	189	TCGGAAACAGCCTTTCTACTTC	CGGAATCTCTTCCTACCTTCCT
>CCMYBH2::CM008433:260830127-260836063	(TA)6	226	TAGGTAGAGGTTCCGCTTGGTA	CCATCCTAGCCTTAGTGGACAG
>CCMYBH3::CM008437:104281258-104308863	(AT)10	373	AGGCTCGTGTGTGTGAGTAATG	ACCAAACCGGAATAAATGACTG
>CCMYBH5::MCIT02000056:437968-458977	(CTC)6	302	TATCCTACAATGGGAAGCACCT	AAAGACAGCAACAACAAACCG
>CCMYBH5::MCIT02000056:437968-458977	(TTG)6	339	TACACTCTACCCTCCCAGATCC	ACACATTGGCGATAACATTCAG
>CCMYBH5::MCIT02000056:437968-458977	(CTT)7	255	TCCATCTTCTTTGCAGTGATGT	AAATGACTAGCTTCATCCCGAA
>CCSWI3D::CM008438:191213095-191227220	(GA)6	320	AAACTAACACAGGAGAGGGCAC	CCAGCAATCCATCAACTCACTA
>CCRAP1::CM008439:23718032-23741314	(AT)13	305	ACTGGTAGGTAGAGCAACCCAA	ATCCTTCACCCTCCATGATAAA
>CCRAP1::CM008439:23718032-23741314	(AT)13	347	ATGGGTGGTTCTAGGATGGTTA	TGCTTTGTGATCTTACGTGTCC
>CCAPL1::CM008433:124758023-124764010	(TA)7	392	ACTCTATGTCCGATCAAATGGC	AGCGTACACGTCTCGATCATTA
>CCAPL6::CM008435:6131998-6137151	(CAA)7	390	GCTCAACAACAACAACAACAAC	CTCAGATGGACTGCTGATCTTC
>CCEFM1::CM008439:249856060-249859054	(TGT)6	192	CCCAACAAAGGTAGGAACTAGG	TCCTCAAGAATTGGTCTGTGTC
>CCGLK1-1::MCIT02001640:1797-5550	(AG)7	260	CTAGGAAGGGGTGAAAGAAAA	GTACTGCTCCTCCAACACAAC
>CCGLK1-2::MCIT02001213:2358-6111	(AG)7	260	CTAGGAAGGGGTGAAAGAAAA	GTACTGCTCCTCCAACACAAC
>CCGLK1-3::MCIT02000778:1284-5037	(CT)7	260	GTACTGCTCCTCCAACACAAC	CTAGGAAGGGGTGAAAGAAAA
>CCGLK1-4::MCIT02000582:34599-38352	(CT)7	260	GTACTGCTCCTCCAACACAAC	CTAGGAAGGGGTGAAAGAAAA
>CCGLK2::CM008440:6978367-6984249	(AT)13	201	CCTGGTGCAAGAGAATTTGGTA	ATCAATCGAGTTCGTCACATCA
>CCGLK2::CM008440:6978367-6984249	(TA)7	273	CACTTCAAACCCTCACATGCT	TTGGCATCCACATTATCGAGT
>CCKAN2::CM008436:195859709-195865647	(TA)6	269	TAAAGGGGATTAGGCTTGACCT	TATAAACCTGAAGAAGCGGGAA
>CCKUA1::CM008431:12399830-12402577	(TCA)6	305	ATAAAATGGACAGTGCGATGC	ACTGGTATCTGTTTTGAGCCGT
>CCKUA2::CM008442:150869443-150880452	(AT)7	229	AGAAGAGTACGAACCAGCTTGC	TAATTGACGTTTTGGAGTGTGC
>CCKUA2::CM008442:150869443-150880452	(TGT)8	132	TGGACAACTGTGGGATTTTACA	TATATGGGATGTTATGCGGAGG
>CCKUA3::CM008439:255398691-255401598	(AAC)6	178	ATTAGTGGCTGTTTTCATGGCT	ATATTTTATCCTTTCGGACCCC
>CCKUA3::CM008439:255398691-255401598	(GAA)6	334	TCTTCCTTTCACCAACACACC	GGTCATAATTCAAGAACCTGTAGCA
>CCMYBR11::MCIT02000041:98923-104063	(ATTTTA)7	301	CGTGCTTTTGAATAAAGGTCAG	TTGAGGTGGCATAGTAAGGTGA
>CCMYBR6::CM008432:137657966-137660949	(GAA)7	256	TATGGAAAACTCATCCTCCTCG	TTGACCACCTAGTCTTTGAATGG
>CCMYBR7::CM008432:150879297-150881907	(CA)11	293	ATGTGTGAGAATTTGCCATGTG	TTCCTCTTAATCCCATTTGCAG
>CCMYBR7::CM008432:150879297-150881907	(AT)9	268	TCACACACACACACACACACAC	GAACCATTGAGCAGGAGAAAAG
>CCPHR1::CM008433:55690408-55697022	(GTT)8	374	ACATTTTATCCTCCCCAGACCT	GCGTCTTTCTCCTATTGGGTTA
>CCPHR6::CM008440:225668105-225672293	(AAC)6	357	CGTGACTACTTTAGCCCGAAAT	TAATCGAAACACTTTTAGCGCC
>CCPHR8::CM008436:203462411-203466083	(TG)14	190	AGAGAGATTTGTGTGTGTGCGT	AATCCTAGTCTTGCCTCAAAGC
>CCRAD1::MCIT02000031:433813-434481	(TGG)8	390	GACGTGGAGTAACCAGCAAAAC	CTGGGGATCGAGTAAAGCATAC
>CCRVE4::CM008438:170384947-170392394	(AG)13	299	TCCAAGTCAACGTGCAGTATCT	GGGGTCCTTCCTATGTTCTTTT
>CCRVE4::CM008438:170384947-170392394	(AC)6	353	TTCTAAGCAGATTGTCTTGGGC	TGGTGTTCCTGAATGCAACTTA
>CCSRM1::CM008432:60415030-60427475	(GC)6	369	CCACCAAACACCATTTGAAGTA	GTTTCGGCTATGATTTGAGTCC
>CCSRM1::CM008432:60415030-60427475	(AT)6	306	GGTTGAGCTATACAATCCAGGC	CACTTCACCACAACGAATTGAC
>CCTRF1::CM008439:6218453-6224925	(ACA)9	104	AGCTGAACAACAACTTCCATCA	GTCTGCGTACATCTTACCCTCC
>CCTRF2::CM008433:260635966-260641486	(AG)8	399	AACTTGAAATGGAATGAGTGCC	GTTGCACAAAAGAGAATCACCA
>CCTRF2::CM008433:260635966-260641486	(GT)8	399	AACTTGAAATGGAATGAGTGCC	GTTGCACAAAAGAGAATCACCA
>CCTRF2::CM008433:260635966-260641486	(TC)6	233	CGAACCTCTGGCTCAAATGTA	TCTACGTCATTCTCCAGCTCAA
>CCA::CM008440:178193549-178210718	(TATTT)6	391	CTACTTATCCCATGAACACCCA	GTCGATTATTCACCAACTCGTAG
>CCBLIND::CM008441:247145324-247147354	(TA)6	269	CTTCTCTACCCGCAAAGATAGG	AGTGTCCAACAACAACATACGC
>CCBLIND::CM008441:247145324-247147354	(GT)8	184	ACGACTTCTCTACTCCGCAAAG	AGTGTCCAACAACAACATACGC
>CCBLIND::CM008441:247145324-247147354	(AT)12	340	ACGACTTCTCTACTCCGCAAAG	TCTTCCCACATCTCCTTAGTCC
>CCBLIND::CM008441:247145324-247147354	(AAT)6	194	TATTGGAACACGAAGCTCAAGA	GCTGAAGAAATAATGGGCTGTT
>CCMYB102::MCIT02000127:121483-122793	(TAT)8	358	AAAACGCCATTAGCCCTTAATC	CATTTGCAGGTGGAGATCATAA
>CCMYB105::CM008438:3613207-3615399	(TA)8	397	TTGGGTATGTTGTTGTTGTACG	CAAACCTTAACCTGGCGTT
>CCMYB105::CM008438:3613207-3615399	(AT)11	245	ACGCCAGGTTAAGGTTTGTTT	AGATGAAGGCGGTGTTAATTG
>CCMYB105::CM008438:3613207-3615399	(AAT)6	221	GCCCAAAAGTGATAAACCAAGA	GACTCTTCAATAATGCCGAAGC
>CCMYB108::CM008435:223881846-223884303	(TA)8	213	GTGGTGGGGTGAGTAATTGAGT	GAAATACGATTGCAGATAGGGC
>CCMYB13::CM008435:220340289-220346172	(TC)13	380	CATGCGTCAATAAAGACACTGA	AGAAGGTTGGGTTTAAGGTGG
>CCMYB23::CM008433:8824259-8825764	(AT)11	397	TAAGGGTGAGGTCTGCGTACTT	CTCTTCATTTGGGGTTATTTGC
>CCMYB23::CM008433:8824259-8825764	(TA)10	397	TAAGGGTGAGGTCTGCGTACTT	CTCTTCATTTGGGGTTATTTGC
>CCMYB23::CM008433:8824259-8825764	(GT)6	397	TAAGGGTGAGGTCTGCGTACTT	CTCTTCATTTGGGGTTATTTGC
>CCMYB27::CM008436:231916922-231918274	(TA)11	347	TTTGGAGTGGAGTTGAAGAACA	TGTGAAGATGTTTGGAGATCGT
>CCMYB30::CM008436:45830-46775	(ATTT)6	353	GAAGCGTAGCGGTAAGAGTTGT	AGTGTCGAAATTGGTGGCTATT
>CCMYB32::CM008432:114442162-114445894	(AT)14	279	GTTCTTCCAGGTAAATGCTTCG	GGAATGTGCCGTCAGAATTAG
>CCMYB32::CM008432:114442162-114445894	(AG)6	279	GTTCTTCCAGGTAAATGCTTCG	GGAATGTGCCGTCAGAATTAG
>CCMYB32::CM008432:114442162-114445894	(CA)7	138	CACATTTGTATGCACAGCCAC	ATGACCACGTTCCTTCTTGTTT
>CCMYB33::CM008432:165584056-165586781	(CA)6	397	TCCTCTTTATCCATCCAACACA	CACTTCTCTCATTTCACCATCAAC
>CCMYB34::CM008441:3303339-3304807	(TAA)6	152	ATCTCACCCCACAAGAACAACT	TCCACATTCACGCAGAAAGTAT
>CCMYB40::CM008431:185358207-185361437	(AAC)6	282	CGGGAAGAACAGATAACGAAAT	GAGGGAAAGGGTTAAAATGGTT
>CCMYB41::CM008441:213882044-213886319	(TA)12	340	GTTCCTATAACCTTTCCTGTTGTGA	CCTTGAATGCTGACCCTTTATC
>CCMYB43::CM008433:260945914-260947886	(TTAT)6	388	ACTTATGGTCATGGTTGTTGGAG	TGACGGAATAAACGAGGTGAA
>CCMYB43::CM008433:260945914-260947886	(ATTT)7	370	AGCTTGCAGGTTAGTTGCTTTT	ACACGAACAATACAAATGACGG
>CCMYB44::CM008431:2327678-2330911	(GTT)6	346	GAATCCATCCCTATCGCGT	ATCACCAGCAGTCACATCAAAG
>CCMYB50::CM008437:6396306-6398866	(AT)6	400	TCTCTACCAGCTAATCGTGCTT	TTGTGACTGAGACGTTGTTGTT
>CCMYB56::CM008440:3706345-3710034	(ACA)7	287	ACAAGAATTGGGAGACAAATGG	CAGAACACAGTCGGAATTGAAC
>CCMYB68::CM008436:140486325-140491524	(AAAAT)6	365	TCTTGCAGTTGATGCGTAGATT	TTTTGTAAGCCTGTGATCTGGA
>CCMYB72::CM008437:233361071-233362589	(AGG)7	351	TGACAAGACGCTTCAGAGTGAT	ATTCAAGAACGTAGACGCCAAT
>CCMYB75::CM008435:4827474-4829916	(AT)7	260	TATAAAGTGGGGAATGGGTGTC	TGTTTAATGGTCATAGGTCCGTC
>CCMYB76::CM008442:6595886-6597904	(CAT)7	359	AAGCAGAAGACGACAACAACAA	CTCAAGCAAGAAATCCAATGTG
>CCMYB8::CM008433:237317481-237320769	(AT)7	366	TGTTGAGATGTTTGAGCTAGGC	TAACTGGAACGCTATTGCAGAA
>CCMYB84::CM008440:12669439-12671617	(AT)8	257	TGATTTTCGTTCAGCTACGTGT	ATCCTATCTCTCCGCCACATTA
>CCMYB9::CM008440:217396241-217398481	(AAT)6	357	CGGAAGTTGAAAGATGAAATAGAGG	ACTCATTGCTAGATCCGCCAC
>CCMYB91::CM008441:25454017-25455690	(GTA)6	359	CAAAATCTCCAGAACAGCTTCC	AAAAGCATGGCAAATGTCTAGC
>CCMYB94::CM008440:218195386-218197130	(AAC)7	235	GCCTCCTCATTTTCATTTCAAC	TAGGGACTGATCTCCAATTTCC
>CCMYB94::CM008440:218195386-218197130	(TAA)6	379	CATAATTTGGCTCCTCTTCTTCC	CAACAACAACAACTCCATTGCT
>CCMYB98::CM008431:210100644-210105740	(AG)7	217	CTCTATTTATTGGCACTGGGCT	GAGCCTTCACCGTTAGAAAGAA

## Sheet: ChinUPSSR
SEQ-ID	SSR	PRODUCT-SIZE	FW-PRIMER	RV-PRIMER
>CCMYB74|-::CM008431:9888950-9890450	(AT)7	307	ATCCCACAATAGACAGTGGAGC	CGTAAACGTGTTGATGACGAAA
>CCARR2| ::CM008431:156121843-156123343	(TA)12	394	TACGCAACTATTTTGGGAACCT	GTATGGGCTAGTCTGGTTGAGC
>CCRVE6| ::CM008432:150334258-150335758	(GT)8	388	ATCTTTGCCTTTGTCGCTTCTA	AACCACTTACCCTTCTCACCAA
>CCMYB53| ::CM008432:160524226-160525726	(TA)7	392	CTACATACGTTTCTCGGCCTTT	TCATCATCCACTTCCTGTTCAC
>CCHHO1|-::CM008432:161965535-161967035	(AT)6	325	ATTAGGGGTGTTCATGGTTTG	CATTTGTCATTCAAAGTGCG
>CCMYB67-1| ::CM008433:18456584-18458084	(TTG)6	358	ACTGTGTGGGAATACACTGGG	ATTTGGGTCATTTTGGTCTACG
>CCDIV2| ::CM008433:73179346-73180846	(AT)9	379	GAACTAAGGATGGCTGAACACC	GGTAGGGTTGGACATATTTTGG
>CCMYB60-2| ::CM008433:147869240-147870740	(ACA)7	400	CTGGTGGAGAACGGAATAAAA	GAGGTAGAGGTATGGACTGCGT
>CCMYB5-2|-::CM008433:246227429-246228929	(AT)13	388	ATCAGCTTCTCTCGTTTGCTTT	TAGATGGTTAGCGATTGGAGTG
>CCMYB30| ::CM008436:44330-45830	(TA)11	399	ACGAGTTCACGGAGGTAATAGG	ACCAAACGTCAAAATACCGAAC
>CCDIV10-2|-::CM008436:157959752-157961252	(CAA)6	333	TGTGATGAAGGAAGGTGAAAGA	TGCTTTATTTTGAGCTGGGAGT
>CCKAN2| ::CM008436:195858209-195859709	(CT)6	254	CCTTGTCATTTCTCCTCCACTT	TCTTCTCTTTGTTTGCCCTAGC
>CCADA2|-::CM008437:148442581-148444081	(TA)8	325	AGTAGACTTATTCGCGCTTTGC	CTGCACAGATTAAAGTGAGGGA
>CCKAN6| ::CM008437:174660194-174661694	(AT)6	150	TTCTTAATGGTTGTGCCAAGG	TGTCATTTCCTCAATCTCACCA
>CCRVE4|-::CM008438:170392394-170393894	(AT)6	382	ACTGCTCTTGGCCGTTAAAA	AGAAAAGTGGTGTTTGTGTGGA
>CCEFM3|-::CM008438:189600185-189601685	(TA)9	151	AAAGAAAGGAAGAGAAGGGAGG	GAGAGGGAGAATTTAGACCATTGA
>CCEFM3|-::CM008438:189600185-189601685	(AG)6	254	GGAAGAAAAGAGAAAGACAACG	GAGGGAGAATTTAGACCATTGA
>CCMYB51| ::CM008439:5573368-5574868	(AT)13	196	TATGGTGGAAACTTGTGCCTC	AAAGGGGTTGGCTTAAAAGAGT
>CCDIV4|-::CM008439:70772002-70773502	(AG)7	190	AGAGGGGCAAAGTGATTGATTA	TCCTTCACCAACAGTAATAGATAGTCC
>CCMYBR4|-::CM008439:211172475-211173975	(CA)6	250	ATGGGAAAATCGAACCCTAGAC	GGTGTGCAGTTGAAACATGAAT
>CCA|-::CM008440:178210718-178212218	(CT)6	278	GAGGAAATGGCAGCAAAATCGG	GGCGATCTGGTCAGCGCC
>CCPHR7| ::CM008440:220992213-220993713	(AT)8	265	TTGCTTTGGTTAGATGCTGTTC	TGAATGAGGTTGACTATGTGCC
>CCPHR6| ::CM008440:225666605-225668105	(TA)6	186	GCTGTTGTAAGGGACAAAATCC	CAGGTAAAGTTGTTGCCATGTG
>CCMYR3| ::CM008441:27039739-27041239	(AC)7	373	TCCTTCCCTTTTCTCTCCTTTT	ATAATCCCGTTCCCACTGTATG
>CCMYB113| ::CM008442:191928456-191929956	(TA)9	328	GCTGAAGTTGACTAAATTGTGGG	TCATAAACGCTATAACTCGCCA
>CCMYB21| ::MCIT02000013:6936067-6937567	(AT)12	320	GCCTAAGCTCCTCTCATTCTCA	AGGAAGGTGAACCAAAACAAAC
>CCMYB1R-1|-::MCIT02000040:545986-547486	(GA)8	393	CCTTTATTCGCCCCATAGAAA	AACATTGGCTCATTTAACTCCC
>CCMYB96|-::MCIT02000079:253948-255448	(TA)9	386	AGGGGACTTGGTTTTCTTGATT	CGTCAATTAGAATGAATGCCAC
